# Supplementary material for: Integrated Quantitative Targeted Lipidomics and Proteomics Reveal Unique Fingerprints of Multiple Metabolic Conditions
Source: Biomolecules. 2022 Oct 8;12(10):1439. doi: 10.3390/biom12101439 (PMC9599481; doi:10.3390/biom12101439)
Supplement: Supplementary file 1 [file biomolecules-12-01439-s001.zip]

Archive with 2 entries (2 files):
- Supplemental_Figures.pdf
- Supplemental_Tables.xlsx
