# Supplementary material for: Integrated Quantitative Targeted Lipidomics and Proteomics Reveal Unique Fingerprints of Multiple Metabolic Conditions
Source: Biomolecules. 2022 Oct 8;12(10):1439. doi: 10.3390/biom12101439 (PMC9599481; doi:10.3390/biom12101439)
Supplement: Supplementary file 1 [file biomolecules-12-01439-s001.zip › Supplemental_Tables.xlsx]

## Sheet: Supplemental Table S1
Supplemental Table S1. List of deuterium-labeled internal standards for Lipidyzer platform.
Lipidyzer internal standards
dCER(d16:0)
dCE(16:0)
dCE(16:1)
dCE(16:1)
dCE(18:1)
dCE(18:2)
dCE(20:3)
dCE(20:4)
dCE(20:5)
dCE(22:6)
dDAG(16:0/16:0)
dDAG(16:0/18:0)
dDAG(16:0/18:1)
dDAG(16:0/18:2)
dDAG(16:0/18:3)
dDAG(16:0/20:4)
dDAG(16:0/20:5)
dDAG(16:0/22:6)
dFFA(16:0)
dFFA(17:1)
dLPC(16:0)
dLPE(18:0)
dPC(16:0/16:1)
dPC(16:0/18:1)
dPC(16:0/18:2)
dPC(16:0/18:3)
dPC(16:0/20:3)
dPC(16:0/20:4)
dPC(16:0/20:5)
dPC(16:0/22:4)
dPC(16:0/22:5)
dPC(16:0/22:6)
dPE(18:0/18:1)
dPE(18:0/18:2)
dPE(18:0/18:3)
dPE(18:0/20:3)
dPE(18:0/20:4)
dPE(18:0/20:5)
dPE(18:0/22:5)
dPE(18:0/22:6)
dSM(16:0)
dSM(18:1)
dSM(24:0)
dSM(24:1)
dTAG50:1-FA16:0
dTAG52:1-FA18:0
dTAG52:2-FA18:1
dTAG52:3-FA18:2
dTAG52:4-FA18:3
dTAG54:4-FA20:3
dTAG54:5-FA20:4
dTAG56:7-FA22:6
dDCER(16:0)
dHCER(16:0)
dLCER(16:0)

## Sheet: Supplemental Table S2
Supplemental Table S2. The coefficient of variation (CV) for lipid class and proteins calculated for the quality control (QC) samples.
Protein/Lipid class	CV for QC,%
CE	19.386
CER	20.3412
DAG	26.285
FFA	30.8442
HCER	14.6162
PC	24.7999
PE	26.7292
LPC	15.9572
LPE	37.7345
SM	20.1104
TAG	24.7565
APOA1	7.9
AACT	7
APOA2	17.6
APOA4	7.3
APOB	9.3
APOC1	9.2
APOD	13.9
APOC2	11
APOC3	13
APOE	5.2
APOE2	57.6
APOM	39.3
CETP	32.6
HP	6.3
LCAT	8.7
apo(a)	27.5
LPL	111.9
PLTP	18
PON1	25.9
SAA1	39.5
SAA4	55.8
TF	20.4

## Sheet: Supplemental Table S3
Supplemental Table S3. Means comparison analysis for lipid species and proteins.
lipid/protein	saturation_group	p-value	fold_change	-log10(p-value)	log2(fold_change)	q-value	-log10(q-value)	sample_grouop	FDR, %
CE(12:0)	SFA/MUFA	1.51e-06	3.37312	5.82085	1.75408	2.71e-05	4.56708	hypercholesterolemia vs Control	0.00271
CE(14:0)	SFA/MUFA	3.82e-06	1.90117	5.41766	0.926891	5.49e-05	4.26081	hypercholesterolemia vs Control	0.00549
CE(14:1)	SFA/MUFA	0.000132277	1.809	3.87852	0.855193	0.00135584	2.86779	hypercholesterolemia vs Control	0.135584
CE(15:0)	Odd	1.07e-07	2.05965	6.97024	1.0424	3.08e-06	5.51157	hypercholesterolemia vs Control	0.000308
CE(16:0)	SFA/MUFA	1.07e-08	1.67501	7.96946	0.744171	8.8e-07	6.05565	hypercholesterolemia vs Control	8.8e-05
CE(16:1)	SFA/MUFA	0.000428918	1.8061	3.36763	0.852878	0.00362057	2.44122	hypercholesterolemia vs Control	0.362057
CE(17:0)	Odd	7.71e-07	1.67664	6.11304	0.745575	1.47e-05	4.83125	hypercholesterolemia vs Control	0.00147
CE(18:0)	SFA/MUFA	4.77e-08	1.59081	7.32115	0.669758	1.96e-06	5.70836	hypercholesterolemia vs Control	0.000196
CE(18:1)	SFA/MUFA	2.08e-08	1.66338	7.68219	0.734114	1.19e-06	5.92409	hypercholesterolemia vs Control	0.000119
CE(18:2)	DUFA	1.51e-09	1.65961	8.82149	0.730844	5.8e-07	6.23622	hypercholesterolemia vs Control	5.8e-05
CE(18:3)	PUFA	2.59e-06	1.59581	5.58722	0.674286	4.01e-05	4.39651	hypercholesterolemia vs Control	0.00401
CE(18:4)	PUFA	0.00120009	1.77536	2.92079	0.828115	0.00829939	2.08095	hypercholesterolemia vs Control	0.829939
CE(20:0)	SFA/MUFA	4.96e-09	6.91475	8.30472	2.78968	6.99e-07	6.1554	hypercholesterolemia vs Control	6.99e-05
CE(20:1)	SFA/MUFA	1.72e-08	4.61402	7.76369	2.20602	1.19e-06	5.92409	hypercholesterolemia vs Control	0.000119
CE(20:2)	DUFA	3.03e-09	1.96156	8.51801	0.972004	5.8e-07	6.23622	hypercholesterolemia vs Control	5.8e-05
CE(20:3)	PUFA	2.28e-08	1.76021	7.64161	0.815745	1.19e-06	5.92409	hypercholesterolemia vs Control	0.000119
CE(20:4)	PUFA	2.39e-06	1.64857	5.62147	0.721219	3.92e-05	4.40663	hypercholesterolemia vs Control	0.00392
CE(20:5)	PUFA	2.75e-08	2.84411	7.5608	1.50798	1.32e-06	5.88107	hypercholesterolemia vs Control	0.000132
CE(22:2)	DUFA	8.21e-08	6.12486	7.08565	2.61468	2.95e-06	5.53086	hypercholesterolemia vs Control	0.000295
CE(22:4)	PUFA	2.04e-06	1.53902	5.69032	0.622013	3.44e-05	4.46289	hypercholesterolemia vs Control	0.00344
CE(22:5)	PUFA	4.67e-07	1.74358	6.33059	0.802055	9.93e-06	5.00304	hypercholesterolemia vs Control	0.000993
CE(22:6)	PUFA	3.98e-08	2.76463	7.40057	1.46709	1.76e-06	5.7556	hypercholesterolemia vs Control	0.000176
CER(16:0)	SFA/MUFA	0.00016023	0.958129	3.79526	-0.0617075	0.00161355	2.79222	hypercholesterolemia vs Control	0.161355
CER(18:0)	SFA/MUFA	0.000940891	1.96446	3.02646	0.974134	0.00666755	2.17603	hypercholesterolemia vs Control	0.666755
CER(20:0)	SFA/MUFA	0.00663539	1.54759	2.17813	0.630025	0.0307154	1.51264	hypercholesterolemia vs Control	3.07154
CER(22:0)	SFA/MUFA	1.37e-06	1.73347	5.86445	0.793662	2.53e-05	4.5969	hypercholesterolemia vs Control	0.00253
CER(24:0)	SFA/MUFA	2.04e-06	1.55669	5.69032	0.638486	3.44e-05	4.46289	hypercholesterolemia vs Control	0.00344
CER(24:1)	SFA/MUFA	1.53e-07	1.74974	6.81614	0.807143	3.98e-06	5.39965	hypercholesterolemia vs Control	0.000398
DAG(14:0/16:0)	SFA/MUFA	0.449355	1.11155	0.34741	0.152574	0.471149	0.326842	hypercholesterolemia vs Control	47.1149
DAG(14:0/18:1)	SFA/MUFA	0.0213219	1.30151	1.67117	0.380189	0.0655512	1.18342	hypercholesterolemia vs Control	6.55512
DAG(16:0/16:0)	SFA/MUFA	0.424546	1.11686	0.372075	0.159446	0.45129	0.345544	hypercholesterolemia vs Control	45.129
DAG(16:0/16:1)	SFA/MUFA	0.0433782	1.26189	1.36273	0.335591	0.0993165	1.00298	hypercholesterolemia vs Control	9.93165
DAG(16:0/18:0)	SFA/MUFA	0.126702	0.786843	0.897215	-0.345852	0.202736	0.693068	hypercholesterolemia vs Control	20.2736
DAG(16:0/18:1)	SFA/MUFA	0.0100547	1.4935	1.99763	0.578699	0.0418218	1.3786	hypercholesterolemia vs Control	4.18218
DAG(16:0/18:2)	DUFA	0.0197179	1.45987	1.70514	0.545838	0.0615113	1.21105	hypercholesterolemia vs Control	6.15113
DAG(16:0/20:4)	PUFA	0.496694	0.954696	0.303911	-0.066887	0.498437	0.30239	hypercholesterolemia vs Control	49.8437
DAG(16:1/18:1)	SFA/MUFA	0.00325097	1.59828	2.48799	0.676523	0.0174398	1.75846	hypercholesterolemia vs Control	1.74398
DAG(16:1/18:2)	DUFA	0.00416014	1.74301	2.38089	0.801581	0.0215128	1.6673	hypercholesterolemia vs Control	2.15128
DAG(18:0/18:1)	SFA/MUFA	0.0390486	1.29796	1.4084	0.37625	0.0937819	1.02788	hypercholesterolemia vs Control	9.37819
DAG(18:0/18:2)	DUFA	0.073876	1.27855	1.1315	0.354508	0.14088	0.851151	hypercholesterolemia vs Control	14.088
DAG(18:1/18:1)	SFA/MUFA	0.00325097	1.59623	2.48799	0.674672	0.0174398	1.75846	hypercholesterolemia vs Control	1.74398
DAG(18:1/18:2)	DUFA	0.00701208	1.60759	2.15415	0.684896	0.0321995	1.49215	hypercholesterolemia vs Control	3.21995
DAG(18:1/20:4)	PUFA	0.235447	1.12354	0.628107	0.168053	0.314871	0.501868	hypercholesterolemia vs Control	31.4871
DAG(18:2/20:4)	PUFA	0.354595	0.928963	0.450268	-0.106308	0.404955	0.392593	hypercholesterolemia vs Control	40.4955
DAG(20:0/20:0)	SFA/MUFA	3.53e-06	5.45725	5.45194	2.44817	5.2e-05	4.28409	hypercholesterolemia vs Control	0.0052
FFA(14:0)	SFA/MUFA	0.00184623	1.52542	2.73371	0.609206	0.0112738	1.94793	hypercholesterolemia vs Control	1.12738
FFA(14:1)	SFA/MUFA	0.00768466	1.52232	2.11438	0.606272	0.0339307	1.46941	hypercholesterolemia vs Control	3.39307
FFA(15:0)	Odd	0.00555279	1.36038	2.25549	0.444006	0.025913	1.58648	hypercholesterolemia vs Control	2.5913
FFA(16:0)	SFA/MUFA	1.28e-05	1.91287	4.89426	0.93574	0.000174343	3.7586	hypercholesterolemia vs Control	0.0174343
FFA(16:1)	SFA/MUFA	2.12e-05	2.16885	4.67443	1.11693	0.000258454	3.58762	hypercholesterolemia vs Control	0.0258454
FFA(17:0)	Odd	0.00962014	1.36011	2.01682	0.443727	0.0406027	1.39145	hypercholesterolemia vs Control	4.06027
FFA(18:0)	SFA/MUFA	0.00149153	1.54362	2.82637	0.626319	0.00995509	2.00195	hypercholesterolemia vs Control	0.995509
FFA(18:1)	SFA/MUFA	0.000102038	1.81925	3.99124	0.863342	0.00106491	2.97269	hypercholesterolemia vs Control	0.106491
FFA(18:2)	DUFA	8.38e-05	1.76856	4.07696	0.822576	0.000907145	3.04232	hypercholesterolemia vs Control	0.0907145
FFA(18:3)	PUFA	0.001751	1.51134	2.75671	0.595827	0.0109247	1.96159	hypercholesterolemia vs Control	1.09247
FFA(18:4)	PUFA	0.00157384	1.37855	2.80304	0.463155	0.0102657	1.98861	hypercholesterolemia vs Control	1.02657
FFA(20:0)	SFA/MUFA	0.225812	1.12357	0.646252	0.168087	0.304264	0.51675	hypercholesterolemia vs Control	30.4264
FFA(20:3)	PUFA	1.28e-07	1.90198	6.89257	0.927503	3.5e-06	5.45588	hypercholesterolemia vs Control	0.00035
FFA(20:4)	PUFA	1.07e-07	2.73122	6.96945	1.44954	3.08e-06	5.51157	hypercholesterolemia vs Control	0.000308
FFA(20:5)	PUFA	5.08e-07	2.71151	6.29405	1.4391	1.04e-05	4.98229	hypercholesterolemia vs Control	0.00104
FFA(22:0)	SFA/MUFA	6e-05	7.52181	4.22209	2.91108	0.000661945	3.17918	hypercholesterolemia vs Control	0.0661945
FFA(22:1)	SFA/MUFA	3.01e-05	1.4492	4.52082	0.535257	0.0003531	3.4521	hypercholesterolemia vs Control	0.03531
FFA(22:2)	DUFA	0.00227603	1.36187	2.64282	0.445588	0.013331	1.87514	hypercholesterolemia vs Control	1.3331
FFA(22:4)	PUFA	0.00166027	1.42789	2.77982	0.513888	0.0105779	1.9756	hypercholesterolemia vs Control	1.05779
FFA(22:5)	PUFA	2.8e-06	2.30057	5.55308	1.20199	4.23e-05	4.37395	hypercholesterolemia vs Control	0.00423
FFA(22:6)	PUFA	1.98e-07	3.66566	6.70237	1.87407	4.95e-06	5.30518	hypercholesterolemia vs Control	0.000495
FFA(24:0)	SFA/MUFA	0.476914	1.00443	0.32156	0.00636999	0.487097	0.312384	hypercholesterolemia vs Control	48.7097
FFA(24:1)	SFA/MUFA	0.0999061	1.0589	1.00041	0.0825699	0.169663	0.770413	hypercholesterolemia vs Control	16.9663
HCER(16:0)	SFA/MUFA	0.000416258	1.19119	3.38064	0.252405	0.00356615	2.4478	hypercholesterolemia vs Control	0.356615
HCER(22:0)	SFA/MUFA	0.00149153	1.28755	2.82637	0.364632	0.00995509	2.00195	hypercholesterolemia vs Control	0.995509
HCER(24:0)	SFA/MUFA	0.00227603	1.24658	2.64282	0.31797	0.013331	1.87514	hypercholesterolemia vs Control	1.3331
HCER(24:1)	SFA/MUFA	2.27e-05	1.48507	4.64348	0.570533	0.000271762	3.56581	hypercholesterolemia vs Control	0.0271762
LCER(16:0)	SFA/MUFA	0.0130392	1.29457	1.88475	0.372474	0.0479777	1.31896	hypercholesterolemia vs Control	4.79777
LPC(15:0)	Odd	2.54e-06	2.44975	5.59578	1.29264	4.01e-05	4.39651	hypercholesterolemia vs Control	0.00401
LPC(16:0)	SFA/MUFA	2.36e-07	1.75941	6.62709	0.815093	5.42e-06	5.26612	hypercholesterolemia vs Control	0.000542
LPC(16:1)	SFA/MUFA	0.00554626	1.53101	2.256	0.61448	0.025913	1.58648	hypercholesterolemia vs Control	2.5913
LPC(17:0)	Odd	0.000824621	2.09638	3.08375	1.0679	0.00599155	2.22246	hypercholesterolemia vs Control	0.599155
LPC(18:0)	SFA/MUFA	1.07e-07	1.86268	6.96945	0.897384	3.08e-06	5.51157	hypercholesterolemia vs Control	0.000308
LPC(18:1)	SFA/MUFA	1.97e-05	1.52934	4.70549	0.612907	0.000251307	3.5998	hypercholesterolemia vs Control	0.0251307
LPC(18:2)	DUFA	0.00458659	0.808393	2.33851	-0.306871	0.0225018	1.64778	hypercholesterolemia vs Control	2.25018
LPC(20:3)	PUFA	0.0650229	1.42911	1.18693	0.515113	0.128759	0.890223	hypercholesterolemia vs Control	12.8759
LPC(20:4)	PUFA	0.112009	1.14394	0.950748	0.194014	0.185282	0.732166	hypercholesterolemia vs Control	18.5282
LPE(16:0)	SFA/MUFA	0.00734158	1.41275	2.13421	0.498501	0.0331816	1.4791	hypercholesterolemia vs Control	3.31816
LPE(18:1)	SFA/MUFA	0.108889	0.838029	0.963016	-0.254927	0.181166	0.741923	hypercholesterolemia vs Control	18.1166
LPE(18:2)	DUFA	1.48e-05	0.519361	4.83088	-0.945191	0.000197043	3.70544	hypercholesterolemia vs Control	0.0197043
LPE(20:4)	PUFA	1.61e-05	0.574725	4.79441	-0.799057	0.000209437	3.67895	hypercholesterolemia vs Control	0.0209437
PC(16:0/16:0)	SFA/MUFA	0.102838	1.11501	0.987845	0.157053	0.173615	0.760412	hypercholesterolemia vs Control	17.3615
PC(16:0/16:1)	SFA/MUFA	0.251417	0.938002	0.599605	-0.0923372	0.329501	0.482144	hypercholesterolemia vs Control	32.9501
PC(16:0/18:1)	SFA/MUFA	0.0136048	1.2251	1.86631	0.292899	0.0488072	1.31152	hypercholesterolemia vs Control	4.88072
PC(16:0/18:2)	DUFA	0.0325515	1.1417	1.48743	0.191187	0.0857089	1.06697	hypercholesterolemia vs Control	8.57089
PC(16:0/18:3)	PUFA	0.473616	1.00094	0.324574	0.00135328	0.487097	0.312384	hypercholesterolemia vs Control	48.7097
PC(16:0/20:2)	DUFA	0.000784748	1.53567	3.10527	0.618864	0.00584994	2.23285	hypercholesterolemia vs Control	0.584994
PC(16:0/20:3)	PUFA	0.000219547	1.47529	3.65847	0.560994	0.0020659	2.68489	hypercholesterolemia vs Control	0.20659
PC(16:0/20:4)	PUFA	0.0762188	1.17176	1.11794	0.228683	0.143441	0.843326	hypercholesterolemia vs Control	14.3441
PC(16:0/22:5)	PUFA	0.00540998	1.51448	2.2668	0.598822	0.0256639	1.59068	hypercholesterolemia vs Control	2.56639
PC(16:0/22:6)	PUFA	0.00261156	2.00304	2.5831	1.00219	0.0146964	1.83279	hypercholesterolemia vs Control	1.46964
PC(18:0/18:1)	SFA/MUFA	0.0012676	1.38938	2.89702	0.474438	0.00866195	2.06238	hypercholesterolemia vs Control	0.866195
PC(18:0/18:2)	DUFA	0.00529565	1.22586	2.27608	0.293796	0.0253308	1.59635	hypercholesterolemia vs Control	2.53308
PC(18:0/20:3)	PUFA	0.000645815	1.50091	3.18989	0.585839	0.00514858	2.28831	hypercholesterolemia vs Control	0.514858
PC(18:0/20:4)	PUFA	0.0105063	1.25092	1.97855	0.322984	0.0430088	1.36644	hypercholesterolemia vs Control	4.30088
PC(18:1/16:1)	SFA/MUFA	0.0280121	1.26778	1.55265	0.342308	0.0784563	1.10537	hypercholesterolemia vs Control	7.84563
PC(18:1/18:1)	SFA/MUFA	0.0231067	1.26289	1.63626	0.336727	0.0687216	1.16291	hypercholesterolemia vs Control	6.87216
PC(18:1/18:2)	DUFA	0.0693561	1.18259	1.15892	0.241945	0.13541	0.868351	hypercholesterolemia vs Control	13.541
PC(18:1/20:3)	PUFA	0.000289235	1.68159	3.53875	0.749824	0.0025936	2.5861	hypercholesterolemia vs Control	0.25936
PC(18:1/20:4)	PUFA	0.00239676	1.41736	2.62037	0.503204	0.0137574	1.86146	hypercholesterolemia vs Control	1.37574
PC(18:2/16:1)	SFA/MUFA	0.0786143	1.1836	1.1045	0.243187	0.145569	0.83693	hypercholesterolemia vs Control	14.5569
PC(18:2/18:2)	DUFA	0.246187	0.911403	0.608734	-0.133839	0.325603	0.487312	hypercholesterolemia vs Control	32.5603
PC(18:2/20:4)	PUFA	0.253506	1.10338	0.596012	0.141933	0.331447	0.479585	hypercholesterolemia vs Control	33.1447
PE(16:0/18:1)	SFA/MUFA	0.201526	0.776233	0.695669	-0.365438	0.282435	0.549081	hypercholesterolemia vs Control	28.2435
PE(16:0/18:2)	DUFA	0.184064	0.776968	0.735031	-0.364073	0.262166	0.581424	hypercholesterolemia vs Control	26.2166
PE(18:0/18:0)	SFA/MUFA	0.00221539	1.77138	2.65455	0.82487	0.0132462	1.87791	hypercholesterolemia vs Control	1.32462
PE(18:0/18:1)	SFA/MUFA	0.342491	0.927481	0.46535	-0.108611	0.400545	0.397348	hypercholesterolemia vs Control	40.0545
PE(18:0/18:2)	DUFA	0.179273	0.89153	0.746485	-0.165645	0.257257	0.589633	hypercholesterolemia vs Control	25.7257
PE(18:0/20:4)	PUFA	0.0298721	1.29047	1.52473	0.367897	0.082041	1.08597	hypercholesterolemia vs Control	8.2041
PE(18:1/18:1)	SFA/MUFA	0.127715	0.7418	0.893759	-0.430897	0.203634	0.69115	hypercholesterolemia vs Control	20.3634
PE(18:1/18:2)	DUFA	0.0269655	0.740099	1.56919	-0.434211	0.0770281	1.11335	hypercholesterolemia vs Control	7.70281
PE(18:1/20:4)	PUFA	0.101496	1.2484	0.993552	0.320085	0.171854	0.76484	hypercholesterolemia vs Control	17.1854
PE(O-18:0/20:4)	PUFA	0.0305916	1.32233	1.5144	0.403084	0.0828282	1.08182	hypercholesterolemia vs Control	8.28282
PE(P-16:0/18:1)	SFA/MUFA	0.187847	1.10128	0.726195	0.139178	0.26654	0.574238	hypercholesterolemia vs Control	26.654
PE(P-16:0/18:2)	DUFA	0.292557	1.08606	0.533789	0.119109	0.36348	0.439519	hypercholesterolemia vs Control	36.348
PE(P-16:0/20:4)	PUFA	0.0128401	1.45749	1.89143	0.543488	0.0479777	1.31896	hypercholesterolemia vs Control	4.79777
PE(P-16:0/22:4)	PUFA	0.476702	1.04698	0.321753	0.0662387	0.487097	0.312384	hypercholesterolemia vs Control	48.7097
PE(P-18:0/18:1)	SFA/MUFA	0.0347622	1.23703	1.45889	0.306878	0.0885894	1.05262	hypercholesterolemia vs Control	8.85894
PE(P-18:0/18:2)	DUFA	0.27028	1.15752	0.568187	0.211032	0.345524	0.461521	hypercholesterolemia vs Control	34.5524
PE(P-18:0/20:4)	PUFA	0.010799	1.47861	1.96662	0.564238	0.0436523	1.35999	hypercholesterolemia vs Control	4.36523
PE(P-18:1/18:1)	SFA/MUFA	0.0162408	1.44138	1.78939	0.527456	0.0554341	1.25622	hypercholesterolemia vs Control	5.54341
PE(P-18:1/18:2)	DUFA	0.0419019	1.19459	1.37777	0.256515	0.0970407	1.01305	hypercholesterolemia vs Control	9.70407
PE(P-18:1/20:4)	PUFA	0.058218	1.45487	1.23494	0.540888	0.120497	0.919025	hypercholesterolemia vs Control	12.0497
SM(14:0)	SFA/MUFA	7.31e-09	2.24438	8.13616	1.16632	6.99e-07	6.1554	hypercholesterolemia vs Control	6.99e-05
SM(16:0)	SFA/MUFA	2.75e-09	1.59663	8.56102	0.675029	5.8e-07	6.23622	hypercholesterolemia vs Control	5.8e-05
SM(18:0)	SFA/MUFA	9.82e-08	1.70191	7.00807	0.767158	3.08e-06	5.51157	hypercholesterolemia vs Control	0.000308
SM(18:1)	SFA/MUFA	7.1e-07	1.81931	6.14901	0.863394	1.4e-05	4.8525	hypercholesterolemia vs Control	0.0014
SM(20:0)	SFA/MUFA	2.28e-08	1.62222	7.64161	0.697973	1.19e-06	5.92409	hypercholesterolemia vs Control	0.000119
SM(20:1)	SFA/MUFA	3.33e-07	1.7589	6.47792	0.814674	7.35e-06	5.13398	hypercholesterolemia vs Control	0.000735
SM(22:0)	SFA/MUFA	6.27e-08	1.53671	7.20288	0.619847	2.4e-06	5.62006	hypercholesterolemia vs Control	0.00024
SM(22:1)	SFA/MUFA	6.64e-09	1.7074	8.17813	0.771801	6.99e-07	6.1554	hypercholesterolemia vs Control	6.99e-05
SM(24:0)	SFA/MUFA	1.02e-05	1.34606	4.99017	0.428739	0.000143203	3.84405	hypercholesterolemia vs Control	0.0143203
SM(24:1)	SFA/MUFA	2.16e-07	1.47913	6.66467	0.564751	5.18e-06	5.28597	hypercholesterolemia vs Control	0.000518
SM(26:0)	SFA/MUFA	0.00341738	1.43318	2.46631	0.519215	0.0181628	1.74082	hypercholesterolemia vs Control	1.81628
SM(26:1)	SFA/MUFA	0.000181908	1.40482	3.74015	0.490388	0.00174026	2.75939	hypercholesterolemia vs Control	0.174026
TAG42:0-FA14:0	SFA/MUFA	0.346416	0.881449	0.460402	-0.182051	0.403333	0.394337	hypercholesterolemia vs Control	40.3333
TAG42:0-FA16:0	SFA/MUFA	0.220857	0.731753	0.655889	-0.450571	0.300428	0.52226	hypercholesterolemia vs Control	30.0428
TAG42:1-FA16:0	SFA/MUFA	0.177846	0.678001	0.749955	-0.56064	0.256492	0.590926	hypercholesterolemia vs Control	25.6492
TAG42:1-FA18:1	SFA/MUFA	0.282312	0.962126	0.54927	-0.0557026	0.356932	0.447414	hypercholesterolemia vs Control	35.6932
TAG44:0-FA12:0	SFA/MUFA	0.275204	0.870649	0.560345	-0.199836	0.351038	0.454646	hypercholesterolemia vs Control	35.1038
TAG44:0-FA14:0	SFA/MUFA	0.324576	0.601078	0.488684	-0.734376	0.385731	0.413716	hypercholesterolemia vs Control	38.5731
TAG44:0-FA16:0	SFA/MUFA	0.188064	0.732789	0.725695	-0.448531	0.26654	0.574238	hypercholesterolemia vs Control	26.654
TAG44:1-FA12:0	SFA/MUFA	0.317865	1.16136	0.497757	0.215816	0.383265	0.416501	hypercholesterolemia vs Control	38.3265
TAG44:1-FA14:0	SFA/MUFA	0.490096	0.838693	0.309719	-0.253785	0.493541	0.306677	hypercholesterolemia vs Control	49.3541
TAG44:1-FA16:0	SFA/MUFA	0.354865	0.837974	0.449937	-0.255022	0.404955	0.392593	hypercholesterolemia vs Control	40.4955
TAG44:1-FA16:1	SFA/MUFA	0.453691	0.856987	0.34324	-0.222654	0.473488	0.324691	hypercholesterolemia vs Control	47.3488
TAG44:1-FA18:1	SFA/MUFA	0.398814	0.989334	0.399229	-0.0154708	0.435208	0.361303	hypercholesterolemia vs Control	43.5208
TAG44:2-FA16:0	SFA/MUFA	0.26739	0.769454	0.572855	-0.378093	0.342746	0.465028	hypercholesterolemia vs Control	34.2746
TAG44:2-FA18:1	SFA/MUFA	0.311962	0.761147	0.505899	-0.393753	0.379377	0.420929	hypercholesterolemia vs Control	37.9377
TAG44:2-FA18:2	DUFA	0.318497	0.927455	0.496894	-0.108651	0.383265	0.416501	hypercholesterolemia vs Control	38.3265
TAG45:0-FA16:0	Odd	0.381665	0.861567	0.418318	-0.214966	0.422926	0.373736	hypercholesterolemia vs Control	42.2926
TAG45:1-FA16:0	Odd	0.429281	0.961361	0.367259	-0.0568505	0.454626	0.342346	hypercholesterolemia vs Control	45.4626
TAG46:0-FA12:0	SFA/MUFA	0.378214	1.14424	0.422263	0.194396	0.421656	0.375041	hypercholesterolemia vs Control	42.1656
TAG46:0-FA14:0	SFA/MUFA	0.246184	0.575402	0.60874	-0.797357	0.325603	0.487312	hypercholesterolemia vs Control	32.5603
TAG46:0-FA16:0	SFA/MUFA	0.225812	0.579544	0.646252	-0.787009	0.304264	0.51675	hypercholesterolemia vs Control	30.4264
TAG46:0-FA18:0	SFA/MUFA	0.31547	0.943172	0.501041	-0.0844073	0.381469	0.418541	hypercholesterolemia vs Control	38.1469
TAG46:1-FA12:0	SFA/MUFA	0.463752	1.1833	0.333715	0.242812	0.481362	0.317528	hypercholesterolemia vs Control	48.1362
TAG46:1-FA14:0	SFA/MUFA	0.405214	0.746102	0.392316	-0.422556	0.435567	0.360945	hypercholesterolemia vs Control	43.5567
TAG46:1-FA14:1	SFA/MUFA	0.376319	0.658996	0.424443	-0.601658	0.421656	0.375041	hypercholesterolemia vs Control	42.1656
TAG46:1-FA16:0	SFA/MUFA	0.490101	0.859726	0.309714	-0.218051	0.493541	0.306677	hypercholesterolemia vs Control	49.3541
TAG46:1-FA16:1	SFA/MUFA	0.398814	0.671961	0.399229	-0.573551	0.435208	0.361303	hypercholesterolemia vs Control	43.5208
TAG46:1-FA18:1	SFA/MUFA	0.402009	1.1168	0.395764	0.159372	0.435567	0.360945	hypercholesterolemia vs Control	43.5567
TAG46:2-FA12:0	DUFA	0.490101	1.14975	0.309714	0.201323	0.493541	0.306677	hypercholesterolemia vs Control	49.3541
TAG46:2-FA14:0	SFA/MUFA	0.342627	0.903964	0.465179	-0.145663	0.400545	0.397348	hypercholesterolemia vs Control	40.0545
TAG46:2-FA14:1	SFA/MUFA	0.294911	0.896008	0.530308	-0.158416	0.365442	0.437181	hypercholesterolemia vs Control	36.5442
TAG46:2-FA16:0	DUFA	0.483505	1.02822	0.315599	0.0401445	0.491207	0.308735	hypercholesterolemia vs Control	49.1207
TAG46:2-FA16:1	SFA/MUFA	0.162481	0.913591	0.789197	-0.13038	0.241981	0.616219	hypercholesterolemia vs Control	24.1981
TAG46:2-FA18:1	SFA/MUFA	0.386098	1.08693	0.413302	0.120257	0.425375	0.371228	hypercholesterolemia vs Control	42.5375
TAG46:2-FA18:2	DUFA	0.4967	1.09922	0.303906	0.136486	0.498437	0.30239	hypercholesterolemia vs Control	49.8437
TAG46:3-FA12:0	DUFA	0.264762	1.29723	0.577145	0.375437	0.342282	0.465616	hypercholesterolemia vs Control	34.2282
TAG46:3-FA14:0	PUFA	0.298674	0.966514	0.524802	-0.0491368	0.368686	0.433343	hypercholesterolemia vs Control	36.8686
TAG46:3-FA16:0	PUFA	0.41084	0.964515	0.386328	-0.0521241	0.440001	0.356546	hypercholesterolemia vs Control	44.0001
TAG46:3-FA16:1	DUFA	0.191147	1.1921	0.718634	0.253508	0.270242	0.568248	hypercholesterolemia vs Control	27.0242
TAG46:3-FA18:1	DUFA	0.373483	1.07666	0.427729	0.106558	0.4212	0.375512	hypercholesterolemia vs Control	42.12
TAG46:3-FA18:2	DUFA	0.39244	1.10668	0.406227	0.146232	0.430711	0.365815	hypercholesterolemia vs Control	43.0711
TAG46:4-FA18:2	DUFA	0.373065	0.947191	0.428215	-0.0782728	0.4212	0.375512	hypercholesterolemia vs Control	42.12
TAG47:0-FA15:0	Odd	0.333338	0.784492	0.477115	-0.350169	0.394508	0.403944	hypercholesterolemia vs Control	39.4508
TAG47:0-FA16:0	Odd	0.373503	0.786558	0.427706	-0.346375	0.4212	0.375512	hypercholesterolemia vs Control	42.12
TAG47:0-FA17:0	Odd	0.433817	0.747314	0.362693	-0.420214	0.457741	0.33938	hypercholesterolemia vs Control	45.7741
TAG47:1-FA14:0	Odd	0.306587	1.07318	0.513446	0.101889	0.374054	0.427066	hypercholesterolemia vs Control	37.4054
TAG47:1-FA15:0	Odd	0.162261	1.13665	0.789785	0.184793	0.241981	0.616219	hypercholesterolemia vs Control	24.1981
TAG47:1-FA16:0	SFA/MUFA	0.379777	0.929566	0.420471	-0.105371	0.421656	0.375041	hypercholesterolemia vs Control	42.1656
TAG47:1-FA16:1	Odd	0.105221	1.08254	0.9779	0.114417	0.176592	0.753028	hypercholesterolemia vs Control	17.6592
TAG47:1-FA18:1	SFA/MUFA	0.15252	1.29998	0.816674	0.378485	0.232218	0.634103	hypercholesterolemia vs Control	23.2218
TAG47:2-FA15:0	Odd	0.302027	1.20278	0.519955	0.266374	0.371228	0.43036	hypercholesterolemia vs Control	37.1228
TAG47:2-FA18:1	Odd	0.0934364	1.34578	1.02948	0.428444	0.164014	0.78512	hypercholesterolemia vs Control	16.4014
TAG47:2-FA18:2	Odd	0.121958	1.3084	0.913789	0.387799	0.197751	0.70388	hypercholesterolemia vs Control	19.7751
TAG48:0-FA14:0	SFA/MUFA	0.29541	0.752907	0.529575	-0.409456	0.365442	0.437181	hypercholesterolemia vs Control	36.5442
TAG48:0-FA16:0	SFA/MUFA	0.201739	0.584949	0.695209	-0.773616	0.282435	0.549081	hypercholesterolemia vs Control	28.2435
TAG48:0-FA18:0	SFA/MUFA	0.162481	0.652079	0.789197	-0.616882	0.241981	0.616219	hypercholesterolemia vs Control	24.1981
TAG48:1-FA12:0	SFA/MUFA	0.379557	1.33009	0.420723	0.411527	0.421656	0.375041	hypercholesterolemia vs Control	42.1656
TAG48:1-FA14:0	SFA/MUFA	0.392442	0.909294	0.406225	-0.137181	0.430711	0.365815	hypercholesterolemia vs Control	43.0711
TAG48:1-FA14:1	SFA/MUFA	0.430805	0.821105	0.365719	-0.284362	0.4554	0.341607	hypercholesterolemia vs Control	45.54
TAG48:1-FA16:0	SFA/MUFA	0.43756	0.812442	0.358963	-0.299664	0.460843	0.336447	hypercholesterolemia vs Control	46.0843
TAG48:1-FA16:1	SFA/MUFA	0.379785	0.75295	0.420463	-0.409374	0.421656	0.375041	hypercholesterolemia vs Control	42.1656
TAG48:1-FA18:0	SFA/MUFA	0.354865	0.896059	0.449937	-0.158334	0.404955	0.392593	hypercholesterolemia vs Control	40.4955
TAG48:1-FA18:1	SFA/MUFA	0.354865	0.949742	0.449937	-0.0743927	0.404955	0.392593	hypercholesterolemia vs Control	40.4955
TAG48:2-FA12:0	SFA/MUFA	0.278508	1.47263	0.555162	0.558394	0.3529	0.452348	hypercholesterolemia vs Control	35.29
TAG48:2-FA14:0	DUFA	0.225812	1.02501	0.646252	0.0356334	0.304264	0.51675	hypercholesterolemia vs Control	30.4264
TAG48:2-FA14:1	SFA/MUFA	0.211179	1.06501	0.67535	0.0908715	0.290687	0.536574	hypercholesterolemia vs Control	29.0687
TAG48:2-FA16:0	SFA/MUFA	0.211179	1.00917	0.67535	0.0131677	0.290687	0.536574	hypercholesterolemia vs Control	29.0687
TAG48:2-FA16:1	SFA/MUFA	0.0629796	1.01138	1.2008	0.0163246	0.1264	0.898254	hypercholesterolemia vs Control	12.64
TAG48:2-FA18:0	DUFA	0.245412	1.08683	0.610103	0.120122	0.325603	0.487312	hypercholesterolemia vs Control	32.5603
TAG48:2-FA18:1	SFA/MUFA	0.14298	1.20115	0.844725	0.264418	0.220028	0.657522	hypercholesterolemia vs Control	22.0028
TAG48:2-FA18:2	DUFA	0.336568	1.0872	0.472927	0.120622	0.396694	0.401544	hypercholesterolemia vs Control	39.6694
TAG48:3-FA12:0	PUFA	0.251431	1.42777	0.599581	0.513762	0.329501	0.482144	hypercholesterolemia vs Control	32.9501
TAG48:3-FA14:0	PUFA	0.115192	1.2153	0.938579	0.281312	0.19	0.721246	hypercholesterolemia vs Control	19
TAG48:3-FA14:1	SFA/MUFA	0.170745	1.16825	0.767652	0.224347	0.24875	0.604237	hypercholesterolemia vs Control	24.875
TAG48:3-FA16:0	PUFA	0.225812	1.0824	0.646252	0.114228	0.304264	0.51675	hypercholesterolemia vs Control	30.4264
TAG48:3-FA16:1	DUFA	0.040467	1.19181	1.3929	0.253155	0.0955887	1.01959	hypercholesterolemia vs Control	9.55887
TAG48:3-FA18:1	DUFA	0.251431	1.40005	0.599581	0.485477	0.329501	0.482144	hypercholesterolemia vs Control	32.9501
TAG48:3-FA18:2	DUFA	0.14298	1.32257	0.844725	0.40334	0.220028	0.657522	hypercholesterolemia vs Control	22.0028
TAG48:3-FA18:3	PUFA	0.450629	0.958316	0.346181	-0.061426	0.471149	0.326842	hypercholesterolemia vs Control	47.1149
TAG48:4-FA12:0	PUFA	0.321582	1.41209	0.492709	0.497832	0.385731	0.413716	hypercholesterolemia vs Control	38.5731
TAG48:4-FA14:0	PUFA	0.167508	1.13637	0.775964	0.184435	0.247172	0.607001	hypercholesterolemia vs Control	24.7172
TAG48:4-FA14:1	DUFA	0.0898556	1.28242	1.04645	0.358865	0.159603	0.796959	hypercholesterolemia vs Control	15.9603
TAG48:4-FA16:0	PUFA	0.38508	1.03026	0.41445	0.0430022	0.425375	0.371228	hypercholesterolemia vs Control	42.5375
TAG48:4-FA16:1	PUFA	0.0667986	1.32552	1.17523	0.406562	0.131761	0.880214	hypercholesterolemia vs Control	13.1761
TAG48:4-FA18:1	PUFA	0.32443	1.31238	0.488879	0.392186	0.385731	0.413716	hypercholesterolemia vs Control	38.5731
TAG48:4-FA18:2	DUFA	0.28409	1.39638	0.546545	0.481695	0.357604	0.446598	hypercholesterolemia vs Control	35.7604
TAG48:4-FA18:3	PUFA	0.166541	1.2023	0.778479	0.265795	0.246435	0.608297	hypercholesterolemia vs Control	24.6435
TAG49:0-FA15:0	Odd	0.5	0.975303	0.30103	-0.036077	0.5	0.30103	hypercholesterolemia vs Control	50
TAG49:0-FA16:0	Odd	0.342627	0.7824	0.465179	-0.354022	0.400545	0.397348	hypercholesterolemia vs Control	40.0545
TAG49:0-FA17:0	Odd	0.267506	0.785839	0.572667	-0.347694	0.342746	0.465028	hypercholesterolemia vs Control	34.2746
TAG49:0-FA18:0	Odd	0.404964	0.894326	0.392583	-0.161127	0.435567	0.360945	hypercholesterolemia vs Control	43.5567
TAG49:1-FA14:0	Odd	0.470271	1.02949	0.327652	0.0419285	0.485495	0.313815	hypercholesterolemia vs Control	48.5495
TAG49:1-FA15:0	Odd	0.135641	1.27243	0.867608	0.347589	0.21331	0.670989	hypercholesterolemia vs Control	21.331
TAG49:1-FA16:0	Odd	0.206427	1.14076	0.685233	0.189992	0.286206	0.543322	hypercholesterolemia vs Control	28.6206
TAG49:1-FA16:1	Odd	0.118119	1.08498	0.92768	0.117664	0.193686	0.712902	hypercholesterolemia vs Control	19.3686
TAG49:1-FA17:0	Odd	0.278505	1.05366	0.555167	0.0754136	0.3529	0.452348	hypercholesterolemia vs Control	35.29
TAG49:1-FA18:1	Odd	0.158448	1.31063	0.800112	0.390263	0.239341	0.620984	hypercholesterolemia vs Control	23.9341
TAG49:2-FA14:0	Odd	0.096909	1.35597	1.01364	0.439329	0.167766	0.775296	hypercholesterolemia vs Control	16.7766
TAG49:2-FA15:0	Odd	0.0887875	1.48373	1.05165	0.56923	0.158273	0.800592	hypercholesterolemia vs Control	15.8273
TAG49:2-FA16:0	Odd	0.14298	1.37444	0.844725	0.458842	0.220028	0.657522	hypercholesterolemia vs Control	22.0028
TAG49:2-FA16:1	Odd	0.0325515	1.4658	1.48743	0.551692	0.0857089	1.06697	hypercholesterolemia vs Control	8.57089
TAG49:2-FA17:0	Odd	0.283914	1.12695	0.546814	0.172418	0.357604	0.446598	hypercholesterolemia vs Control	35.7604
TAG49:2-FA18:1	Odd	0.0249773	1.59249	1.60245	0.671288	0.0727766	1.13801	hypercholesterolemia vs Control	7.27766
TAG49:2-FA18:2	Odd	0.105832	1.44565	0.975381	0.531718	0.176592	0.753028	hypercholesterolemia vs Control	17.6592
TAG49:3-FA15:0	Odd	0.019686	1.78864	1.70584	0.838865	0.0615113	1.21105	hypercholesterolemia vs Control	6.15113
TAG49:3-FA16:0	Odd	0.146419	1.36058	0.834403	0.444224	0.224718	0.648363	hypercholesterolemia vs Control	22.4718
TAG49:3-FA16:1	Odd	0.00415175	1.9519	2.38177	0.96488	0.0215128	1.6673	hypercholesterolemia vs Control	2.15128
TAG49:3-FA18:2	DUFA	0.0213555	1.69607	1.67049	0.762194	0.0655512	1.18342	hypercholesterolemia vs Control	6.55512
TAG50:0-FA14:0	SFA/MUFA	0.218109	0.840472	0.661327	-0.250728	0.298793	0.524629	hypercholesterolemia vs Control	29.8793
TAG50:0-FA16:0	SFA/MUFA	0.262093	0.77421	0.581545	-0.369202	0.339596	0.469037	hypercholesterolemia vs Control	33.9596
TAG50:0-FA18:0	SFA/MUFA	0.158445	0.690055	0.800123	-0.535217	0.239341	0.620984	hypercholesterolemia vs Control	23.9341
TAG50:1-FA14:0	SFA/MUFA	0.424559	1.00955	0.372062	0.0137134	0.45129	0.345544	hypercholesterolemia vs Control	45.129
TAG50:1-FA16:0	SFA/MUFA	0.324578	0.964217	0.48868	-0.0525703	0.385731	0.413716	hypercholesterolemia vs Control	38.5731
TAG50:1-FA16:1	SFA/MUFA	0.16658	1.01043	0.778377	0.0149753	0.246435	0.608297	hypercholesterolemia vs Control	24.6435
TAG50:1-FA18:0	SFA/MUFA	0.467038	0.863585	0.330647	-0.211589	0.483899	0.315245	hypercholesterolemia vs Control	48.3899
TAG50:1-FA18:1	SFA/MUFA	0.306933	0.997055	0.512957	-0.0042556	0.374054	0.427066	hypercholesterolemia vs Control	37.4054
TAG50:1-FA20:1	SFA/MUFA	0.48976	0.888305	0.310017	-0.170873	0.493541	0.306677	hypercholesterolemia vs Control	49.3541
TAG50:2-FA14:0	SFA/MUFA	0.0693561	1.31698	1.15892	0.397228	0.13541	0.868351	hypercholesterolemia vs Control	13.541
TAG50:2-FA14:1	SFA/MUFA	0.376572	0.946416	0.424152	-0.0794537	0.421656	0.375041	hypercholesterolemia vs Control	42.1656
TAG50:2-FA16:0	SFA/MUFA	0.183636	1.14305	0.736043	0.192889	0.262166	0.581424	hypercholesterolemia vs Control	26.2166
TAG50:2-FA16:1	SFA/MUFA	0.0498784	1.24376	1.30209	0.314706	0.107229	0.969687	hypercholesterolemia vs Control	10.7229
TAG50:2-FA18:0	DUFA	0.476914	0.969921	0.32156	-0.0440606	0.487097	0.312384	hypercholesterolemia vs Control	48.7097
TAG50:2-FA18:1	SFA/MUFA	0.0449748	1.28531	1.34703	0.362121	0.101636	0.992952	hypercholesterolemia vs Control	10.1636
TAG50:2-FA18:2	DUFA	0.342627	1.09835	0.465179	0.135343	0.400545	0.397348	hypercholesterolemia vs Control	40.0545
TAG50:2-FA20:2	DUFA	0.399874	0.861538	0.398077	-0.215013	0.435536	0.360976	hypercholesterolemia vs Control	43.5536
TAG50:3-FA14:0	DUFA	0.0551992	1.507	1.25807	0.591682	0.116487	0.933724	hypercholesterolemia vs Control	11.6487
TAG50:3-FA14:1	DUFA	0.14298	1.24164	0.844725	0.312253	0.220028	0.657522	hypercholesterolemia vs Control	22.0028
TAG50:3-FA16:0	DUFA	0.0589888	1.35172	1.22923	0.434793	0.120497	0.919025	hypercholesterolemia vs Control	12.0497
TAG50:3-FA16:1	DUFA	0.0302154	1.44134	1.51977	0.527415	0.0821974	1.08514	hypercholesterolemia vs Control	8.21974
TAG50:3-FA18:0	PUFA	0.46374	1.04723	0.333726	0.0665814	0.481362	0.317528	hypercholesterolemia vs Control	48.1362
TAG50:3-FA18:1	SFA/MUFA	0.0376709	1.47185	1.42399	0.557635	0.0928029	1.03244	hypercholesterolemia vs Control	9.28029
TAG50:3-FA18:2	DUFA	0.0390486	1.47902	1.4084	0.564645	0.0937819	1.02788	hypercholesterolemia vs Control	9.37819
TAG50:3-FA18:3	SFA/MUFA	0.306933	1.03738	0.512957	0.052947	0.374054	0.427066	hypercholesterolemia vs Control	37.4054
TAG50:3-FA20:3	PUFA	0.215545	0.830111	0.666462	-0.268623	0.295988	0.528726	hypercholesterolemia vs Control	29.5988
TAG50:4-FA14:0	PUFA	0.0999061	1.52233	1.00041	0.606285	0.169663	0.770413	hypercholesterolemia vs Control	16.9663
TAG50:4-FA14:1	DUFA	0.0874617	1.401	1.05818	0.486458	0.157321	0.803214	hypercholesterolemia vs Control	15.7321
TAG50:4-FA16:0	PUFA	0.0551992	1.26666	1.25807	0.341033	0.116487	0.933724	hypercholesterolemia vs Control	11.6487
TAG50:4-FA16:1	DUFA	0.0124941	1.62646	1.90329	0.701739	0.0474943	1.32336	hypercholesterolemia vs Control	4.74943
TAG50:4-FA18:1	PUFA	0.0629796	1.43815	1.2008	0.524217	0.1264	0.898254	hypercholesterolemia vs Control	12.64
TAG50:4-FA18:2	DUFA	0.0465643	1.61447	1.33195	0.691062	0.104406	0.981275	hypercholesterolemia vs Control	10.4406
TAG50:4-FA18:3	SFA/MUFA	0.0498784	1.34956	1.30209	0.432494	0.107229	0.969687	hypercholesterolemia vs Control	10.7229
TAG50:4-FA20:4	PUFA	0.463746	0.754893	0.33372	-0.405657	0.481362	0.317528	hypercholesterolemia vs Control	48.1362
TAG50:5-FA14:0	PUFA	0.126799	1.39162	0.896886	0.476764	0.202736	0.693068	hypercholesterolemia vs Control	20.2736
TAG50:5-FA16:0	PUFA	0.402009	1.01592	0.395764	0.0227868	0.435567	0.360945	hypercholesterolemia vs Control	43.5567
TAG50:5-FA16:1	PUFA	0.0477532	1.48029	1.321	0.565881	0.105595	0.976355	hypercholesterolemia vs Control	10.5595
TAG50:5-FA18:1	PUFA	0.0828283	1.46299	1.08182	0.548916	0.151896	0.818454	hypercholesterolemia vs Control	15.1896
TAG50:5-FA18:2	PUFA	0.12175	1.54687	0.914533	0.629355	0.197751	0.70388	hypercholesterolemia vs Control	19.7751
TAG50:5-FA18:3	PUFA	0.0376709	1.57927	1.42399	0.659255	0.0928029	1.03244	hypercholesterolemia vs Control	9.28029
TAG50:5-FA20:4	PUFA	0.289044	0.944598	0.539035	-0.0822272	0.36074	0.442805	hypercholesterolemia vs Control	36.074
TAG51:0-FA16:0	Odd	0.289724	0.814655	0.538016	-0.295739	0.36074	0.442805	hypercholesterolemia vs Control	36.074
TAG51:0-FA17:0	Odd	0.315675	0.885665	0.500759	-0.175168	0.381469	0.418541	hypercholesterolemia vs Control	38.1469
TAG51:0-FA18:0	Odd	0.18131	0.798999	0.741579	-0.323735	0.259531	0.585811	hypercholesterolemia vs Control	25.9531
TAG51:1-FA15:0	Odd	0.179265	1.19988	0.746504	0.262889	0.257257	0.589633	hypercholesterolemia vs Control	25.7257
TAG51:1-FA16:0	Odd	0.354865	1.08918	0.449937	0.123241	0.404955	0.392593	hypercholesterolemia vs Control	40.4955
TAG51:1-FA17:0	Odd	0.336568	1.10146	0.472927	0.13942	0.396694	0.401544	hypercholesterolemia vs Control	39.6694
TAG51:1-FA18:0	Odd	0.490101	1.04789	0.309714	0.0674834	0.493541	0.306677	hypercholesterolemia vs Control	49.3541
TAG51:1-FA18:1	Odd	0.235879	1.18291	0.627311	0.242345	0.314871	0.501868	hypercholesterolemia vs Control	31.4871
TAG51:2-FA15:0	Odd	0.00458659	1.72086	2.33851	0.783134	0.0225018	1.64778	hypercholesterolemia vs Control	2.25018
TAG51:2-FA16:0	Odd	0.135641	1.30116	0.867608	0.379796	0.21331	0.670989	hypercholesterolemia vs Control	21.331
TAG51:2-FA16:1	Odd	0.041927	1.45611	1.37751	0.542124	0.0970407	1.01305	hypercholesterolemia vs Control	9.70407
TAG51:2-FA17:0	Odd	0.206427	1.29779	0.685233	0.376062	0.286206	0.543322	hypercholesterolemia vs Control	28.6206
TAG51:2-FA18:1	Odd	0.00734158	1.57789	2.13421	0.657995	0.0331816	1.4791	hypercholesterolemia vs Control	3.31816
TAG51:2-FA18:2	Odd	0.278508	1.2769	0.555162	0.352644	0.3529	0.452348	hypercholesterolemia vs Control	35.29
TAG51:3-FA15:0	Odd	0.0124941	1.93114	1.90329	0.949455	0.0474943	1.32336	hypercholesterolemia vs Control	4.74943
TAG51:3-FA16:1	Odd	0.0109755	1.67159	1.95957	0.741221	0.0437497	1.35902	hypercholesterolemia vs Control	4.37497
TAG51:3-FA17:0	Odd	0.0561252	1.58106	1.25084	0.660892	0.117576	0.929681	hypercholesterolemia vs Control	11.7576
TAG51:3-FA18:2	Odd	0.0197179	1.76877	1.70514	0.822744	0.0615113	1.21105	hypercholesterolemia vs Control	6.15113
TAG51:3-FA18:3	Odd	0.345528	1.20367	0.461516	0.267436	0.403116	0.394569	hypercholesterolemia vs Control	40.3116
TAG51:4-FA15:0	Odd	0.0337742	1.91474	1.47141	0.937145	0.0865464	1.06275	hypercholesterolemia vs Control	8.65464
TAG51:4-FA16:1	Odd	0.00914911	1.86992	2.03862	0.902977	0.039191	1.40681	hypercholesterolemia vs Control	3.9191
TAG51:4-FA18:2	Odd	0.0390486	1.90081	1.4084	0.926616	0.0937819	1.02788	hypercholesterolemia vs Control	9.37819
TAG51:4-FA18:3	Odd	0.0599644	1.59001	1.22211	0.669038	0.122055	0.913444	hypercholesterolemia vs Control	12.2055
TAG51:5-FA18:2	Odd	0.0758813	1.82186	1.11987	0.865408	0.143441	0.843326	hypercholesterolemia vs Control	14.3441
TAG51:5-FA18:3	PUFA	0.0219807	2.07418	1.65796	1.05254	0.0671114	1.1732	hypercholesterolemia vs Control	6.71114
TAG52:0-FA16:0	SFA/MUFA	0.132071	0.833706	0.879194	-0.26239	0.208839	0.680188	hypercholesterolemia vs Control	20.8839
TAG52:0-FA18:0	SFA/MUFA	0.0887875	0.815946	1.05165	-0.293455	0.158273	0.800592	hypercholesterolemia vs Control	15.8273
TAG52:0-FA20:0	SFA/MUFA	0.41787	1.1356	0.378959	0.183456	0.445831	0.35083	hypercholesterolemia vs Control	44.5831
TAG52:1-FA16:0	SFA/MUFA	0.379785	1.08805	0.420463	0.121744	0.421656	0.375041	hypercholesterolemia vs Control	42.1656
TAG52:1-FA16:1	SFA/MUFA	0.5	0.940035	0.30103	-0.0892132	0.5	0.30103	hypercholesterolemia vs Control	50
TAG52:1-FA18:0	SFA/MUFA	0.483505	0.97201	0.315599	-0.040957	0.491207	0.308735	hypercholesterolemia vs Control	49.1207
TAG52:1-FA18:1	SFA/MUFA	0.220872	1.16455	0.65586	0.219767	0.300428	0.52226	hypercholesterolemia vs Control	30.0428
TAG52:1-FA20:0	SFA/MUFA	0.0371507	1.60177	1.43003	0.67967	0.0928029	1.03244	hypercholesterolemia vs Control	9.28029
TAG52:1-FA20:1	SFA/MUFA	0.348726	0.99624	0.457515	-0.00543425	0.404955	0.392593	hypercholesterolemia vs Control	40.4955
TAG52:2-FA14:0	SFA/MUFA	0.260188	1.1949	0.584713	0.256889	0.338657	0.47024	hypercholesterolemia vs Control	33.8657
TAG52:2-FA16:0	SFA/MUFA	0.0302154	1.4129	1.51977	0.498658	0.0821974	1.08514	hypercholesterolemia vs Control	8.21974
TAG52:2-FA16:1	SFA/MUFA	0.0650523	1.22078	1.18674	0.287799	0.128759	0.890223	hypercholesterolemia vs Control	12.8759
TAG52:2-FA18:0	SFA/MUFA	0.405214	1.07393	0.392316	0.102906	0.435567	0.360945	hypercholesterolemia vs Control	43.5567
TAG52:2-FA18:1	SFA/MUFA	0.0363331	1.40374	1.4397	0.489276	0.0914702	1.03872	hypercholesterolemia vs Control	9.14702
TAG52:2-FA18:2	DUFA	0.174976	1.2511	0.757022	0.323202	0.252988	0.5969	hypercholesterolemia vs Control	25.2988
TAG52:2-FA20:0	SFA/MUFA	0.02554	1.63196	1.59278	0.706606	0.0740401	1.13053	hypercholesterolemia vs Control	7.40401
TAG52:2-FA20:1	SFA/MUFA	0.0970355	1.22311	1.01307	0.290549	0.167766	0.775296	hypercholesterolemia vs Control	16.7766
TAG52:3-FA14:0	DUFA	0.208477	1.1402	0.680941	0.189282	0.288352	0.540077	hypercholesterolemia vs Control	28.8352
TAG52:3-FA16:0	DUFA	0.0231067	1.54976	1.63626	0.632041	0.0687216	1.16291	hypercholesterolemia vs Control	6.87216
TAG52:3-FA16:1	SFA/MUFA	0.00458659	1.60801	2.33851	0.685273	0.0225018	1.64778	hypercholesterolemia vs Control	2.25018
TAG52:3-FA18:0	DUFA	0.172848	1.22745	0.762335	0.295665	0.251177	0.60002	hypercholesterolemia vs Control	25.1177
TAG52:3-FA18:1	DUFA	0.0124941	1.56209	1.90329	0.643478	0.0474943	1.32336	hypercholesterolemia vs Control	4.74943
TAG52:3-FA18:2	DUFA	0.0269732	1.52604	1.56907	0.609793	0.0770281	1.11335	hypercholesterolemia vs Control	7.70281
TAG52:3-FA18:3	PUFA	0.170745	1.24822	0.767652	0.319871	0.24875	0.604237	hypercholesterolemia vs Control	24.875
TAG52:3-FA20:0	SFA/MUFA	0.0337742	1.48745	1.47141	0.572837	0.0865464	1.06275	hypercholesterolemia vs Control	8.65464
TAG52:3-FA20:1	SFA/MUFA	0.0629489	1.38362	1.20101	0.468451	0.1264	0.898254	hypercholesterolemia vs Control	12.64
TAG52:3-FA20:2	DUFA	0.0516046	1.21391	1.28731	0.279658	0.110526	0.956535	hypercholesterolemia vs Control	11.0526
TAG52:3-FA20:3	PUFA	0.324578	0.871341	0.48868	-0.19869	0.385731	0.413716	hypercholesterolemia vs Control	38.5731
TAG52:3-FA22:1	SFA/MUFA	0.0868101	1.54268	1.06143	0.625441	0.157189	0.803577	hypercholesterolemia vs Control	15.7189
TAG52:4-FA14:0	DUFA	0.230611	1.10822	0.637119	0.148241	0.310002	0.508635	hypercholesterolemia vs Control	31.0002
TAG52:4-FA16:0	DUFA	0.0693561	1.52632	1.15892	0.610057	0.13541	0.868351	hypercholesterolemia vs Control	13.541
TAG52:4-FA16:1	DUFA	0.00529565	1.81633	2.27608	0.86103	0.0253308	1.59635	hypercholesterolemia vs Control	2.53308
TAG52:4-FA18:0	PUFA	0.137447	1.26459	0.861863	0.338675	0.21556	0.666432	hypercholesterolemia vs Control	21.556
TAG52:4-FA18:1	DUFA	0.0119689	1.66681	1.92195	0.737093	0.0464198	1.3333	hypercholesterolemia vs Control	4.64198
TAG52:4-FA18:2	DUFA	0.0589888	1.62696	1.22923	0.702181	0.120497	0.919025	hypercholesterolemia vs Control	12.0497
TAG52:4-FA18:3	PUFA	0.0481986	1.48266	1.31697	0.568189	0.105595	0.976355	hypercholesterolemia vs Control	10.5595
TAG52:4-FA20:0	SFA/MUFA	0.040467	1.58878	1.3929	0.66792	0.0955887	1.01959	hypercholesterolemia vs Control	9.55887
TAG52:4-FA20:2	DUFA	0.0469344	1.46906	1.32851	0.554893	0.104826	0.97953	hypercholesterolemia vs Control	10.4826
TAG52:4-FA20:3	PUFA	0.0589888	1.11036	1.22923	0.151023	0.120497	0.919025	hypercholesterolemia vs Control	12.0497
TAG52:4-FA20:4	PUFA	0.476914	0.867506	0.32156	-0.205054	0.487097	0.312384	hypercholesterolemia vs Control	48.7097
TAG52:4-FA22:1	SFA/MUFA	0.0233676	1.72439	1.63139	0.786087	0.0691391	1.16028	hypercholesterolemia vs Control	6.91391
TAG52:4-FA22:4	PUFA	0.351279	0.900679	0.454348	-0.150915	0.404955	0.392593	hypercholesterolemia vs Control	40.4955
TAG52:5-FA14:0	DUFA	0.092719	1.2193	1.03283	0.286055	0.163254	0.787137	hypercholesterolemia vs Control	16.3254
TAG52:5-FA16:0	PUFA	0.0609587	1.50186	1.21496	0.586749	0.123641	0.907839	hypercholesterolemia vs Control	12.3641
TAG52:5-FA16:1	DUFA	0.0136048	1.82642	1.86631	0.869017	0.0488072	1.31152	hypercholesterolemia vs Control	4.88072
TAG52:5-FA18:1	PUFA	0.0160836	1.66006	1.79362	0.731237	0.0552815	1.25742	hypercholesterolemia vs Control	5.52815
TAG52:5-FA18:2	DUFA	0.0325515	1.77513	1.48743	0.827926	0.0857089	1.06697	hypercholesterolemia vs Control	8.57089
TAG52:5-FA18:3	PUFA	0.0589888	1.58112	1.22923	0.660947	0.120497	0.919025	hypercholesterolemia vs Control	12.0497
TAG52:5-FA20:3	PUFA	0.0498235	1.27058	1.30257	0.345488	0.107229	0.969687	hypercholesterolemia vs Control	10.7229
TAG52:5-FA20:4	PUFA	0.162481	1.04222	0.789197	0.059662	0.241981	0.616219	hypercholesterolemia vs Control	24.1981
TAG52:5-FA20:5	PUFA	0.0481716	1.19955	1.31721	0.262494	0.105595	0.976355	hypercholesterolemia vs Control	10.5595
TAG52:5-FA22:5	PUFA	0.0914732	1.22176	1.03871	0.288964	0.161556	0.791677	hypercholesterolemia vs Control	16.1556
TAG52:6-FA14:0	PUFA	0.0875046	1.29699	1.05797	0.375171	0.157321	0.803214	hypercholesterolemia vs Control	15.7321
TAG52:6-FA16:0	PUFA	0.0337742	1.42505	1.47141	0.511009	0.0865464	1.06275	hypercholesterolemia vs Control	8.65464
TAG52:6-FA16:1	PUFA	0.0136048	1.80868	1.86631	0.854936	0.0488072	1.31152	hypercholesterolemia vs Control	4.88072
TAG52:6-FA18:1	PUFA	0.0736002	1.43579	1.13312	0.52185	0.14088	0.851151	hypercholesterolemia vs Control	14.088
TAG52:6-FA18:2	PUFA	0.041927	1.7124	1.37751	0.776022	0.0970407	1.01305	hypercholesterolemia vs Control	9.70407
TAG52:6-FA18:3	PUFA	0.0240267	1.75225	1.61931	0.809208	0.070364	1.15265	hypercholesterolemia vs Control	7.0364
TAG52:6-FA20:4	PUFA	0.141117	1.17506	0.850422	0.232737	0.219515	0.658536	hypercholesterolemia vs Control	21.9515
TAG52:6-FA20:5	PUFA	0.0130271	1.39444	1.88515	0.47969	0.0479777	1.31896	hypercholesterolemia vs Control	4.79777
TAG52:6-FA22:6	PUFA	0.0188094	1.43949	1.72563	0.525553	0.0607346	1.21656	hypercholesterolemia vs Control	6.07346
TAG52:7-FA16:0	PUFA	0.289662	0.814825	0.538108	-0.295438	0.36074	0.442805	hypercholesterolemia vs Control	36.074
TAG52:7-FA18:1	PUFA	0.162726	1.2569	0.788544	0.329866	0.241981	0.616219	hypercholesterolemia vs Control	24.1981
TAG52:8-FA18:2	PUFA	0.46944	1.09644	0.32842	0.132826	0.485495	0.313815	hypercholesterolemia vs Control	48.5495
TAG53:0-FA16:0	Odd	0.0189399	1.4424	1.72262	0.528472	0.0607346	1.21656	hypercholesterolemia vs Control	6.07346
TAG53:1-FA16:0	Odd	0.398814	0.967077	0.399229	-0.0482972	0.435208	0.361303	hypercholesterolemia vs Control	43.5208
TAG53:1-FA17:0	Odd	0.411639	1.10003	0.385484	0.137538	0.440001	0.356546	hypercholesterolemia vs Control	44.0001
TAG53:1-FA18:0	Odd	0.386098	0.984237	0.413302	-0.0229222	0.425375	0.371228	hypercholesterolemia vs Control	42.5375
TAG53:1-FA18:1	Odd	0.251431	1.135	0.599581	0.182695	0.329501	0.482144	hypercholesterolemia vs Control	32.9501
TAG53:2-FA16:0	Odd	0.241003	1.19396	0.617978	0.25576	0.320965	0.493543	hypercholesterolemia vs Control	32.0965
TAG53:2-FA17:0	Odd	0.0280201	1.43848	1.55253	0.52455	0.0784563	1.10537	hypercholesterolemia vs Control	7.84563
TAG53:2-FA18:1	Odd	0.0222166	1.42565	1.65332	0.511622	0.0671175	1.17316	hypercholesterolemia vs Control	6.71175
TAG53:2-FA18:2	Odd	0.324578	1.22709	0.48868	0.295236	0.385731	0.413716	hypercholesterolemia vs Control	38.5731
TAG53:3-FA16:0	Odd	0.0449748	1.51186	1.34703	0.596325	0.101636	0.992952	hypercholesterolemia vs Control	10.1636
TAG53:3-FA17:0	Odd	0.0350345	1.5342	1.4555	0.617491	0.0885894	1.05262	hypercholesterolemia vs Control	8.85894
TAG53:3-FA18:2	Odd	0.041927	1.5331	1.37751	0.616447	0.0970407	1.01305	hypercholesterolemia vs Control	9.70407
TAG53:4-FA16:0	Odd	0.0164178	1.78135	1.78469	0.832972	0.0554341	1.25622	hypercholesterolemia vs Control	5.54341
TAG53:4-FA17:0	Odd	0.0481986	1.55972	1.31697	0.641287	0.105595	0.976355	hypercholesterolemia vs Control	10.5595
TAG53:4-FA18:2	Odd	0.0231067	1.57578	1.63626	0.656065	0.0687216	1.16291	hypercholesterolemia vs Control	6.87216
TAG53:4-FA18:3	Odd	0.0703529	1.53237	1.15272	0.615764	0.13689	0.863628	hypercholesterolemia vs Control	13.689
TAG53:4-FA20:4	Odd	0.443031	1.01436	0.353565	0.0205676	0.465751	0.331846	hypercholesterolemia vs Control	46.5751
TAG53:5-FA20:4	Odd	0.0280121	1.34917	1.55265	0.432067	0.0784563	1.10537	hypercholesterolemia vs Control	7.84563
TAG53:6-FA20:4	Odd	0.0796259	1.39406	1.09895	0.479297	0.146962	0.832794	hypercholesterolemia vs Control	14.6962
TAG54:0-FA18:0	SFA/MUFA	0.0222166	0.822365	1.65332	-0.282149	0.0671175	1.17316	hypercholesterolemia vs Control	6.71175
TAG54:1-FA16:0	SFA/MUFA	0.354865	0.950271	0.449937	-0.0735898	0.404955	0.392593	hypercholesterolemia vs Control	40.4955
TAG54:1-FA18:0	SFA/MUFA	0.148653	0.873021	0.827827	-0.195912	0.227538	0.642947	hypercholesterolemia vs Control	22.7538
TAG54:1-FA18:1	SFA/MUFA	0.312768	0.967778	0.504778	-0.0472522	0.379553	0.420727	hypercholesterolemia vs Control	37.9553
TAG54:1-FA20:0	SFA/MUFA	0.00962014	1.6961	2.01682	0.762223	0.0406027	1.39145	hypercholesterolemia vs Control	4.06027
TAG54:1-FA20:1	SFA/MUFA	0.427789	1.08765	0.36877	0.121218	0.453883	0.343056	hypercholesterolemia vs Control	45.3883
TAG54:2-FA16:0	SFA/MUFA	0.12175	1.24196	0.914533	0.312621	0.197751	0.70388	hypercholesterolemia vs Control	19.7751
TAG54:2-FA18:0	SFA/MUFA	0.450629	1.07134	0.346181	0.0994122	0.471149	0.326842	hypercholesterolemia vs Control	47.1149
TAG54:2-FA18:1	SFA/MUFA	0.301146	1.13074	0.521222	0.177266	0.37094	0.430696	hypercholesterolemia vs Control	37.094
TAG54:2-FA18:2	DUFA	0.373503	1.04367	0.427706	0.0616605	0.4212	0.375512	hypercholesterolemia vs Control	42.12
TAG54:2-FA20:0	SFA/MUFA	0.00804176	1.84056	2.09465	0.880145	0.0349695	1.45631	hypercholesterolemia vs Control	3.49695
TAG54:2-FA20:1	SFA/MUFA	0.0861576	1.31974	1.06471	0.400256	0.156502	0.805481	hypercholesterolemia vs Control	15.6502
TAG54:2-FA20:2	DUFA	0.123391	1.22474	0.908717	0.292479	0.199006	0.701134	hypercholesterolemia vs Control	19.9006
TAG54:3-FA16:0	DUFA	0.0715887	1.30374	1.14516	0.382652	0.138824	0.857535	hypercholesterolemia vs Control	13.8824
TAG54:3-FA16:1	SFA/MUFA	0.0144798	1.51006	1.83924	0.59461	0.0509901	1.29251	hypercholesterolemia vs Control	5.09901
TAG54:3-FA18:0	DUFA	0.262093	1.16723	0.581545	0.223088	0.339596	0.469037	hypercholesterolemia vs Control	33.9596
TAG54:3-FA18:1	SFA/MUFA	0.0313655	1.37156	1.50355	0.455821	0.0845248	1.07302	hypercholesterolemia vs Control	8.45248
TAG54:3-FA18:2	DUFA	0.174976	1.21071	0.757022	0.275857	0.252988	0.5969	hypercholesterolemia vs Control	25.2988
TAG54:3-FA18:3	SFA/MUFA	0.367006	1.01657	0.435327	0.0237048	0.417979	0.378846	hypercholesterolemia vs Control	41.7979
TAG54:3-FA20:1	SFA/MUFA	0.0337742	1.43515	1.47141	0.521206	0.0865464	1.06275	hypercholesterolemia vs Control	8.65464
TAG54:3-FA20:2	DUFA	0.0350345	1.3311	1.4555	0.412621	0.0885894	1.05262	hypercholesterolemia vs Control	8.85894
TAG54:3-FA20:3	PUFA	0.206427	1.08891	0.685233	0.122889	0.286206	0.543322	hypercholesterolemia vs Control	28.6206
TAG54:4-FA16:0	PUFA	0.0498784	1.25254	1.30209	0.324852	0.107229	0.969687	hypercholesterolemia vs Control	10.7229
TAG54:4-FA16:1	DUFA	0.0109755	1.54521	1.95957	0.627803	0.0437497	1.35902	hypercholesterolemia vs Control	4.37497
TAG54:4-FA18:0	DUFA	0.289724	1.17384	0.538016	0.23124	0.36074	0.442805	hypercholesterolemia vs Control	36.074
TAG54:4-FA18:1	DUFA	0.073876	1.41471	1.1315	0.500511	0.14088	0.851151	hypercholesterolemia vs Control	14.088
TAG54:4-FA18:2	DUFA	0.0810733	1.38125	1.09112	0.465974	0.149154	0.826365	hypercholesterolemia vs Control	14.9154
TAG54:4-FA18:3	PUFA	0.128565	1.23963	0.890876	0.309909	0.203858	0.690673	hypercholesterolemia vs Control	20.3858
TAG54:4-FA20:1	SFA/MUFA	0.0185592	1.54694	1.73144	0.629421	0.0605284	1.21804	hypercholesterolemia vs Control	6.05284
TAG54:4-FA20:2	DUFA	0.0390486	1.3723	1.4084	0.4566	0.0937819	1.02788	hypercholesterolemia vs Control	9.37819
TAG54:4-FA20:3	PUFA	0.0650523	1.22082	1.18674	0.287846	0.128759	0.890223	hypercholesterolemia vs Control	12.8759
TAG54:4-FA20:4	PUFA	0.267509	1.06249	0.572662	0.0874468	0.342746	0.465028	hypercholesterolemia vs Control	34.2746
TAG54:4-FA22:1	SFA/MUFA	0.0750074	1.36698	1.1249	0.450997	0.142564	0.845991	hypercholesterolemia vs Control	14.2564
TAG54:4-FA22:4	PUFA	0.351788	0.872483	0.453718	-0.196802	0.404955	0.392593	hypercholesterolemia vs Control	40.4955
TAG54:5-FA16:0	PUFA	0.0481986	1.22925	1.31697	0.297776	0.105595	0.976355	hypercholesterolemia vs Control	10.5595
TAG54:5-FA16:1	PUFA	0.0280201	1.35129	1.55253	0.434339	0.0784563	1.10537	hypercholesterolemia vs Control	7.84563
TAG54:5-FA18:0	PUFA	0.192557	1.2125	0.71544	0.277984	0.270902	0.567188	hypercholesterolemia vs Control	27.0902
TAG54:5-FA18:1	DUFA	0.105832	1.416	0.975381	0.501818	0.176592	0.753028	hypercholesterolemia vs Control	17.6592
TAG54:5-FA18:2	DUFA	0.139278	1.3881	0.856118	0.473115	0.217835	0.661873	hypercholesterolemia vs Control	21.7835
TAG54:5-FA18:3	PUFA	0.0197179	1.49898	1.70514	0.583978	0.0615113	1.21105	hypercholesterolemia vs Control	6.15113
TAG54:5-FA20:2	DUFA	0.033752	1.50489	1.4717	0.589654	0.0865464	1.06275	hypercholesterolemia vs Control	8.65464
TAG54:5-FA20:3	PUFA	0.0390486	1.26519	1.4084	0.339354	0.0937819	1.02788	hypercholesterolemia vs Control	9.37819
TAG54:5-FA20:4	PUFA	0.0786177	1.1942	1.10448	0.256048	0.145569	0.83693	hypercholesterolemia vs Control	14.5569
TAG54:5-FA20:5	PUFA	0.0167549	1.36702	1.77586	0.451037	0.0556106	1.25484	hypercholesterolemia vs Control	5.56106
TAG54:5-FA22:1	SFA/MUFA	0.140984	1.41506	0.85083	0.50086	0.219515	0.658536	hypercholesterolemia vs Control	21.9515
TAG54:5-FA22:4	PUFA	0.0900894	1.15442	1.04533	0.207173	0.159603	0.796959	hypercholesterolemia vs Control	15.9603
TAG54:5-FA22:5	PUFA	0.0970355	1.07526	1.01307	0.104692	0.167766	0.775296	hypercholesterolemia vs Control	16.7766
TAG54:6-FA16:0	PUFA	0.0291006	1.33144	1.5361	0.412986	0.0803064	1.09525	hypercholesterolemia vs Control	8.03064
TAG54:6-FA16:1	PUFA	0.00768466	1.47035	2.11438	0.556164	0.0339307	1.46941	hypercholesterolemia vs Control	3.39307
TAG54:6-FA18:1	PUFA	0.040467	1.5005	1.3929	0.585441	0.0955887	1.01959	hypercholesterolemia vs Control	9.55887
TAG54:6-FA18:2	DUFA	0.170745	1.32175	0.767652	0.402454	0.24875	0.604237	hypercholesterolemia vs Control	24.875
TAG54:6-FA18:3	PUFA	0.0786177	1.50299	1.10448	0.58784	0.145569	0.83693	hypercholesterolemia vs Control	14.5569
TAG54:6-FA20:3	PUFA	0.017462	1.44457	1.75791	0.530637	0.0572752	1.24203	hypercholesterolemia vs Control	5.72752
TAG54:6-FA20:4	PUFA	0.0999061	1.2233	1.00041	0.290777	0.169663	0.770413	hypercholesterolemia vs Control	16.9663
TAG54:6-FA20:5	PUFA	0.00279455	1.56064	2.55369	0.642137	0.0154238	1.81181	hypercholesterolemia vs Control	1.54238
TAG54:6-FA22:5	PUFA	0.0141914	1.31829	1.84798	0.398668	0.050283	1.29858	hypercholesterolemia vs Control	5.0283
TAG54:6-FA22:6	PUFA	0.0100547	1.66407	1.99763	0.73472	0.0418218	1.3786	hypercholesterolemia vs Control	4.18218
TAG54:7-FA16:1	PUFA	0.00166027	1.66138	2.77982	0.732382	0.0105779	1.9756	hypercholesterolemia vs Control	1.05779
TAG54:7-FA18:1	PUFA	0.0119689	1.56971	1.92195	0.6505	0.0464198	1.3333	hypercholesterolemia vs Control	4.64198
TAG54:7-FA18:2	PUFA	0.0999061	1.46981	1.00041	0.555634	0.169663	0.770413	hypercholesterolemia vs Control	16.9663
TAG54:7-FA18:3	PUFA	0.073876	1.48461	1.1315	0.570081	0.14088	0.851151	hypercholesterolemia vs Control	14.088
TAG54:7-FA20:4	PUFA	0.0291006	1.34472	1.5361	0.427303	0.0803064	1.09525	hypercholesterolemia vs Control	8.03064
TAG54:7-FA20:5	PUFA	0.00157384	1.64734	2.80304	0.720136	0.0102657	1.98861	hypercholesterolemia vs Control	1.02657
TAG54:7-FA22:5	PUFA	0.0129377	1.50754	1.88814	0.592192	0.0479777	1.31896	hypercholesterolemia vs Control	4.79777
TAG54:7-FA22:6	PUFA	0.00076747	2.20467	3.11494	1.14056	0.00579642	2.23684	hypercholesterolemia vs Control	0.579642
TAG54:8-FA18:2	PUFA	0.0433399	1.53344	1.36311	0.616775	0.0993165	1.00298	hypercholesterolemia vs Control	9.93165
TAG54:8-FA18:3	PUFA	0.0860881	1.47998	1.06506	0.565573	0.156502	0.805481	hypercholesterolemia vs Control	15.6502
TAG54:8-FA20:4	PUFA	0.0974222	1.31103	1.01134	0.390703	0.167929	0.774874	hypercholesterolemia vs Control	16.7929
TAG54:8-FA20:5	PUFA	0.000751319	1.971	3.12418	0.97893	0.0057501	2.24032	hypercholesterolemia vs Control	0.57501
TAG54:8-FA22:6	PUFA	0.000293701	2.53824	3.5321	1.34383	0.0025936	2.5861	hypercholesterolemia vs Control	0.25936
TAG55:1-FA16:0	SFA/MUFA	0.000812304	2.10476	3.09028	1.07366	0.00597772	2.22346	hypercholesterolemia vs Control	0.597773
TAG55:1-FA18:1	Odd	0.00265578	1.4875	2.57581	0.57289	0.0148002	1.82973	hypercholesterolemia vs Control	1.48002
TAG55:2-FA18:1	Odd	0.405214	1.13475	0.392316	0.182379	0.435567	0.360945	hypercholesterolemia vs Control	43.5567
TAG55:2-FA18:2	Odd	0.016405	1.49125	1.78502	0.576522	0.0554341	1.25622	hypercholesterolemia vs Control	5.54341
TAG55:3-FA18:1	Odd	0.158448	1.25841	0.800112	0.3316	0.239341	0.620984	hypercholesterolemia vs Control	23.9341
TAG55:3-FA18:2	Odd	0.35482	1.14045	0.449992	0.189604	0.404955	0.392593	hypercholesterolemia vs Control	40.4955
TAG55:4-FA18:1	Odd	0.0291006	1.58716	1.5361	0.666451	0.0803064	1.09525	hypercholesterolemia vs Control	8.03064
TAG55:4-FA18:2	Odd	0.12855	1.30671	0.890928	0.385941	0.203858	0.690673	hypercholesterolemia vs Control	20.3858
TAG55:5-FA18:1	Odd	0.00194614	1.70954	2.71083	0.773611	0.0117588	1.92964	hypercholesterolemia vs Control	1.17588
TAG55:5-FA18:2	Odd	0.048804	1.64987	1.31154	0.722356	0.106515	0.972588	hypercholesterolemia vs Control	10.6515
TAG55:5-FA20:4	Odd	0.0561252	1.26807	1.25084	0.342635	0.117576	0.929681	hypercholesterolemia vs Control	11.7576
TAG56:10-FA18:2	PUFA	0.483283	1.03129	0.315798	0.0444458	0.491207	0.308735	hypercholesterolemia vs Control	49.1207
TAG56:1-FA18:1	SFA/MUFA	0.206211	0.970885	0.685688	-0.0426278	0.286206	0.543322	hypercholesterolemia vs Control	28.6206
TAG56:2-FA16:0	SFA/MUFA	0.170436	0.78785	0.768438	-0.344007	0.24875	0.604237	hypercholesterolemia vs Control	24.875
TAG56:2-FA18:0	SFA/MUFA	0.411633	1.04308	0.38549	0.0608511	0.440001	0.356546	hypercholesterolemia vs Control	44.0001
TAG56:2-FA20:0	SFA/MUFA	0.0337742	1.5239	1.47141	0.607769	0.0865464	1.06275	hypercholesterolemia vs Control	8.65464
TAG56:2-FA20:1	SFA/MUFA	0.306927	1.19152	0.512965	0.252804	0.374054	0.427066	hypercholesterolemia vs Control	37.4054
TAG56:3-FA18:0	DUFA	0.289724	1.08612	0.538016	0.119186	0.36074	0.442805	hypercholesterolemia vs Control	36.074
TAG56:3-FA18:1	SFA/MUFA	0.105832	1.28352	0.975381	0.360102	0.176592	0.753028	hypercholesterolemia vs Control	17.6592
TAG56:3-FA18:2	SFA/MUFA	0.405208	1.06448	0.392322	0.0901528	0.435567	0.360945	hypercholesterolemia vs Control	43.5567
TAG56:3-FA20:0	SFA/MUFA	0.0580198	1.56043	1.23642	0.641945	0.120497	0.919025	hypercholesterolemia vs Control	12.0497
TAG56:3-FA20:1	SFA/MUFA	0.0533779	1.36348	1.27264	0.447298	0.113477	0.94509	hypercholesterolemia vs Control	11.3477
TAG56:3-FA20:2	DUFA	0.32998	1.16135	0.481513	0.215799	0.391339	0.407446	hypercholesterolemia vs Control	39.1339
TAG56:4-FA16:0	PUFA	0.220664	1.06795	0.656268	0.09484	0.300428	0.52226	hypercholesterolemia vs Control	30.0428
TAG56:4-FA18:0	PUFA	0.0205229	1.31442	1.68776	0.394428	0.0636764	1.19602	hypercholesterolemia vs Control	6.36764
TAG56:4-FA18:1	SFA/MUFA	0.0390486	1.38454	1.4084	0.469406	0.0937819	1.02788	hypercholesterolemia vs Control	9.37819
TAG56:4-FA18:2	DUFA	0.0650523	1.33262	1.18674	0.41427	0.128759	0.890223	hypercholesterolemia vs Control	12.8759
TAG56:4-FA20:1	SFA/MUFA	0.0434293	1.46127	1.36222	0.547227	0.0993165	1.00298	hypercholesterolemia vs Control	9.93165
TAG56:4-FA20:2	DUFA	0.0376709	1.34772	1.42399	0.430522	0.0928029	1.03244	hypercholesterolemia vs Control	9.28029
TAG56:4-FA20:3	PUFA	0.041927	1.2872	1.37751	0.364233	0.0970407	1.01305	hypercholesterolemia vs Control	9.70407
TAG56:4-FA20:4	PUFA	0.0786177	1.21243	1.10448	0.277905	0.145569	0.83693	hypercholesterolemia vs Control	14.5569
TAG56:4-FA22:4	PUFA	0.376477	1.03801	0.424262	0.0538221	0.421656	0.375041	hypercholesterolemia vs Control	42.1656
TAG56:5-FA16:0	PUFA	0.0942259	1.17848	1.02583	0.236927	0.164895	0.782792	hypercholesterolemia vs Control	16.4895
TAG56:5-FA18:0	PUFA	0.0080409	1.4223	2.0947	0.508228	0.0349695	1.45631	hypercholesterolemia vs Control	3.49695
TAG56:5-FA18:1	PUFA	0.0114629	1.41747	1.94071	0.503319	0.0450663	1.34615	hypercholesterolemia vs Control	4.50663
TAG56:5-FA18:2	PUFA	0.0589888	1.37265	1.22923	0.45696	0.120497	0.919025	hypercholesterolemia vs Control	12.0497
TAG56:5-FA20:1	PUFA	0.111934	1.40232	0.951039	0.487821	0.185282	0.732166	hypercholesterolemia vs Control	18.5282
TAG56:5-FA20:2	PUFA	0.040467	1.45749	1.3929	0.543487	0.0955887	1.01959	hypercholesterolemia vs Control	9.55887
TAG56:5-FA20:3	PUFA	0.0160836	1.35101	1.79362	0.434035	0.0552815	1.25742	hypercholesterolemia vs Control	5.52815
TAG56:5-FA20:4	PUFA	0.00436982	1.45367	2.35954	0.539703	0.0223953	1.64984	hypercholesterolemia vs Control	2.23953
TAG56:5-FA22:4	PUFA	0.118439	1.21046	0.926507	0.275553	0.193686	0.712902	hypercholesterolemia vs Control	19.3686
TAG56:5-FA22:5	PUFA	0.0147996	1.33989	1.82975	0.422113	0.0517987	1.28568	hypercholesterolemia vs Control	5.17987
TAG56:6-FA16:0	PUFA	0.0105063	1.44637	1.97855	0.532433	0.0430088	1.36644	hypercholesterolemia vs Control	4.30088
TAG56:6-FA18:0	PUFA	0.0167607	1.42057	1.77571	0.506467	0.0556106	1.25484	hypercholesterolemia vs Control	5.56106
TAG56:6-FA18:1	PUFA	0.00359142	1.45905	2.44473	0.545034	0.0189126	1.72325	hypercholesterolemia vs Control	1.89126
TAG56:6-FA18:2	PUFA	0.0376709	1.37776	1.42399	0.462328	0.0928029	1.03244	hypercholesterolemia vs Control	9.28029
TAG56:6-FA18:3	PUFA	0.087705	1.46695	1.05698	0.552824	0.157321	0.803214	hypercholesterolemia vs Control	15.7321
TAG56:6-FA20:2	PUFA	0.0324753	1.53466	1.48845	0.617919	0.0857089	1.06697	hypercholesterolemia vs Control	8.57089
TAG56:6-FA20:3	PUFA	0.0774078	1.30286	1.11122	0.381685	0.145203	0.838025	hypercholesterolemia vs Control	14.5203
TAG56:6-FA20:4	PUFA	0.0114629	1.34147	1.94071	0.423811	0.0450663	1.34615	hypercholesterolemia vs Control	4.50663
TAG56:6-FA20:5	PUFA	0.00293942	1.60703	2.53174	0.684396	0.0160688	1.79402	hypercholesterolemia vs Control	1.60688
TAG56:6-FA22:4	PUFA	0.162481	1.22909	0.789197	0.297592	0.241981	0.616219	hypercholesterolemia vs Control	24.1981
TAG56:6-FA22:5	PUFA	0.00504915	1.4598	2.29678	0.545775	0.0245611	1.60975	hypercholesterolemia vs Control	2.45611
TAG56:6-FA22:6	PUFA	0.00184623	1.88664	2.73371	0.915822	0.0112738	1.94793	hypercholesterolemia vs Control	1.12738
TAG56:7-FA16:0	PUFA	0.000724926	1.87453	3.13971	0.906532	0.00562307	2.25003	hypercholesterolemia vs Control	0.562307
TAG56:7-FA16:1	PUFA	0.031599	1.63337	1.50033	0.707854	0.0847562	1.07183	hypercholesterolemia vs Control	8.47562
TAG56:7-FA18:0	PUFA	0.0525651	1.40536	1.2793	0.490943	0.112165	0.950143	hypercholesterolemia vs Control	11.2165
TAG56:7-FA18:1	PUFA	0.000281097	1.63768	3.55114	0.711657	0.00256111	2.59157	hypercholesterolemia vs Control	0.256111
TAG56:7-FA18:2	PUFA	0.0240267	1.44543	1.61931	0.531495	0.070364	1.15265	hypercholesterolemia vs Control	7.0364
TAG56:7-FA18:3	PUFA	0.044829	1.39611	1.34844	0.481411	0.101636	0.992952	hypercholesterolemia vs Control	10.1636
TAG56:7-FA20:3	PUFA	0.0762121	1.24098	1.11798	0.311478	0.143441	0.843326	hypercholesterolemia vs Control	14.3441
TAG56:7-FA20:4	PUFA	0.0861576	1.22783	1.06471	0.296116	0.156502	0.805481	hypercholesterolemia vs Control	15.6502
TAG56:7-FA20:5	PUFA	0.000181908	1.69861	3.74015	0.764358	0.00174026	2.75939	hypercholesterolemia vs Control	0.174026
TAG56:7-FA22:4	PUFA	0.0996914	1.37545	1.00134	0.459905	0.169663	0.770413	hypercholesterolemia vs Control	16.9663
TAG56:7-FA22:5	PUFA	0.0167607	1.50442	1.77571	0.589211	0.0556106	1.25484	hypercholesterolemia vs Control	5.56106
TAG56:7-FA22:6	PUFA	8.95e-05	2.39097	4.04827	1.2576	0.000951142	3.02175	hypercholesterolemia vs Control	0.0951142
TAG56:8-FA16:0	PUFA	0.00119989	1.99237	2.92086	0.994484	0.00829939	2.08095	hypercholesterolemia vs Control	0.829939
TAG56:8-FA16:1	PUFA	0.00167698	2.1896	2.77547	1.13067	0.0105779	1.9756	hypercholesterolemia vs Control	1.05779
TAG56:8-FA18:1	PUFA	0.00252327	1.48933	2.59804	0.574663	0.0143402	1.84345	hypercholesterolemia vs Control	1.43402
TAG56:8-FA18:2	PUFA	0.00458659	1.60702	2.33851	0.684385	0.0225018	1.64778	hypercholesterolemia vs Control	2.25018
TAG56:8-FA18:3	DUFA	0.00767635	1.55914	2.11485	0.64075	0.0339307	1.46941	hypercholesterolemia vs Control	3.39307
TAG56:8-FA20:4	PUFA	0.233335	1.13491	0.632019	0.18258	0.312931	0.504551	hypercholesterolemia vs Control	31.2931
TAG56:8-FA20:5	PUFA	0.000542982	1.72023	3.26521	0.782603	0.00438974	2.35756	hypercholesterolemia vs Control	0.438974
TAG56:8-FA22:5	PUFA	0.0138942	1.58482	1.85717	0.664321	0.0495357	1.30508	hypercholesterolemia vs Control	4.95357
TAG56:8-FA22:6	PUFA	0.000298819	2.47489	3.52459	1.30737	0.00259882	2.58522	hypercholesterolemia vs Control	0.259882
TAG56:9-FA18:3	PUFA	0.01325	1.61422	1.87778	0.690838	0.0484427	1.31477	hypercholesterolemia vs Control	4.84427
TAG56:9-FA20:4	PUFA	0.0970355	1.18479	1.01307	0.24463	0.167766	0.775296	hypercholesterolemia vs Control	16.7766
TAG56:9-FA20:5	PUFA	0.000929564	1.95432	3.03172	0.966668	0.00666755	2.17603	hypercholesterolemia vs Control	0.666755
TAG56:9-FA22:6	PUFA	3.94e-05	2.92685	4.40403	1.54935	0.000452808	3.34409	hypercholesterolemia vs Control	0.0452808
TAG57:2-FA18:1	Odd	0.00048284	1.70075	3.3162	0.76617	0.00401666	2.39613	hypercholesterolemia vs Control	0.401666
TAG57:3-FA18:2	Odd	0.0173794	1.55814	1.75996	0.639827	0.0572752	1.24203	hypercholesterolemia vs Control	5.72752
TAG58:10-FA18:2	PUFA	0.0129969	1.62139	1.88616	0.697232	0.0479777	1.31896	hypercholesterolemia vs Control	4.79777
TAG58:10-FA20:4	PUFA	0.254071	0.973632	0.595045	-0.0385522	0.331447	0.479585	hypercholesterolemia vs Control	33.1447
TAG58:10-FA22:6	PUFA	0.000181748	2.36934	3.74053	1.24449	0.00174026	2.75939	hypercholesterolemia vs Control	0.174026
TAG58:3-FA18:1	DUFA	0.19218	0.884468	0.716292	-0.177118	0.270902	0.567188	hypercholesterolemia vs Control	27.0902
TAG58:5-FA18:1	PUFA	0.476906	1.06928	0.321567	0.0966464	0.487097	0.312384	hypercholesterolemia vs Control	48.7097
TAG58:6-FA18:0	PUFA	0.0735969	1.29413	1.13314	0.371977	0.14088	0.851151	hypercholesterolemia vs Control	14.088
TAG58:6-FA18:1	PUFA	0.0189399	1.35889	1.72262	0.442424	0.0607346	1.21656	hypercholesterolemia vs Control	6.07346
TAG58:6-FA22:4	PUFA	0.123425	1.24067	0.908596	0.311123	0.199006	0.701134	hypercholesterolemia vs Control	19.9006
TAG58:6-FA22:5	PUFA	0.00239676	1.47021	2.62037	0.556024	0.0137574	1.86146	hypercholesterolemia vs Control	1.37574
TAG58:7-FA16:0	PUFA	0.368688	0.713958	0.433341	-0.486089	0.419064	0.37772	hypercholesterolemia vs Control	41.9064
TAG58:7-FA18:0	PUFA	0.0105649	1.56428	1.97614	0.645497	0.0430088	1.36644	hypercholesterolemia vs Control	4.30088
TAG58:7-FA18:1	PUFA	0.0154302	1.31917	1.81163	0.399626	0.0536783	1.2702	hypercholesterolemia vs Control	5.36783
TAG58:7-FA18:2	PUFA	0.0464159	1.41381	1.33333	0.499593	0.104406	0.981275	hypercholesterolemia vs Control	10.4406
TAG58:7-FA20:4	PUFA	0.124664	1.22495	0.90426	0.292722	0.20044	0.698016	hypercholesterolemia vs Control	20.044
TAG58:7-FA22:4	PUFA	0.117978	1.38595	0.928198	0.470877	0.193686	0.712902	hypercholesterolemia vs Control	19.3686
TAG58:7-FA22:5	PUFA	0.00458659	1.41504	2.33851	0.500838	0.0225018	1.64778	hypercholesterolemia vs Control	2.25018
TAG58:7-FA22:6	PUFA	0.000724926	1.82475	3.13971	0.867701	0.00562307	2.25003	hypercholesterolemia vs Control	0.562307
TAG58:8-FA18:1	PUFA	2.12e-05	1.78202	4.67443	0.833517	0.000258454	3.58762	hypercholesterolemia vs Control	0.0258454
TAG58:8-FA18:2	PUFA	0.026443	1.42891	1.57769	0.514915	0.0762727	1.11763	hypercholesterolemia vs Control	7.62727
TAG58:8-FA20:3	PUFA	0.150111	1.1611	0.823587	0.215488	0.229159	0.639863	hypercholesterolemia vs Control	22.9159
TAG58:8-FA20:4	PUFA	0.170741	1.10397	0.767662	0.142704	0.24875	0.604237	hypercholesterolemia vs Control	24.875
TAG58:8-FA22:5	PUFA	0.00841338	1.50774	2.07503	0.592385	0.0363104	1.43997	hypercholesterolemia vs Control	3.63104
TAG58:8-FA22:6	PUFA	5.6e-05	2.14411	4.25145	1.10038	0.000630799	3.20011	hypercholesterolemia vs Control	0.0630799
TAG58:9-FA18:1	PUFA	0.000248551	1.72123	3.60458	0.783437	0.0023011	2.63806	hypercholesterolemia vs Control	0.23011
TAG58:9-FA18:2	PUFA	0.00052624	1.89599	3.27882	0.922951	0.00431517	2.365	hypercholesterolemia vs Control	0.431517
TAG58:9-FA20:4	PUFA	0.267509	0.978422	0.572662	-0.0314707	0.342746	0.465028	hypercholesterolemia vs Control	34.2746
TAG58:9-FA22:5	PUFA	0.019324	1.37915	1.7139	0.463778	0.0615113	1.21105	hypercholesterolemia vs Control	6.15113
CE(12:0)	SFA/MUFA	0.388045	0.943897	0.411118	-0.0832983	0.447265	0.349435	hyperglycemia vs Control	44.7265
CE(14:0)	SFA/MUFA	0.153363	0.849753	0.814279	-0.234884	0.303553	0.517766	hyperglycemia vs Control	30.3553
CE(14:1)	SFA/MUFA	0.0401117	0.675289	1.39673	-0.566423	0.183668	0.735967	hyperglycemia vs Control	18.3668
CE(15:0)	Odd	0.158037	1.18249	0.80124	0.241829	0.308595	0.510611	hyperglycemia vs Control	30.8595
CE(16:0)	SFA/MUFA	0.406766	1.00812	0.390656	0.0116623	0.456022	0.341014	hyperglycemia vs Control	45.6022
CE(16:1)	SFA/MUFA	0.104198	0.708309	0.982141	-0.497548	0.260042	0.584957	hyperglycemia vs Control	26.0042
CE(17:0)	Odd	0.304655	0.979357	0.516191	-0.0300937	0.390339	0.408558	hyperglycemia vs Control	39.0339
CE(18:0)	SFA/MUFA	0.0195142	0.894459	1.70965	-0.160913	0.160016	0.795836	hyperglycemia vs Control	16.0016
CE(18:1)	SFA/MUFA	0.0535029	0.921706	1.27162	-0.117622	0.183668	0.735967	hyperglycemia vs Control	18.3668
CE(18:2)	DUFA	0.0145612	0.908105	1.8368	-0.139069	0.144106	0.841318	hyperglycemia vs Control	14.4106
CE(18:3)	PUFA	0.0235576	0.799809	1.62787	-0.322273	0.169025	0.772048	hyperglycemia vs Control	16.9025
CE(18:4)	PUFA	0.0195142	0.713734	1.70965	-0.486542	0.160016	0.795836	hyperglycemia vs Control	16.0016
CE(20:0)	SFA/MUFA	0.000109795	3.24283	3.95942	1.69725	0.0107037	1.97047	hyperglycemia vs Control	1.07037
CE(20:1)	SFA/MUFA	0.00278987	1.84738	2.55442	0.885479	0.0696255	1.15723	hyperglycemia vs Control	6.96255
CE(20:2)	DUFA	0.227553	1.11239	0.642918	0.153665	0.344631	0.462646	hyperglycemia vs Control	34.4631
CE(20:3)	PUFA	0.492159	1.02278	0.307895	0.0324942	0.497358	0.303331	hyperglycemia vs Control	49.7358
CE(20:4)	PUFA	0.391587	1.0109	0.407172	0.0156336	0.448645	0.348098	hyperglycemia vs Control	44.8645
CE(20:5)	PUFA	0.188207	1.05836	0.725365	0.081829	0.328856	0.482995	hyperglycemia vs Control	32.8856
CE(22:2)	DUFA	0.00170161	3.26712	2.76914	1.70802	0.0514065	1.28898	hyperglycemia vs Control	5.14065
CE(22:4)	PUFA	0.193556	1.02457	0.713194	0.0350187	0.328856	0.482995	hyperglycemia vs Control	32.8856
CE(22:5)	PUFA	0.484321	1.05101	0.314867	0.07178	0.497358	0.303331	hyperglycemia vs Control	49.7358
CE(22:6)	PUFA	0.0235576	1.38746	1.62787	0.47245	0.169025	0.772048	hyperglycemia vs Control	16.9025
CER(16:0)	SFA/MUFA	0.00115659	3.50765	2.93682	1.8105	0.044814	1.34859	hyperglycemia vs Control	4.4814
CER(18:0)	SFA/MUFA	8.32e-05	2.1987	4.07979	1.13665	0.0107037	1.97047	hyperglycemia vs Control	1.07037
CER(20:0)	SFA/MUFA	0.000215669	1.7295	3.66621	0.790356	0.0123794	1.9073	hyperglycemia vs Control	1.23794
CER(22:0)	SFA/MUFA	0.453059	1.07448	0.343845	0.10364	0.483375	0.315716	hyperglycemia vs Control	48.3375
CER(24:0)	SFA/MUFA	0.0082415	0.848819	2.08399	-0.23647	0.110901	0.955065	hyperglycemia vs Control	11.0901
CER(24:1)	SFA/MUFA	0.000118605	1.56519	3.9259	0.646339	0.0107037	1.97047	hyperglycemia vs Control	1.07037
DAG(14:0/16:0)	SFA/MUFA	0.208218	0.690884	0.681482	-0.533486	0.338346	0.470638	hyperglycemia vs Control	33.8346
DAG(14:0/18:1)	SFA/MUFA	0.42979	0.84264	0.366744	-0.247011	0.473513	0.324668	hyperglycemia vs Control	47.3513
DAG(16:0/16:0)	SFA/MUFA	0.492157	0.978017	0.307896	-0.0320691	0.497358	0.303331	hyperglycemia vs Control	49.7358
DAG(16:0/16:1)	SFA/MUFA	0.437495	0.624961	0.359027	-0.678163	0.475642	0.32272	hyperglycemia vs Control	47.5642
DAG(16:0/18:0)	SFA/MUFA	0.224543	0.846554	0.648701	-0.240326	0.344631	0.462646	hyperglycemia vs Control	34.4631
DAG(16:0/18:1)	SFA/MUFA	0.177786	1.10294	0.750103	0.141348	0.323965	0.489501	hyperglycemia vs Control	32.3965
DAG(16:0/18:2)	DUFA	0.0473839	1.31834	1.32437	0.39872	0.183668	0.735967	hyperglycemia vs Control	18.3668
DAG(16:0/20:4)	PUFA	0.0376231	1.51156	1.42455	0.596035	0.183668	0.735967	hyperglycemia vs Control	18.3668
DAG(16:1/18:1)	SFA/MUFA	0.332713	0.882191	0.47793	-0.180838	0.408071	0.389264	hyperglycemia vs Control	40.8071
DAG(16:1/18:2)	DUFA	0.193533	1.06401	0.713245	0.0895153	0.328856	0.482995	hyperglycemia vs Control	32.8856
DAG(18:0/18:1)	SFA/MUFA	0.369132	1.01798	0.432818	0.0257123	0.432412	0.364103	hyperglycemia vs Control	43.2412
DAG(18:0/18:2)	DUFA	0.227553	1.21938	0.642918	0.286152	0.344631	0.462646	hyperglycemia vs Control	34.4631
DAG(18:1/18:1)	SFA/MUFA	0.135505	1.26858	0.868045	0.34321	0.293509	0.532379	hyperglycemia vs Control	29.3509
DAG(18:1/18:2)	DUFA	0.0204653	1.454	1.68898	0.540027	0.160919	0.793393	hyperglycemia vs Control	16.0919
DAG(18:1/20:4)	PUFA	0.0145593	1.58649	1.83686	0.66584	0.144106	0.841318	hyperglycemia vs Control	14.4106
DAG(18:2/20:4)	PUFA	0.0224832	1.51985	1.64814	0.603931	0.169025	0.772048	hyperglycemia vs Control	16.9025
DAG(20:0/20:0)	SFA/MUFA	0.000496553	3.14592	3.30403	1.65348	0.0237518	1.6243	hyperglycemia vs Control	2.37518
FFA(14:0)	SFA/MUFA	0.0401117	1.20965	1.39673	0.274591	0.183668	0.735967	hyperglycemia vs Control	18.3668
FFA(14:1)	SFA/MUFA	0.144248	1.04755	0.840891	0.0670155	0.296768	0.527584	hyperglycemia vs Control	29.6768
FFA(15:0)	Odd	0.0676058	1.16521	1.17002	0.220588	0.201066	0.696661	hyperglycemia vs Control	20.1066
FFA(16:0)	SFA/MUFA	0.00473502	1.52196	2.32468	0.605931	0.0899168	1.04616	hyperglycemia vs Control	8.99168
FFA(16:1)	SFA/MUFA	0.0195142	1.33518	1.70965	0.41703	0.160016	0.795836	hyperglycemia vs Control	16.0016
FFA(17:0)	Odd	0.0337736	1.23467	1.47142	0.304126	0.183668	0.735967	hyperglycemia vs Control	18.3668
FFA(18:0)	SFA/MUFA	0.0513972	1.28289	1.28906	0.3594	0.183668	0.735967	hyperglycemia vs Control	18.3668
FFA(18:1)	SFA/MUFA	0.00296297	1.55095	2.52827	0.633152	0.0708644	1.14957	hyperglycemia vs Control	7.08644
FFA(18:2)	DUFA	0.000830512	1.57152	3.08065	0.652163	0.0366703	1.43569	hyperglycemia vs Control	3.66703
FFA(18:3)	PUFA	0.00501278	1.46257	2.29992	0.548507	0.0899168	1.04616	hyperglycemia vs Control	8.99168
FFA(18:4)	PUFA	0.00593513	1.33538	2.22657	0.417254	0.0973361	1.01173	hyperglycemia vs Control	9.73361
FFA(20:0)	SFA/MUFA	0.318554	1.00051	0.496817	0.000730214	0.40011	0.397821	hyperglycemia vs Control	40.011
FFA(20:3)	PUFA	5.39e-05	1.57657	4.26826	0.656788	0.0107037	1.97047	hyperglycemia vs Control	1.07037
FFA(20:4)	PUFA	0.000149181	2.11244	3.82629	1.07891	0.0107037	1.97047	hyperglycemia vs Control	1.07037
FFA(20:5)	PUFA	0.00354186	1.52349	2.45077	0.607378	0.0781933	1.10683	hyperglycemia vs Control	7.81933
FFA(22:0)	SFA/MUFA	0.0153026	3.47073	1.81524	1.79524	0.146395	0.834474	hyperglycemia vs Control	14.6395
FFA(22:1)	SFA/MUFA	0.00473502	1.35482	2.32468	0.438106	0.0899168	1.04616	hyperglycemia vs Control	8.99168
FFA(22:2)	DUFA	0.119121	1.11349	0.924012	0.155084	0.28024	0.55247	hyperglycemia vs Control	28.024
FFA(22:4)	PUFA	0.00140532	1.52439	2.85223	0.608236	0.044814	1.34859	hyperglycemia vs Control	4.4814
FFA(22:5)	PUFA	0.00140532	1.72796	2.85223	0.789069	0.044814	1.34859	hyperglycemia vs Control	4.4814
FFA(22:6)	PUFA	0.000336312	2.11749	3.47326	1.08235	0.0175494	1.75574	hyperglycemia vs Control	1.75494
FFA(24:0)	SFA/MUFA	0.251969	0.875564	0.598653	-0.191716	0.356232	0.448267	hyperglycemia vs Control	35.6232
FFA(24:1)	SFA/MUFA	0.127132	1.09405	0.895744	0.129681	0.285054	0.545073	hyperglycemia vs Control	28.5054
HCER(16:0)	SFA/MUFA	0.11526	2.24234	0.938322	1.16501	0.279153	0.554158	hyperglycemia vs Control	27.9153
HCER(22:0)	SFA/MUFA	0.00262595	0.775626	2.58071	-0.366567	0.0685134	1.16422	hyperglycemia vs Control	6.85134
HCER(24:0)	SFA/MUFA	9.4e-05	0.729011	4.02694	-0.455987	0.0107037	1.97047	hyperglycemia vs Control	1.07037
HCER(24:1)	SFA/MUFA	0.245738	1.19223	0.609527	0.25366	0.352634	0.452676	hyperglycemia vs Control	35.2634
LCER(16:0)	SFA/MUFA	0.297808	1.3766	0.526063	0.461113	0.387624	0.41159	hyperglycemia vs Control	38.7624
LPC(15:0)	Odd	0.037336	1.52086	1.42787	0.604889	0.183668	0.735967	hyperglycemia vs Control	18.3668
LPC(16:0)	SFA/MUFA	0.406766	1.03068	0.390656	0.0435916	0.456022	0.341014	hyperglycemia vs Control	45.6022
LPC(16:1)	SFA/MUFA	0.0555862	0.712794	1.25503	-0.488442	0.183668	0.735967	hyperglycemia vs Control	18.3668
LPC(17:0)	Odd	0.0360705	1.49859	1.44285	0.583602	0.183668	0.735967	hyperglycemia vs Control	18.3668
LPC(18:0)	SFA/MUFA	0.258282	1.01471	0.587906	0.0210721	0.35984	0.443891	hyperglycemia vs Control	35.984
LPC(18:1)	SFA/MUFA	0.21015	0.928924	0.67747	-0.106368	0.338346	0.470638	hyperglycemia vs Control	33.8346
LPC(18:2)	DUFA	9.14e-06	0.549232	5.03925	-0.864512	0.00524402	2.28034	hyperglycemia vs Control	0.524402
LPC(20:3)	PUFA	0.5	0.983249	0.30103	-0.0243714	0.5	0.30103	hyperglycemia vs Control	50
LPC(20:4)	PUFA	0.0107309	0.820671	1.96936	-0.285124	0.125705	0.900649	hyperglycemia vs Control	12.5705
LPE(16:0)	SFA/MUFA	0.0556764	1.19645	1.25433	0.258757	0.183668	0.735967	hyperglycemia vs Control	18.3668
LPE(18:1)	SFA/MUFA	0.239591	0.856966	0.62053	-0.22269	0.347286	0.459313	hyperglycemia vs Control	34.7286
LPE(18:2)	DUFA	0.000149131	0.568233	3.82643	-0.815445	0.0107037	1.97047	hyperglycemia vs Control	1.07037
LPE(20:4)	PUFA	0.00122889	0.751517	2.91049	-0.412123	0.044814	1.34859	hyperglycemia vs Control	4.4814
PC(16:0/16:0)	SFA/MUFA	0.170208	0.860449	0.769019	-0.216839	0.318239	0.497246	hyperglycemia vs Control	31.8239
PC(16:0/16:1)	SFA/MUFA	0.204472	0.625714	0.689366	-0.676424	0.335522	0.474279	hyperglycemia vs Control	33.5522
PC(16:0/18:1)	SFA/MUFA	0.0676058	0.864141	1.17002	-0.210662	0.201066	0.696661	hyperglycemia vs Control	20.1066
PC(16:0/18:2)	DUFA	0.00181236	0.827179	2.74176	-0.273729	0.0520146	1.28387	hyperglycemia vs Control	5.20146
PC(16:0/18:3)	PUFA	0.0294107	0.746341	1.53149	-0.422093	0.181149	0.741963	hyperglycemia vs Control	18.1149
PC(16:0/20:2)	DUFA	0.464687	1.02514	0.332839	0.0358164	0.487698	0.311849	hyperglycemia vs Control	48.7698
PC(16:0/20:3)	PUFA	0.280959	0.887834	0.551356	-0.171638	0.379461	0.420833	hyperglycemia vs Control	37.9461
PC(16:0/20:4)	PUFA	0.0556764	0.882744	1.25433	-0.179933	0.183668	0.735967	hyperglycemia vs Control	18.3668
PC(16:0/22:5)	PUFA	0.125041	0.911848	0.902946	-0.133136	0.284929	0.545263	hyperglycemia vs Control	28.4929
PC(16:0/22:6)	PUFA	0.185083	1.14957	0.732632	0.20109	0.328856	0.482995	hyperglycemia vs Control	32.8856
PC(18:0/18:1)	SFA/MUFA	0.049358	0.867067	1.30664	-0.205784	0.183668	0.735967	hyperglycemia vs Control	18.3668
PC(18:0/18:2)	DUFA	0.00398225	0.803734	2.39987	-0.31521	0.0816362	1.08812	hyperglycemia vs Control	8.16362
PC(18:0/20:3)	PUFA	0.131158	0.849453	0.882206	-0.235395	0.288699	0.539555	hyperglycemia vs Control	28.8699
PC(18:0/20:4)	PUFA	0.0418388	0.857239	1.37842	-0.22223	0.183668	0.735967	hyperglycemia vs Control	18.3668
PC(18:1/16:1)	SFA/MUFA	0.0715406	0.777197	1.14545	-0.363647	0.209214	0.679409	hyperglycemia vs Control	20.9214
PC(18:1/18:1)	SFA/MUFA	0.291033	0.960186	0.536058	-0.0586142	0.383149	0.416633	hyperglycemia vs Control	38.3149
PC(18:1/18:2)	DUFA	0.0844223	0.867254	1.07354	-0.205474	0.228577	0.640967	hyperglycemia vs Control	22.8577
PC(18:1/20:3)	PUFA	0.287286	0.952351	0.541686	-0.0704345	0.383149	0.416633	hyperglycemia vs Control	38.3149
PC(18:1/20:4)	PUFA	0.125091	0.950625	0.902775	-0.0730516	0.284929	0.545263	hyperglycemia vs Control	28.4929
PC(18:2/16:1)	SFA/MUFA	0.00375555	0.739587	2.42533	-0.435207	0.0798403	1.09778	hyperglycemia vs Control	7.98403
PC(18:2/18:2)	DUFA	0.000187022	0.614411	3.72811	-0.702723	0.0119279	1.92344	hyperglycemia vs Control	1.19279
PC(18:2/20:4)	PUFA	0.0256145	0.715423	1.59151	-0.483133	0.17042	0.768479	hyperglycemia vs Control	17.042
PE(16:0/18:1)	SFA/MUFA	0.258	0.822052	0.588381	-0.282699	0.35984	0.443891	hyperglycemia vs Control	35.984
PE(16:0/18:2)	DUFA	0.480326	0.96816	0.318464	-0.0466827	0.496769	0.303845	hyperglycemia vs Control	49.6769
PE(18:0/18:0)	SFA/MUFA	0.452418	1.11848	0.34446	0.161544	0.483375	0.315716	hyperglycemia vs Control	48.3375
PE(18:0/18:1)	SFA/MUFA	0.332259	1.46025	0.478524	0.546211	0.408071	0.389264	hyperglycemia vs Control	40.8071
PE(18:0/18:2)	DUFA	0.476489	1.05428	0.321947	0.0762585	0.49369	0.306545	hyperglycemia vs Control	49.369
PE(18:0/20:4)	PUFA	0.142968	1.20228	0.844761	0.265773	0.296768	0.527584	hyperglycemia vs Control	29.6768
PE(18:1/18:1)	SFA/MUFA	0.223695	0.94942	0.650345	-0.0748823	0.344631	0.462646	hyperglycemia vs Control	34.4631
PE(18:1/18:2)	DUFA	0.221658	1.03606	0.654316	0.0511026	0.344631	0.462646	hyperglycemia vs Control	34.4631
PE(18:1/20:4)	PUFA	0.341848	1.14854	0.466167	0.199796	0.415722	0.381197	hyperglycemia vs Control	41.5722
PE(O-18:0/20:4)	PUFA	0.234099	0.877623	0.630601	-0.188327	0.345431	0.461639	hyperglycemia vs Control	34.5431
PE(P-16:0/18:1)	SFA/MUFA	0.110815	0.842151	0.9554	-0.247849	0.270672	0.567556	hyperglycemia vs Control	27.0672
PE(P-16:0/18:2)	DUFA	0.0650741	0.930973	1.18659	-0.103189	0.199746	0.699522	hyperglycemia vs Control	19.9746
PE(P-16:0/20:4)	PUFA	0.437195	1.00048	0.359325	0.000693371	0.475642	0.32272	hyperglycemia vs Control	47.5642
PE(P-16:0/22:4)	PUFA	0.0427949	0.724681	1.36861	-0.464582	0.183668	0.735967	hyperglycemia vs Control	18.3668
PE(P-18:0/18:1)	SFA/MUFA	0.176829	0.919874	0.752447	-0.120492	0.323965	0.489501	hyperglycemia vs Control	32.3965
PE(P-18:0/18:2)	DUFA	0.191461	1.0025	0.717921	0.00360586	0.328856	0.482995	hyperglycemia vs Control	32.8856
PE(P-18:0/20:4)	PUFA	0.346342	0.960847	0.460495	-0.0576212	0.417702	0.379133	hyperglycemia vs Control	41.7702
PE(P-18:1/18:1)	SFA/MUFA	0.397804	1.16295	0.400331	0.217794	0.453696	0.343235	hyperglycemia vs Control	45.3696
PE(P-18:1/18:2)	DUFA	0.198883	1.02649	0.701402	0.037724	0.333014	0.477537	hyperglycemia vs Control	33.3014
PE(P-18:1/20:4)	PUFA	0.3516	1.09955	0.453951	0.136918	0.421333	0.375375	hyperglycemia vs Control	42.1333
SM(14:0)	SFA/MUFA	0.0125197	1.2625	1.9024	0.336285	0.130661	0.883855	hyperglycemia vs Control	13.0661
SM(16:0)	SFA/MUFA	0.177786	1.0836	0.750103	0.115837	0.323965	0.489501	hyperglycemia vs Control	32.3965
SM(18:0)	SFA/MUFA	0.0875067	1.21542	1.05796	0.281451	0.234714	0.62946	hyperglycemia vs Control	23.4714
SM(18:1)	SFA/MUFA	0.0153026	1.33409	1.81524	0.415856	0.146395	0.834474	hyperglycemia vs Control	14.6395
SM(20:0)	SFA/MUFA	0.148759	0.968256	0.827518	-0.0465391	0.301723	0.520392	hyperglycemia vs Control	30.1723
SM(20:1)	SFA/MUFA	0.167737	1.07072	0.775372	0.0985874	0.314643	0.502182	hyperglycemia vs Control	31.4643
SM(22:0)	SFA/MUFA	0.0160761	0.855811	1.79382	-0.224635	0.151274	0.820237	hyperglycemia vs Control	15.1274
SM(22:1)	SFA/MUFA	0.318554	0.977435	0.496817	-0.0329276	0.40011	0.397821	hyperglycemia vs Control	40.011
SM(24:0)	SFA/MUFA	0.024672	0.859833	1.6078	-0.217872	0.17042	0.768479	hyperglycemia vs Control	17.042
SM(24:1)	SFA/MUFA	0.239591	1.11669	0.62053	0.159226	0.347286	0.459313	hyperglycemia vs Control	34.7286
SM(26:0)	SFA/MUFA	0.227553	1.0013	0.642918	0.00187806	0.344631	0.462646	hyperglycemia vs Control	34.4631
SM(26:1)	SFA/MUFA	0.492159	1.06535	0.307895	0.0913314	0.497358	0.303331	hyperglycemia vs Control	49.7358
TAG42:0-FA14:0	SFA/MUFA	0.158016	0.766542	0.801298	-0.383564	0.308595	0.510611	hyperglycemia vs Control	30.8595
TAG42:0-FA16:0	SFA/MUFA	0.177786	0.724191	0.750103	-0.465558	0.323965	0.489501	hyperglycemia vs Control	32.3965
TAG42:1-FA16:0	SFA/MUFA	0.0907761	0.712689	1.04203	-0.488655	0.236843	0.625539	hyperglycemia vs Control	23.6843
TAG42:1-FA18:1	SFA/MUFA	0.208099	1.22953	0.681731	0.29811	0.338346	0.470638	hyperglycemia vs Control	33.8346
TAG44:0-FA12:0	SFA/MUFA	0.165079	0.608807	0.782307	-0.715944	0.314643	0.502182	hyperglycemia vs Control	31.4643
TAG44:0-FA14:0	SFA/MUFA	0.0534861	0.481896	1.27176	-1.05321	0.183668	0.735967	hyperglycemia vs Control	18.3668
TAG44:0-FA16:0	SFA/MUFA	0.0756587	0.550502	1.12114	-0.861181	0.213931	0.669725	hyperglycemia vs Control	21.3931
TAG44:1-FA12:0	SFA/MUFA	0.26325	0.605572	0.579632	-0.72363	0.365823	0.436729	hyperglycemia vs Control	36.5823
TAG44:1-FA14:0	SFA/MUFA	0.182627	0.529448	0.738434	-0.917438	0.327144	0.485261	hyperglycemia vs Control	32.7144
TAG44:1-FA16:0	SFA/MUFA	0.239591	0.701521	0.62053	-0.511441	0.347286	0.459313	hyperglycemia vs Control	34.7286
TAG44:1-FA16:1	SFA/MUFA	0.0738644	0.34248	1.13157	-1.54591	0.210936	0.675849	hyperglycemia vs Control	21.0936
TAG44:1-FA18:1	SFA/MUFA	0.339885	1.07751	0.468668	0.107695	0.414212	0.382777	hyperglycemia vs Control	41.4212
TAG44:2-FA16:0	SFA/MUFA	0.347097	1.01335	0.459549	0.0191271	0.417702	0.379133	hyperglycemia vs Control	41.7702
TAG44:2-FA18:1	SFA/MUFA	0.263851	1.67047	0.578641	0.740255	0.365823	0.436729	hyperglycemia vs Control	36.5823
TAG44:2-FA18:2	DUFA	0.449156	1.28351	0.347603	0.360094	0.483375	0.315716	hyperglycemia vs Control	48.3375
TAG45:0-FA16:0	Odd	0.216215	0.96372	0.665113	-0.0533138	0.344631	0.462646	hyperglycemia vs Control	34.4631
TAG45:1-FA16:0	Odd	0.210352	0.755535	0.677053	-0.40443	0.338346	0.470638	hyperglycemia vs Control	33.8346
TAG46:0-FA12:0	SFA/MUFA	0.232862	0.754243	0.632902	-0.406899	0.345431	0.461639	hyperglycemia vs Control	34.5431
TAG46:0-FA14:0	SFA/MUFA	0.119126	0.438178	0.923992	-1.19041	0.28024	0.55247	hyperglycemia vs Control	28.024
TAG46:0-FA16:0	SFA/MUFA	0.0972638	0.435479	1.01205	-1.19932	0.250356	0.601442	hyperglycemia vs Control	25.0356
TAG46:0-FA18:0	SFA/MUFA	0.121831	0.814842	0.914243	-0.295407	0.283735	0.547087	hyperglycemia vs Control	28.3735
TAG46:1-FA12:0	SFA/MUFA	0.167737	0.727335	0.775372	-0.459308	0.314643	0.502182	hyperglycemia vs Control	31.4643
TAG46:1-FA14:0	SFA/MUFA	0.193556	0.475456	0.713194	-1.07262	0.328856	0.482995	hyperglycemia vs Control	32.8856
TAG46:1-FA14:1	SFA/MUFA	0.0655622	0.373917	1.18335	-1.41921	0.200174	0.698592	hyperglycemia vs Control	20.0174
TAG46:1-FA16:0	SFA/MUFA	0.107796	0.453253	0.967396	-1.14161	0.264423	0.5777	hyperglycemia vs Control	26.4423
TAG46:1-FA16:1	SFA/MUFA	0.221664	0.327258	0.654306	-1.6115	0.344631	0.462646	hyperglycemia vs Control	34.4631
TAG46:1-FA18:1	SFA/MUFA	0.239591	0.797871	0.62053	-0.325773	0.347286	0.459313	hyperglycemia vs Control	34.7286
TAG46:2-FA12:0	DUFA	0.215863	0.785755	0.665823	-0.347848	0.344631	0.462646	hyperglycemia vs Control	34.4631
TAG46:2-FA14:0	SFA/MUFA	0.221664	0.677732	0.654306	-0.561213	0.344631	0.462646	hyperglycemia vs Control	34.4631
TAG46:2-FA14:1	SFA/MUFA	0.126446	0.406975	0.898094	-1.29699	0.285054	0.545073	hyperglycemia vs Control	28.5054
TAG46:2-FA16:0	DUFA	0.167737	0.686062	0.775372	-0.543589	0.314643	0.502182	hyperglycemia vs Control	31.4643
TAG46:2-FA16:1	SFA/MUFA	0.227553	0.371411	0.642918	-1.42891	0.344631	0.462646	hyperglycemia vs Control	34.4631
TAG46:2-FA18:1	SFA/MUFA	0.28433	1.23009	0.546177	0.29877	0.381321	0.418709	hyperglycemia vs Control	38.1321
TAG46:2-FA18:2	DUFA	0.460855	0.949279	0.336436	-0.0750952	0.48627	0.313123	hyperglycemia vs Control	48.627
TAG46:3-FA12:0	DUFA	0.204586	0.722553	0.689123	-0.468824	0.335522	0.474279	hyperglycemia vs Control	33.5522
TAG46:3-FA14:0	PUFA	0.2456	0.79534	0.609771	-0.330357	0.352634	0.452676	hyperglycemia vs Control	35.2634
TAG46:3-FA16:0	PUFA	0.267091	0.783477	0.57334	-0.352038	0.368535	0.433522	hyperglycemia vs Control	36.8535
TAG46:3-FA16:1	DUFA	0.210435	0.598163	0.676882	-0.741388	0.338346	0.470638	hyperglycemia vs Control	33.8346
TAG46:3-FA18:1	DUFA	0.422084	2.36181	0.374601	1.23989	0.468621	0.329178	hyperglycemia vs Control	46.8621
TAG46:3-FA18:2	DUFA	0.468666	1.59558	0.329137	0.674085	0.488229	0.311377	hyperglycemia vs Control	48.8229
TAG46:4-FA18:2	DUFA	0.444184	2.85012	0.352437	1.51102	0.481969	0.316981	hyperglycemia vs Control	48.1969
TAG47:0-FA15:0	Odd	0.325524	0.87097	0.487417	-0.199305	0.405414	0.392102	hyperglycemia vs Control	40.5414
TAG47:0-FA16:0	Odd	0.258282	0.850008	0.587906	-0.234452	0.35984	0.443891	hyperglycemia vs Control	35.984
TAG47:0-FA17:0	Odd	0.151685	0.8057	0.819056	-0.311685	0.303553	0.517766	hyperglycemia vs Control	30.3553
TAG47:1-FA14:0	Odd	0.383609	0.980831	0.416111	-0.0279229	0.443559	0.353048	hyperglycemia vs Control	44.3559
TAG47:1-FA15:0	Odd	0.406722	0.978211	0.390703	-0.0317819	0.456022	0.341014	hyperglycemia vs Control	45.6022
TAG47:1-FA16:0	SFA/MUFA	0.177763	0.714489	0.750159	-0.485016	0.323965	0.489501	hyperglycemia vs Control	32.3965
TAG47:1-FA16:1	Odd	0.302671	0.708208	0.519029	-0.497754	0.390339	0.408558	hyperglycemia vs Control	39.0339
TAG47:1-FA18:1	SFA/MUFA	0.488239	1.25352	0.311368	0.325982	0.497358	0.303331	hyperglycemia vs Control	49.7358
TAG47:2-FA15:0	Odd	0.329547	1.1071	0.482082	0.146786	0.408071	0.389264	hyperglycemia vs Control	40.8071
TAG47:2-FA18:1	Odd	0.235928	1.01448	0.627221	0.0207433	0.347238	0.459373	hyperglycemia vs Control	34.7238
TAG47:2-FA18:2	Odd	0.294737	1.33682	0.530565	0.4188	0.387138	0.412134	hyperglycemia vs Control	38.7138
TAG48:0-FA14:0	SFA/MUFA	0.135505	0.619817	0.868045	-0.690085	0.293509	0.532379	hyperglycemia vs Control	29.3509
TAG48:0-FA16:0	SFA/MUFA	0.131272	0.484832	0.881827	-1.04444	0.288699	0.539555	hyperglycemia vs Control	28.8699
TAG48:0-FA18:0	SFA/MUFA	0.0626165	0.587689	1.20331	-0.766876	0.195336	0.709217	hyperglycemia vs Control	19.5336
TAG48:1-FA12:0	SFA/MUFA	0.145532	0.966162	0.837042	-0.0496631	0.29834	0.525288	hyperglycemia vs Control	29.834
TAG48:1-FA14:0	SFA/MUFA	0.297808	0.677483	0.526063	-0.561743	0.387624	0.41159	hyperglycemia vs Control	38.7624
TAG48:1-FA14:1	SFA/MUFA	0.0316194	0.515935	1.50005	-0.954739	0.181907	0.74015	hyperglycemia vs Control	18.1907
TAG48:1-FA16:0	SFA/MUFA	0.27115	0.524914	0.56679	-0.929847	0.371456	0.430092	hyperglycemia vs Control	37.1456
TAG48:1-FA16:1	SFA/MUFA	0.339885	0.413444	0.468668	-1.27424	0.414212	0.382777	hyperglycemia vs Control	41.4212
TAG48:1-FA18:0	SFA/MUFA	0.0650741	0.626266	1.18659	-0.675152	0.199746	0.699522	hyperglycemia vs Control	19.9746
TAG48:1-FA18:1	SFA/MUFA	0.325602	0.723451	0.487313	-0.467032	0.405414	0.392102	hyperglycemia vs Control	40.5414
TAG48:2-FA12:0	SFA/MUFA	0.406766	1.07653	0.390656	0.106394	0.456022	0.341014	hyperglycemia vs Control	45.6022
TAG48:2-FA14:0	DUFA	0.422086	0.757309	0.374599	-0.401047	0.468621	0.329178	hyperglycemia vs Control	46.8621
TAG48:2-FA14:1	SFA/MUFA	0.153363	0.637186	0.814279	-0.650213	0.303553	0.517766	hyperglycemia vs Control	30.3553
TAG48:2-FA16:0	SFA/MUFA	0.347115	0.674375	0.459527	-0.568376	0.417702	0.379133	hyperglycemia vs Control	41.7702
TAG48:2-FA16:1	SFA/MUFA	0.391587	0.463341	0.407172	-1.10985	0.448645	0.348098	hyperglycemia vs Control	44.8645
TAG48:2-FA18:0	DUFA	0.174752	0.982987	0.757578	-0.0247554	0.323965	0.489501	hyperglycemia vs Control	32.3965
TAG48:2-FA18:1	SFA/MUFA	0.277702	0.751314	0.556421	-0.412512	0.376834	0.42385	hyperglycemia vs Control	37.6834
TAG48:2-FA18:2	DUFA	0.492159	0.87884	0.307895	-0.186327	0.497358	0.303331	hyperglycemia vs Control	49.7358
TAG48:3-FA12:0	PUFA	0.5	1.22109	0.30103	0.288172	0.5	0.30103	hyperglycemia vs Control	50
TAG48:3-FA14:0	PUFA	0.460855	0.753125	0.336436	-0.409039	0.48627	0.313123	hyperglycemia vs Control	48.627
TAG48:3-FA14:1	SFA/MUFA	0.167737	0.714708	0.775372	-0.484573	0.314643	0.502182	hyperglycemia vs Control	31.4643
TAG48:3-FA16:0	PUFA	0.233529	0.725125	0.63166	-0.463699	0.345431	0.461639	hyperglycemia vs Control	34.5431
TAG48:3-FA16:1	DUFA	0.476489	0.603684	0.321947	-0.728135	0.49369	0.306545	hyperglycemia vs Control	49.369
TAG48:3-FA18:1	DUFA	0.399157	1.09094	0.398856	0.125574	0.453696	0.343235	hyperglycemia vs Control	45.3696
TAG48:3-FA18:2	DUFA	0.376572	0.899819	0.424152	-0.152294	0.438443	0.358087	hyperglycemia vs Control	43.8443
TAG48:3-FA18:3	PUFA	0.347115	0.780906	0.459527	-0.356779	0.417702	0.379133	hyperglycemia vs Control	41.7702
TAG48:4-FA12:0	PUFA	0.46475	1.33472	0.33278	0.416535	0.487698	0.311849	hyperglycemia vs Control	48.7698
TAG48:4-FA14:0	PUFA	0.228193	0.648109	0.641697	-0.625691	0.344692	0.462569	hyperglycemia vs Control	34.4692
TAG48:4-FA14:1	DUFA	0.288449	0.701823	0.539932	-0.510821	0.383149	0.416633	hyperglycemia vs Control	38.3149
TAG48:4-FA16:0	PUFA	0.193647	0.709825	0.71299	-0.494465	0.328856	0.482995	hyperglycemia vs Control	32.8856
TAG48:4-FA16:1	PUFA	0.468602	0.686081	0.329195	-0.543549	0.488229	0.311377	hyperglycemia vs Control	48.8229
TAG48:4-FA18:1	PUFA	0.437495	1.19274	0.359027	0.254278	0.475642	0.32272	hyperglycemia vs Control	47.5642
TAG48:4-FA18:2	DUFA	0.484321	1.24935	0.314867	0.321176	0.497358	0.303331	hyperglycemia vs Control	49.7358
TAG48:4-FA18:3	PUFA	0.422067	0.825417	0.374618	-0.276805	0.468621	0.329178	hyperglycemia vs Control	46.8621
TAG49:0-FA15:0	Odd	0.30107	1.0446	0.521332	0.0629479	0.389413	0.409589	hyperglycemia vs Control	38.9413
TAG49:0-FA16:0	Odd	0.251969	0.839604	0.598653	-0.252219	0.356232	0.448267	hyperglycemia vs Control	35.6232
TAG49:0-FA17:0	Odd	0.221664	0.838493	0.654306	-0.25413	0.344631	0.462646	hyperglycemia vs Control	34.4631
TAG49:0-FA18:0	Odd	0.221004	1.03626	0.655599	0.0513895	0.344631	0.462646	hyperglycemia vs Control	34.4631
TAG49:1-FA14:0	Odd	0.357947	1.07509	0.446181	0.104461	0.426269	0.370317	hyperglycemia vs Control	42.6269
TAG49:1-FA15:0	Odd	0.188207	1.27596	0.725365	0.351583	0.328856	0.482995	hyperglycemia vs Control	32.8856
TAG49:1-FA16:0	Odd	0.492159	1.00921	0.307895	0.0132204	0.497358	0.303331	hyperglycemia vs Control	49.7358
TAG49:1-FA16:1	Odd	0.383609	0.754698	0.416111	-0.406028	0.443559	0.353048	hyperglycemia vs Control	44.3559
TAG49:1-FA17:0	Odd	0.332713	0.876767	0.47793	-0.189734	0.408071	0.389264	hyperglycemia vs Control	40.8071
TAG49:1-FA18:1	Odd	0.304655	1.28578	0.516191	0.362648	0.390339	0.408558	hyperglycemia vs Control	39.0339
TAG49:2-FA14:0	Odd	0.425872	1.15072	0.370721	0.202539	0.471071	0.326914	hyperglycemia vs Control	47.1071
TAG49:2-FA15:0	Odd	0.0906744	1.36441	1.04252	0.448282	0.236843	0.625539	hyperglycemia vs Control	23.6843
TAG49:2-FA16:0	Odd	0.251969	1.16936	0.598653	0.225721	0.356232	0.448267	hyperglycemia vs Control	35.6232
TAG49:2-FA16:1	Odd	0.311571	0.930485	0.506443	-0.103946	0.395668	0.402669	hyperglycemia vs Control	39.5668
TAG49:2-FA17:0	Odd	0.332259	1.00568	0.478524	0.00816784	0.408071	0.389264	hyperglycemia vs Control	40.8071
TAG49:2-FA18:1	Odd	0.277702	1.1887	0.556421	0.249381	0.376834	0.42385	hyperglycemia vs Control	37.6834
TAG49:2-FA18:2	Odd	0.125091	1.41928	0.902775	0.505157	0.284929	0.545263	hyperglycemia vs Control	28.4929
TAG49:3-FA15:0	Odd	0.0524208	1.35689	1.2805	0.440307	0.183668	0.735967	hyperglycemia vs Control	18.3668
TAG49:3-FA16:0	Odd	0.452964	1.0259	0.343936	0.0368964	0.483375	0.315716	hyperglycemia vs Control	48.3375
TAG49:3-FA16:1	Odd	0.129134	1.20255	0.888961	0.266097	0.288415	0.539982	hyperglycemia vs Control	28.8415
TAG49:3-FA18:2	DUFA	0.201745	1.26308	0.695197	0.336943	0.335522	0.474279	hyperglycemia vs Control	33.5522
TAG50:0-FA14:0	SFA/MUFA	0.0596968	0.840254	1.22405	-0.251103	0.191011	0.71894	hyperglycemia vs Control	19.1011
TAG50:0-FA16:0	SFA/MUFA	0.18295	0.706205	0.737667	-0.501841	0.327144	0.485261	hyperglycemia vs Control	32.7144
TAG50:0-FA18:0	SFA/MUFA	0.0728921	0.647945	1.13732	-0.626056	0.209214	0.679409	hyperglycemia vs Control	20.9214
TAG50:1-FA14:0	SFA/MUFA	0.221664	0.933037	0.654306	-0.0999932	0.344631	0.462646	hyperglycemia vs Control	34.4631
TAG50:1-FA16:0	SFA/MUFA	0.414409	0.839792	0.38257	-0.251897	0.462784	0.334622	hyperglycemia vs Control	46.2784
TAG50:1-FA16:1	SFA/MUFA	0.391587	0.627604	0.407172	-0.672073	0.448645	0.348098	hyperglycemia vs Control	44.8645
TAG50:1-FA18:0	SFA/MUFA	0.13983	0.641812	0.8544	-0.639777	0.295082	0.530057	hyperglycemia vs Control	29.5082
TAG50:1-FA18:1	SFA/MUFA	0.492159	0.884161	0.307895	-0.177619	0.497358	0.303331	hyperglycemia vs Control	49.7358
TAG50:1-FA20:1	SFA/MUFA	0.5	0.852074	0.30103	-0.230949	0.5	0.30103	hyperglycemia vs Control	50
TAG50:2-FA14:0	SFA/MUFA	0.354401	1.13265	0.450505	0.179697	0.422923	0.373738	hyperglycemia vs Control	42.2923
TAG50:2-FA14:1	SFA/MUFA	0.0368175	0.828807	1.43395	-0.270891	0.183668	0.735967	hyperglycemia vs Control	18.3668
TAG50:2-FA16:0	SFA/MUFA	0.369132	0.921783	0.432818	-0.117501	0.432412	0.364103	hyperglycemia vs Control	43.2412
TAG50:2-FA16:1	SFA/MUFA	0.318554	0.772263	0.496817	-0.372835	0.40011	0.397821	hyperglycemia vs Control	40.011
TAG50:2-FA18:0	DUFA	0.162852	0.892492	0.788207	-0.16409	0.313681	0.503511	hyperglycemia vs Control	31.3681
TAG50:2-FA18:1	SFA/MUFA	0.339885	0.895655	0.468668	-0.158984	0.414212	0.382777	hyperglycemia vs Control	41.4212
TAG50:2-FA18:2	DUFA	0.311571	1.03757	0.506443	0.0532103	0.395668	0.402669	hyperglycemia vs Control	39.5668
TAG50:2-FA20:2	DUFA	0.397804	0.736733	0.400331	-0.440786	0.453696	0.343235	hyperglycemia vs Control	45.3696
TAG50:3-FA14:0	DUFA	0.193556	1.26346	0.713194	0.337374	0.328856	0.482995	hyperglycemia vs Control	32.8856
TAG50:3-FA14:1	DUFA	0.204528	0.995731	0.689247	-0.00617252	0.335522	0.474279	hyperglycemia vs Control	33.5522
TAG50:3-FA16:0	DUFA	0.277702	0.898191	0.556421	-0.154905	0.376834	0.42385	hyperglycemia vs Control	37.6834
TAG50:3-FA16:1	DUFA	0.198996	0.851237	0.701155	-0.232368	0.333014	0.477537	hyperglycemia vs Control	33.3014
TAG50:3-FA18:0	PUFA	0.193556	1.03688	0.713194	0.0522433	0.328856	0.482995	hyperglycemia vs Control	32.8856
TAG50:3-FA18:1	SFA/MUFA	0.239591	1.11708	0.62053	0.159732	0.347286	0.459313	hyperglycemia vs Control	34.7286
TAG50:3-FA18:2	DUFA	0.18295	1.03888	0.737667	0.055032	0.327144	0.485261	hyperglycemia vs Control	32.7144
TAG50:3-FA18:3	SFA/MUFA	0.376572	0.920708	0.424152	-0.119184	0.438443	0.358087	hyperglycemia vs Control	43.8443
TAG50:3-FA20:3	PUFA	0.468575	0.692977	0.329221	-0.52912	0.488229	0.311377	hyperglycemia vs Control	48.8229
TAG50:4-FA14:0	PUFA	0.233529	1.3016	0.63166	0.380281	0.345431	0.461639	hyperglycemia vs Control	34.5431
TAG50:4-FA14:1	DUFA	0.3081	1.23782	0.511308	0.307804	0.393874	0.404642	hyperglycemia vs Control	39.3874
TAG50:4-FA16:0	PUFA	0.347115	0.868326	0.459527	-0.203692	0.417702	0.379133	hyperglycemia vs Control	41.7702
TAG50:4-FA16:1	DUFA	0.291033	0.837458	0.536058	-0.255911	0.383149	0.416633	hyperglycemia vs Control	38.3149
TAG50:4-FA18:1	PUFA	0.291033	1.17326	0.536058	0.23052	0.383149	0.416633	hyperglycemia vs Control	38.3149
TAG50:4-FA18:2	DUFA	0.21015	1.28617	0.67747	0.363077	0.338346	0.470638	hyperglycemia vs Control	33.8346
TAG50:4-FA18:3	SFA/MUFA	0.251969	0.939862	0.598653	-0.0894785	0.356232	0.448267	hyperglycemia vs Control	35.6232
TAG50:4-FA20:4	PUFA	0.5	0.781769	0.30103	-0.355185	0.5	0.30103	hyperglycemia vs Control	50
TAG50:5-FA14:0	PUFA	0.332698	1.16839	0.47795	0.224525	0.408071	0.389264	hyperglycemia vs Control	40.8071
TAG50:5-FA16:0	PUFA	0.456237	0.814654	0.340809	-0.295741	0.484827	0.314413	hyperglycemia vs Control	48.4827
TAG50:5-FA16:1	PUFA	0.468575	0.813214	0.329221	-0.298294	0.488229	0.311377	hyperglycemia vs Control	48.8229
TAG50:5-FA18:1	PUFA	0.405955	1.10268	0.391522	0.141012	0.456022	0.341014	hyperglycemia vs Control	45.6022
TAG50:5-FA18:2	PUFA	0.277702	1.31056	0.556421	0.39018	0.376834	0.42385	hyperglycemia vs Control	37.6834
TAG50:5-FA18:3	PUFA	0.198996	1.18454	0.701155	0.24433	0.333014	0.477537	hyperglycemia vs Control	33.3014
TAG50:5-FA20:4	PUFA	0.492136	0.750438	0.307915	-0.414195	0.497358	0.303331	hyperglycemia vs Control	49.7358
TAG51:0-FA16:0	Odd	0.119126	0.846217	0.923992	-0.2409	0.28024	0.55247	hyperglycemia vs Control	28.024
TAG51:0-FA17:0	Odd	0.221642	1.02104	0.654349	0.0300406	0.344631	0.462646	hyperglycemia vs Control	34.4631
TAG51:0-FA18:0	Odd	0.150991	0.993297	0.821049	-0.00970262	0.303553	0.517766	hyperglycemia vs Control	30.3553
TAG51:1-FA15:0	Odd	0.406763	1.38806	0.390658	0.473074	0.456022	0.341014	hyperglycemia vs Control	45.6022
TAG51:1-FA16:0	Odd	0.406766	1.09939	0.390656	0.136703	0.456022	0.341014	hyperglycemia vs Control	45.6022
TAG51:1-FA17:0	Odd	0.437524	1.1237	0.358998	0.16826	0.475642	0.32272	hyperglycemia vs Control	47.5642
TAG51:1-FA18:0	Odd	0.369132	1.13303	0.432818	0.180184	0.432412	0.364103	hyperglycemia vs Control	43.2412
TAG51:1-FA18:1	Odd	0.297808	1.23731	0.526063	0.307205	0.387624	0.41159	hyperglycemia vs Control	38.7624
TAG51:2-FA15:0	Odd	0.0164732	1.77909	1.78322	0.831138	0.15251	0.816702	hyperglycemia vs Control	15.251
TAG51:2-FA16:0	Odd	0.239591	1.19338	0.62053	0.255048	0.347286	0.459313	hyperglycemia vs Control	34.7286
TAG51:2-FA16:1	Odd	0.291033	1.06933	0.536058	0.0967122	0.383149	0.416633	hyperglycemia vs Control	38.3149
TAG51:2-FA17:0	Odd	0.264676	1.23374	0.577285	0.303039	0.366082	0.436421	hyperglycemia vs Control	36.6082
TAG51:2-FA18:1	Odd	0.0784994	1.45379	1.10513	0.539819	0.218731	0.660089	hyperglycemia vs Control	21.8731
TAG51:2-FA18:2	Odd	0.18295	1.35795	0.737667	0.441432	0.327144	0.485261	hyperglycemia vs Control	32.7144
TAG51:3-FA15:0	Odd	0.0066308	1.87316	2.17843	0.905477	0.0975917	1.01059	hyperglycemia vs Control	9.75917
TAG51:3-FA16:1	Odd	0.18295	1.1458	0.737667	0.19636	0.327144	0.485261	hyperglycemia vs Control	32.7144
TAG51:3-FA17:0	Odd	0.190864	1.28456	0.719276	0.361275	0.328856	0.482995	hyperglycemia vs Control	32.8856
TAG51:3-FA18:2	Odd	0.0258303	1.58515	1.58787	0.664617	0.17042	0.768479	hyperglycemia vs Control	17.042
TAG51:3-FA18:3	Odd	0.282187	1.31299	0.549463	0.392853	0.380224	0.419961	hyperglycemia vs Control	38.0224
TAG51:4-FA15:0	Odd	0.00846393	1.83652	2.07243	0.876972	0.110901	0.955065	hyperglycemia vs Control	11.0901
TAG51:4-FA16:1	Odd	0.233229	1.14903	0.632218	0.200421	0.345431	0.461639	hyperglycemia vs Control	34.5431
TAG51:4-FA18:2	Odd	0.0270337	1.66587	1.56809	0.736273	0.172415	0.763425	hyperglycemia vs Control	17.2415
TAG51:4-FA18:3	Odd	0.160439	1.3797	0.79469	0.464355	0.311121	0.50707	hyperglycemia vs Control	31.1121
TAG51:5-FA18:2	Odd	0.0895179	1.62827	1.04809	0.703342	0.236843	0.625539	hyperglycemia vs Control	23.6843
TAG51:5-FA18:3	PUFA	0.058344	1.82173	1.234	0.865306	0.189206	0.723065	hyperglycemia vs Control	18.9206
TAG52:0-FA16:0	SFA/MUFA	0.0626165	0.844159	1.20331	-0.244413	0.195336	0.709217	hyperglycemia vs Control	19.5336
TAG52:0-FA18:0	SFA/MUFA	0.0513972	0.845205	1.28906	-0.242627	0.183668	0.735967	hyperglycemia vs Control	18.3668
TAG52:0-FA20:0	SFA/MUFA	0.472467	0.929827	0.325629	-0.104967	0.491297	0.308656	hyperglycemia vs Control	49.1297
TAG52:1-FA16:0	SFA/MUFA	0.437524	1.03714	0.358998	0.0526161	0.475642	0.32272	hyperglycemia vs Control	47.5642
TAG52:1-FA16:1	SFA/MUFA	0.180345	0.731717	0.743896	-0.450642	0.327144	0.485261	hyperglycemia vs Control	32.7144
TAG52:1-FA18:0	SFA/MUFA	0.227553	0.932017	0.642918	-0.101572	0.344631	0.462646	hyperglycemia vs Control	34.4631
TAG52:1-FA18:1	SFA/MUFA	0.484321	1.09303	0.314867	0.128333	0.497358	0.303331	hyperglycemia vs Control	49.7358
TAG52:1-FA20:0	SFA/MUFA	0.5	0.974124	0.30103	-0.0378232	0.5	0.30103	hyperglycemia vs Control	50
TAG52:1-FA20:1	SFA/MUFA	0.297808	1.00292	0.526063	0.00420773	0.387624	0.41159	hyperglycemia vs Control	38.7624
TAG52:2-FA14:0	SFA/MUFA	0.377966	1.15333	0.422547	0.20581	0.439175	0.357362	hyperglycemia vs Control	43.9175
TAG52:2-FA16:0	SFA/MUFA	0.135505	1.2907	0.868045	0.368157	0.293509	0.532379	hyperglycemia vs Control	29.3509
TAG52:2-FA16:1	SFA/MUFA	0.453059	0.913791	0.343845	-0.130063	0.483375	0.315716	hyperglycemia vs Control	48.3375
TAG52:2-FA18:0	SFA/MUFA	0.453059	1.04281	0.343845	0.0604728	0.483375	0.315716	hyperglycemia vs Control	48.3375
TAG52:2-FA18:1	SFA/MUFA	0.13983	1.27019	0.8544	0.345041	0.295082	0.530057	hyperglycemia vs Control	29.5082
TAG52:2-FA18:2	DUFA	0.233529	1.2312	0.63166	0.300069	0.345431	0.461639	hyperglycemia vs Control	34.5431
TAG52:2-FA20:0	SFA/MUFA	0.166453	1.25627	0.778708	0.329144	0.314643	0.502182	hyperglycemia vs Control	31.4643
TAG52:2-FA20:1	SFA/MUFA	0.361741	0.921162	0.441602	-0.118474	0.427241	0.369327	hyperglycemia vs Control	42.7241
TAG52:3-FA14:0	DUFA	0.5	1.02611	0.30103	0.0371812	0.5	0.30103	hyperglycemia vs Control	50
TAG52:3-FA16:0	DUFA	0.049358	1.445	1.30664	0.531067	0.183668	0.735967	hyperglycemia vs Control	18.3668
TAG52:3-FA16:1	SFA/MUFA	0.0972638	1.18665	1.01205	0.246896	0.250356	0.601442	hyperglycemia vs Control	25.0356
TAG52:3-FA18:0	DUFA	0.350748	1.03955	0.455005	0.0559655	0.421191	0.375521	hyperglycemia vs Control	42.1191
TAG52:3-FA18:1	DUFA	0.0676058	1.37294	1.17002	0.457271	0.201066	0.696661	hyperglycemia vs Control	20.1066
TAG52:3-FA18:2	DUFA	0.0650741	1.41261	1.18659	0.498366	0.199746	0.699522	hyperglycemia vs Control	19.9746
TAG52:3-FA18:3	PUFA	0.325602	1.16364	0.487313	0.218644	0.405414	0.392102	hyperglycemia vs Control	40.5414
TAG52:3-FA20:0	SFA/MUFA	0.0513972	1.36276	1.28906	0.446533	0.183668	0.735967	hyperglycemia vs Control	18.3668
TAG52:3-FA20:1	SFA/MUFA	0.119115	1.24385	0.924033	0.314816	0.28024	0.55247	hyperglycemia vs Control	28.024
TAG52:3-FA20:2	DUFA	0.198996	0.976666	0.701155	-0.0340623	0.333014	0.477537	hyperglycemia vs Control	33.3014
TAG52:3-FA20:3	PUFA	0.227553	0.881225	0.642918	-0.182418	0.344631	0.462646	hyperglycemia vs Control	34.4631
TAG52:3-FA22:1	SFA/MUFA	0.249051	1.29608	0.603711	0.374153	0.356232	0.448267	hyperglycemia vs Control	35.6232
TAG52:4-FA14:0	DUFA	0.280959	1.0586	0.551356	0.0821587	0.379461	0.420833	hyperglycemia vs Control	37.9461
TAG52:4-FA16:0	DUFA	0.049358	1.43653	1.30664	0.522584	0.183668	0.735967	hyperglycemia vs Control	18.3668
TAG52:4-FA16:1	DUFA	0.0784994	1.29833	1.10513	0.376655	0.218731	0.660089	hyperglycemia vs Control	21.8731
TAG52:4-FA18:0	PUFA	0.464758	1.02518	0.332773	0.0358731	0.487698	0.311849	hyperglycemia vs Control	48.7698
TAG52:4-FA18:1	DUFA	0.0906744	1.28947	1.04252	0.366774	0.236843	0.625539	hyperglycemia vs Control	23.6843
TAG52:4-FA18:2	DUFA	0.049358	1.45243	1.30664	0.53847	0.183668	0.735967	hyperglycemia vs Control	18.3668
TAG52:4-FA18:3	PUFA	0.0875067	1.31431	1.05796	0.3943	0.234714	0.62946	hyperglycemia vs Control	23.4714
TAG52:4-FA20:0	SFA/MUFA	0.0503653	1.45388	1.29787	0.539912	0.183668	0.735967	hyperglycemia vs Control	18.3668
TAG52:4-FA20:2	DUFA	0.0987762	1.35603	1.00535	0.439394	0.252456	0.597814	hyperglycemia vs Control	25.2456
TAG52:4-FA20:3	PUFA	0.188207	0.86467	0.725365	-0.209778	0.328856	0.482995	hyperglycemia vs Control	32.8856
TAG52:4-FA20:4	PUFA	0.399157	1.00064	0.398856	0.000925604	0.453696	0.343235	hyperglycemia vs Control	45.3696
TAG52:4-FA22:1	SFA/MUFA	0.0770653	1.4392	1.11314	0.525271	0.216841	0.663859	hyperglycemia vs Control	21.6841
TAG52:4-FA22:4	PUFA	0.459914	0.894477	0.337323	-0.160883	0.48627	0.313123	hyperglycemia vs Control	48.627
TAG52:5-FA14:0	DUFA	0.301179	1.05557	0.521175	0.078023	0.389413	0.409589	hyperglycemia vs Control	38.9413
TAG52:5-FA16:0	PUFA	0.100687	1.33404	0.997025	0.4158	0.253485	0.596048	hyperglycemia vs Control	25.3485
TAG52:5-FA16:1	DUFA	0.072897	1.26152	1.13729	0.335158	0.209214	0.679409	hyperglycemia vs Control	20.9214
TAG52:5-FA18:1	PUFA	0.144248	1.17605	0.840891	0.233946	0.296768	0.527584	hyperglycemia vs Control	29.6768
TAG52:5-FA18:2	DUFA	0.0535029	1.3624	1.27162	0.446147	0.183668	0.735967	hyperglycemia vs Control	18.3668
TAG52:5-FA18:3	PUFA	0.0906744	1.33028	1.04252	0.41173	0.236843	0.625539	hyperglycemia vs Control	23.6843
TAG52:5-FA20:3	PUFA	0.258181	1.01497	0.588075	0.0214378	0.35984	0.443891	hyperglycemia vs Control	35.984
TAG52:5-FA20:4	PUFA	0.28433	0.908114	0.546177	-0.139055	0.381321	0.418709	hyperglycemia vs Control	38.1321
TAG52:5-FA20:5	PUFA	0.361728	0.882505	0.441618	-0.180324	0.427241	0.369327	hyperglycemia vs Control	42.7241
TAG52:5-FA22:5	PUFA	0.271131	1.00993	0.566821	0.0142593	0.371456	0.430092	hyperglycemia vs Control	37.1456
TAG52:6-FA14:0	PUFA	0.433199	1.02939	0.363313	0.0417914	0.475642	0.32272	hyperglycemia vs Control	47.5642
TAG52:6-FA16:0	PUFA	0.318554	1.10764	0.496817	0.14749	0.40011	0.397821	hyperglycemia vs Control	40.011
TAG52:6-FA16:1	PUFA	0.13983	1.13439	0.8544	0.181917	0.295082	0.530057	hyperglycemia vs Control	29.5082
TAG52:6-FA18:1	PUFA	0.290779	1.14473	0.536438	0.195004	0.383149	0.416633	hyperglycemia vs Control	38.3149
TAG52:6-FA18:2	PUFA	0.100687	1.26573	0.997025	0.339975	0.253485	0.596048	hyperglycemia vs Control	25.3485
TAG52:6-FA18:3	PUFA	0.107796	1.23567	0.967396	0.30529	0.264423	0.5777	hyperglycemia vs Control	26.4423
TAG52:6-FA20:4	PUFA	0.361738	1.03346	0.441606	0.047488	0.427241	0.369327	hyperglycemia vs Control	42.7241
TAG52:6-FA20:5	PUFA	0.453048	0.777022	0.343856	-0.363973	0.483375	0.315716	hyperglycemia vs Control	48.3375
TAG52:6-FA22:6	PUFA	0.204055	0.824032	0.690253	-0.279227	0.335522	0.474279	hyperglycemia vs Control	33.5522
TAG52:7-FA16:0	PUFA	0.139807	0.858289	0.854472	-0.220464	0.295082	0.530057	hyperglycemia vs Control	29.5082
TAG52:7-FA18:1	PUFA	0.436274	1.23558	0.360241	0.305185	0.475642	0.32272	hyperglycemia vs Control	47.5642
TAG52:8-FA18:2	PUFA	0.255959	1.36961	0.59183	0.453768	0.35984	0.443891	hyperglycemia vs Control	35.984
TAG53:0-FA16:0	Odd	0.233529	1.10264	0.63166	0.140959	0.345431	0.461639	hyperglycemia vs Control	34.5431
TAG53:1-FA16:0	Odd	0.144248	0.922393	0.840891	-0.116546	0.296768	0.527584	hyperglycemia vs Control	29.6768
TAG53:1-FA17:0	Odd	0.354401	1.24424	0.450505	0.315266	0.422923	0.373738	hyperglycemia vs Control	42.2923
TAG53:1-FA18:0	Odd	0.13983	1.10163	0.8544	0.139636	0.295082	0.530057	hyperglycemia vs Control	29.5082
TAG53:1-FA18:1	Odd	0.376572	1.21174	0.424152	0.277079	0.438443	0.358087	hyperglycemia vs Control	43.8443
TAG53:2-FA16:0	Odd	0.332713	1.2537	0.47793	0.32619	0.408071	0.389264	hyperglycemia vs Control	40.8071
TAG53:2-FA17:0	Odd	0.131272	1.5104	0.881827	0.594934	0.288699	0.539555	hyperglycemia vs Control	28.8699
TAG53:2-FA18:1	Odd	0.144248	1.45984	0.840891	0.545807	0.296768	0.527584	hyperglycemia vs Control	29.6768
TAG53:2-FA18:2	Odd	0.311571	1.37276	0.506443	0.457078	0.395668	0.402669	hyperglycemia vs Control	39.5668
TAG53:3-FA16:0	Odd	0.0323249	1.5129	1.49046	0.597315	0.181907	0.74015	hyperglycemia vs Control	18.1907
TAG53:3-FA17:0	Odd	0.0436256	1.62232	1.36026	0.698061	0.183668	0.735967	hyperglycemia vs Control	18.3668
TAG53:3-FA18:2	Odd	0.0436256	1.60755	1.36026	0.684865	0.183668	0.735967	hyperglycemia vs Control	18.3668
TAG53:4-FA16:0	Odd	0.0522957	1.60718	1.28153	0.684531	0.183668	0.735967	hyperglycemia vs Control	18.3668
TAG53:4-FA17:0	Odd	0.049358	1.60193	1.30664	0.679815	0.183668	0.735967	hyperglycemia vs Control	18.3668
TAG53:4-FA18:2	Odd	0.0401117	1.54671	1.39673	0.6292	0.183668	0.735967	hyperglycemia vs Control	18.3668
TAG53:4-FA18:3	Odd	0.0755605	1.5773	1.12171	0.657461	0.213931	0.669725	hyperglycemia vs Control	21.3931
TAG53:4-FA20:4	Odd	0.133394	1.44103	0.874863	0.527103	0.292246	0.534252	hyperglycemia vs Control	29.2246
TAG53:5-FA20:4	Odd	0.0352078	1.46192	1.45336	0.547861	0.183668	0.735967	hyperglycemia vs Control	18.3668
TAG53:6-FA20:4	Odd	0.0404878	1.64437	1.39268	0.717531	0.183668	0.735967	hyperglycemia vs Control	18.3668
TAG54:0-FA18:0	SFA/MUFA	0.00916881	0.894532	2.03769	-0.160794	0.111977	0.950873	hyperglycemia vs Control	11.1977
TAG54:1-FA16:0	SFA/MUFA	0.0676058	0.889199	1.17002	-0.169422	0.201066	0.696661	hyperglycemia vs Control	20.1066
TAG54:1-FA18:0	SFA/MUFA	0.0702131	0.930702	1.15358	-0.103609	0.206678	0.684705	hyperglycemia vs Control	20.6678
TAG54:1-FA18:1	SFA/MUFA	0.158061	0.982634	0.801176	-0.0252732	0.308595	0.510611	hyperglycemia vs Control	30.8595
TAG54:1-FA20:0	SFA/MUFA	0.144248	1.32994	0.840891	0.41136	0.296768	0.527584	hyperglycemia vs Control	29.6768
TAG54:1-FA20:1	SFA/MUFA	0.429792	1.14655	0.366742	0.197296	0.473513	0.324668	hyperglycemia vs Control	47.3513
TAG54:2-FA16:0	SFA/MUFA	0.233529	1.27444	0.63166	0.349864	0.345431	0.461639	hyperglycemia vs Control	34.5431
TAG54:2-FA18:0	SFA/MUFA	0.384058	1.11569	0.415604	0.157934	0.443559	0.353048	hyperglycemia vs Control	44.3559
TAG54:2-FA18:1	SFA/MUFA	0.492159	1.13812	0.307895	0.186649	0.497358	0.303331	hyperglycemia vs Control	49.7358
TAG54:2-FA18:2	DUFA	0.492159	1.17456	0.307895	0.232117	0.497358	0.303331	hyperglycemia vs Control	49.7358
TAG54:2-FA20:0	SFA/MUFA	0.0626165	1.45921	1.20331	0.545185	0.195336	0.709217	hyperglycemia vs Control	19.5336
TAG54:2-FA20:1	SFA/MUFA	0.153351	1.32961	0.814312	0.410999	0.303553	0.517766	hyperglycemia vs Control	30.3553
TAG54:2-FA20:2	DUFA	0.142021	1.27501	0.847646	0.350509	0.296768	0.527584	hyperglycemia vs Control	29.6768
TAG54:3-FA16:0	DUFA	0.0436256	1.39644	1.36026	0.481749	0.183668	0.735967	hyperglycemia vs Control	18.3668
TAG54:3-FA16:1	SFA/MUFA	0.204416	1.24251	0.689486	0.313261	0.335522	0.474279	hyperglycemia vs Control	33.5522
TAG54:3-FA18:0	DUFA	0.227553	1.28101	0.642918	0.357282	0.344631	0.462646	hyperglycemia vs Control	34.4631
TAG54:3-FA18:1	SFA/MUFA	0.193556	1.31762	0.713194	0.397934	0.328856	0.482995	hyperglycemia vs Control	32.8856
TAG54:3-FA18:2	DUFA	0.162852	1.31188	0.788207	0.39164	0.313681	0.503511	hyperglycemia vs Control	31.3681
TAG54:3-FA18:3	SFA/MUFA	0.369071	1.20694	0.43289	0.27135	0.432412	0.364103	hyperglycemia vs Control	43.2412
TAG54:3-FA20:1	SFA/MUFA	0.0602318	1.43083	1.22017	0.516852	0.191011	0.71894	hyperglycemia vs Control	19.1011
TAG54:3-FA20:2	DUFA	0.0436256	1.39598	1.36026	0.481281	0.183668	0.735967	hyperglycemia vs Control	18.3668
TAG54:3-FA20:3	PUFA	0.198996	1.15142	0.701155	0.203413	0.333014	0.477537	hyperglycemia vs Control	33.3014
TAG54:4-FA16:0	PUFA	0.0309279	1.32209	1.50965	0.402823	0.181149	0.741963	hyperglycemia vs Control	18.1149
TAG54:4-FA16:1	DUFA	0.0799447	1.28499	1.09721	0.361753	0.221683	0.654269	hyperglycemia vs Control	22.1683
TAG54:4-FA18:0	DUFA	0.148759	1.33338	0.827518	0.415091	0.301723	0.520392	hyperglycemia vs Control	30.1723
TAG54:4-FA18:1	DUFA	0.0368313	1.41851	1.43378	0.504375	0.183668	0.735967	hyperglycemia vs Control	18.3668
TAG54:4-FA18:2	DUFA	0.0556764	1.39212	1.25433	0.477281	0.183668	0.735967	hyperglycemia vs Control	18.3668
TAG54:4-FA18:3	PUFA	0.227553	1.27835	0.642918	0.354278	0.344631	0.462646	hyperglycemia vs Control	34.4631
TAG54:4-FA20:1	SFA/MUFA	0.0534861	1.38906	1.27176	0.474104	0.183668	0.735967	hyperglycemia vs Control	18.3668
TAG54:4-FA20:2	DUFA	0.0401117	1.37894	1.39673	0.463559	0.183668	0.735967	hyperglycemia vs Control	18.3668
TAG54:4-FA20:3	PUFA	0.072897	1.2623	1.13729	0.336055	0.209214	0.679409	hyperglycemia vs Control	20.9214
TAG54:4-FA20:4	PUFA	0.245738	1.25641	0.609527	0.329311	0.352634	0.452676	hyperglycemia vs Control	35.2634
TAG54:4-FA22:1	SFA/MUFA	0.0352753	1.41559	1.45253	0.501404	0.183668	0.735967	hyperglycemia vs Control	18.3668
TAG54:4-FA22:4	PUFA	0.193533	1.00847	0.713245	0.0121688	0.328856	0.482995	hyperglycemia vs Control	32.8856
TAG54:5-FA16:0	PUFA	0.0513972	1.29959	1.28906	0.378056	0.183668	0.735967	hyperglycemia vs Control	18.3668
TAG54:5-FA16:1	PUFA	0.123084	1.07583	0.909799	0.105446	0.283735	0.547087	hyperglycemia vs Control	28.3735
TAG54:5-FA18:0	PUFA	0.13983	1.33684	0.8544	0.418826	0.295082	0.530057	hyperglycemia vs Control	29.5082
TAG54:5-FA18:1	DUFA	0.0224858	1.49493	1.64809	0.580083	0.169025	0.772048	hyperglycemia vs Control	16.9025
TAG54:5-FA18:2	DUFA	0.0323249	1.51361	1.49046	0.59799	0.181907	0.74015	hyperglycemia vs Control	18.1907
TAG54:5-FA18:3	PUFA	0.049358	1.45568	1.30664	0.541692	0.183668	0.735967	hyperglycemia vs Control	18.3668
TAG54:5-FA20:2	DUFA	0.0493418	1.36161	1.30678	0.445318	0.183668	0.735967	hyperglycemia vs Control	18.3668
TAG54:5-FA20:3	PUFA	0.0513972	1.27735	1.28906	0.353154	0.183668	0.735967	hyperglycemia vs Control	18.3668
TAG54:5-FA20:4	PUFA	0.0702131	1.36154	1.15358	0.445239	0.206678	0.684705	hyperglycemia vs Control	20.6678
TAG54:5-FA20:5	PUFA	0.456945	1.02706	0.340137	0.0385201	0.484827	0.314413	hyperglycemia vs Control	48.4827
TAG54:5-FA22:1	SFA/MUFA	0.0522957	1.51614	1.28153	0.600402	0.183668	0.735967	hyperglycemia vs Control	18.3668
TAG54:5-FA22:4	PUFA	0.157944	1.01455	0.801496	0.0208457	0.308595	0.510611	hyperglycemia vs Control	30.8595
TAG54:5-FA22:5	PUFA	0.0989593	1.0573	1.00454	0.0803879	0.252456	0.597814	hyperglycemia vs Control	25.2456
TAG54:6-FA16:0	PUFA	0.0473839	1.35019	1.32437	0.433165	0.183668	0.735967	hyperglycemia vs Control	18.3668
TAG54:6-FA16:1	PUFA	0.177786	1.11011	0.750103	0.1507	0.323965	0.489501	hyperglycemia vs Control	32.3965
TAG54:6-FA18:1	PUFA	0.0401117	1.50571	1.39673	0.59044	0.183668	0.735967	hyperglycemia vs Control	18.3668
TAG54:6-FA18:2	DUFA	0.0323249	1.62959	1.49046	0.704508	0.181907	0.74015	hyperglycemia vs Control	18.1907
TAG54:6-FA18:3	PUFA	0.0418388	1.54003	1.37842	0.622955	0.183668	0.735967	hyperglycemia vs Control	18.3668
TAG54:6-FA20:3	PUFA	0.0235576	1.28073	1.62787	0.356967	0.169025	0.772048	hyperglycemia vs Control	16.9025
TAG54:6-FA20:4	PUFA	0.0454735	1.37975	1.34224	0.46441	0.183668	0.735967	hyperglycemia vs Control	18.3668
TAG54:6-FA20:5	PUFA	0.304655	1.17668	0.516191	0.234721	0.390339	0.408558	hyperglycemia vs Control	39.0339
TAG54:6-FA22:5	PUFA	0.127132	1.05778	0.895744	0.0810365	0.285054	0.545073	hyperglycemia vs Control	28.5054
TAG54:6-FA22:6	PUFA	0.123084	1.16408	0.909799	0.219186	0.283735	0.547087	hyperglycemia vs Control	28.3735
TAG54:7-FA16:1	PUFA	0.190858	1.1082	0.719289	0.148214	0.328856	0.482995	hyperglycemia vs Control	32.8856
TAG54:7-FA18:1	PUFA	0.119126	1.43128	0.923992	0.517311	0.28024	0.55247	hyperglycemia vs Control	28.024
TAG54:7-FA18:2	PUFA	0.0513972	1.65772	1.28906	0.7292	0.183668	0.735967	hyperglycemia vs Control	18.3668
TAG54:7-FA18:3	PUFA	0.0602318	1.66809	1.22017	0.7382	0.191011	0.71894	hyperglycemia vs Control	19.1011
TAG54:7-FA20:4	PUFA	0.0535029	1.30609	1.27162	0.38525	0.183668	0.735967	hyperglycemia vs Control	18.3668
TAG54:7-FA20:5	PUFA	0.153363	1.19082	0.814279	0.251951	0.303553	0.517766	hyperglycemia vs Control	30.3553
TAG54:7-FA22:5	PUFA	0.220452	1.19924	0.656687	0.262121	0.344631	0.462646	hyperglycemia vs Control	34.4631
TAG54:7-FA22:6	PUFA	0.072897	1.1392	1.13729	0.188021	0.209214	0.679409	hyperglycemia vs Control	20.9214
TAG54:8-FA18:2	PUFA	0.0812435	1.61907	1.09021	0.695169	0.222066	0.653519	hyperglycemia vs Control	22.2066
TAG54:8-FA18:3	PUFA	0.0844019	1.71127	1.07365	0.77507	0.228577	0.640967	hyperglycemia vs Control	22.8577
TAG54:8-FA20:4	PUFA	0.167038	1.18465	0.777184	0.244456	0.314643	0.502182	hyperglycemia vs Control	31.4643
TAG54:8-FA20:5	PUFA	0.0808136	1.31005	1.09252	0.389622	0.222066	0.653519	hyperglycemia vs Control	22.2066
TAG54:8-FA22:6	PUFA	0.0488722	1.38222	1.31094	0.466983	0.183668	0.735967	hyperglycemia vs Control	18.3668
TAG55:1-FA16:0	SFA/MUFA	0.0401117	1.51952	1.39673	0.603616	0.183668	0.735967	hyperglycemia vs Control	18.3668
TAG55:1-FA18:1	Odd	0.177786	1.25214	0.750103	0.324396	0.323965	0.489501	hyperglycemia vs Control	32.3965
TAG55:2-FA18:1	Odd	0.245738	1.09596	0.609527	0.132195	0.352634	0.452676	hyperglycemia vs Control	35.2634
TAG55:2-FA18:2	Odd	0.233422	1.24573	0.631859	0.316994	0.345431	0.461639	hyperglycemia vs Control	34.5431
TAG55:3-FA18:1	Odd	0.193556	1.32585	0.713194	0.406917	0.328856	0.482995	hyperglycemia vs Control	32.8856
TAG55:3-FA18:2	Odd	0.445254	1.25595	0.351392	0.328784	0.482218	0.316756	hyperglycemia vs Control	48.2218
TAG55:4-FA18:1	Odd	0.00869432	1.64709	2.06076	0.719922	0.110901	0.955065	hyperglycemia vs Control	11.0901
TAG55:4-FA18:2	Odd	0.0270337	1.57931	1.56809	0.65929	0.172415	0.763425	hyperglycemia vs Control	17.2415
TAG55:5-FA18:1	Odd	0.0066308	1.64835	2.17843	0.721019	0.0975917	1.01059	hyperglycemia vs Control	9.75917
TAG55:5-FA18:2	Odd	0.00694066	1.86964	2.1586	0.902763	0.0995984	1.00175	hyperglycemia vs Control	9.95984
TAG55:5-FA20:4	Odd	0.02524	1.5498	1.59791	0.63208	0.17042	0.768479	hyperglycemia vs Control	17.042
TAG56:10-FA18:2	PUFA	0.448606	1.26522	0.348135	0.339387	0.483375	0.315716	hyperglycemia vs Control	48.3375
TAG56:1-FA18:1	SFA/MUFA	0.0551608	0.887883	1.25837	-0.171558	0.183668	0.735967	hyperglycemia vs Control	18.3668
TAG56:2-FA16:0	SFA/MUFA	0.225991	0.980629	0.645908	-0.0282202	0.344631	0.462646	hyperglycemia vs Control	34.4631
TAG56:2-FA18:0	SFA/MUFA	0.301219	1.12923	0.521118	0.17534	0.389413	0.409589	hyperglycemia vs Control	38.9413
TAG56:2-FA20:0	SFA/MUFA	0.153363	1.27484	0.814279	0.350316	0.303553	0.517766	hyperglycemia vs Control	30.3553
TAG56:2-FA20:1	SFA/MUFA	0.425933	1.22834	0.370658	0.296708	0.471071	0.326914	hyperglycemia vs Control	47.1071
TAG56:3-FA18:0	DUFA	0.258282	1.25474	0.587906	0.327388	0.35984	0.443891	hyperglycemia vs Control	35.984
TAG56:3-FA18:1	SFA/MUFA	0.11526	1.36461	0.938322	0.44849	0.279153	0.554158	hyperglycemia vs Control	27.9153
TAG56:3-FA18:2	SFA/MUFA	0.456954	1.25226	0.340128	0.324532	0.484827	0.314413	hyperglycemia vs Control	48.4827
TAG56:3-FA20:0	SFA/MUFA	0.100666	1.38635	0.997119	0.471292	0.253485	0.596048	hyperglycemia vs Control	25.3485
TAG56:3-FA20:1	SFA/MUFA	0.0513972	1.44022	1.28906	0.52629	0.183668	0.735967	hyperglycemia vs Control	18.3668
TAG56:3-FA20:2	DUFA	0.160241	1.33549	0.795226	0.417369	0.311121	0.50707	hyperglycemia vs Control	31.1121
TAG56:4-FA16:0	PUFA	0.107686	1.32479	0.96784	0.405762	0.264423	0.5777	hyperglycemia vs Control	26.4423
TAG56:4-FA18:0	PUFA	0.127132	1.34297	0.895744	0.425431	0.285054	0.545073	hyperglycemia vs Control	28.5054
TAG56:4-FA18:1	SFA/MUFA	0.0186008	1.49663	1.73047	0.581718	0.159356	0.797631	hyperglycemia vs Control	15.9356
TAG56:4-FA18:2	DUFA	0.0125197	1.5413	1.9024	0.624148	0.130661	0.883855	hyperglycemia vs Control	13.0661
TAG56:4-FA20:1	SFA/MUFA	0.0066308	1.64027	2.17843	0.713937	0.0975917	1.01059	hyperglycemia vs Control	9.75917
TAG56:4-FA20:2	DUFA	0.0204653	1.45718	1.68898	0.543182	0.160919	0.793393	hyperglycemia vs Control	16.0919
TAG56:4-FA20:3	PUFA	0.123084	1.27602	0.909799	0.351656	0.283735	0.547087	hyperglycemia vs Control	28.3735
TAG56:4-FA20:4	PUFA	0.165277	1.42539	0.781788	0.511359	0.314643	0.502182	hyperglycemia vs Control	31.4643
TAG56:4-FA22:4	PUFA	0.215552	1.25124	0.666447	0.323364	0.344631	0.462646	hyperglycemia vs Control	34.4631
TAG56:5-FA16:0	PUFA	0.0676058	1.36898	1.17002	0.453104	0.201066	0.696661	hyperglycemia vs Control	20.1066
TAG56:5-FA18:0	PUFA	0.0556764	1.45913	1.25433	0.545105	0.183668	0.735967	hyperglycemia vs Control	18.3668
TAG56:5-FA18:1	PUFA	0.0258303	1.49671	1.58787	0.581798	0.17042	0.768479	hyperglycemia vs Control	17.042
TAG56:5-FA18:2	PUFA	0.0186008	1.54196	1.73047	0.624766	0.159356	0.797631	hyperglycemia vs Control	15.9356
TAG56:5-FA20:1	PUFA	0.00662638	1.78469	2.17872	0.835672	0.0975917	1.01059	hyperglycemia vs Control	9.75917
TAG56:5-FA20:2	PUFA	0.00593513	1.55771	2.22657	0.63943	0.0973361	1.01173	hyperglycemia vs Control	9.73361
TAG56:5-FA20:3	PUFA	0.038443	1.36687	1.41518	0.450872	0.183668	0.735967	hyperglycemia vs Control	18.3668
TAG56:5-FA20:4	PUFA	0.0337736	1.55142	1.47142	0.63359	0.183668	0.735967	hyperglycemia vs Control	18.3668
TAG56:5-FA22:4	PUFA	0.0473839	1.47007	1.32437	0.555884	0.183668	0.735967	hyperglycemia vs Control	18.3668
TAG56:5-FA22:5	PUFA	0.0939265	1.34268	1.02721	0.425119	0.243954	0.612692	hyperglycemia vs Control	24.3954
TAG56:6-FA16:0	PUFA	0.0602318	1.42502	1.22017	0.51098	0.191011	0.71894	hyperglycemia vs Control	19.1011
TAG56:6-FA18:0	PUFA	0.0579189	1.51248	1.23718	0.596918	0.188895	0.72378	hyperglycemia vs Control	18.8895
TAG56:6-FA18:1	PUFA	0.024672	1.43984	1.6078	0.525905	0.17042	0.768479	hyperglycemia vs Control	17.042
TAG56:6-FA18:2	PUFA	0.0224858	1.48659	1.64809	0.572006	0.169025	0.772048	hyperglycemia vs Control	16.9025
TAG56:6-FA18:3	PUFA	0.0302406	1.62698	1.51941	0.702199	0.181149	0.741963	hyperglycemia vs Control	18.1149
TAG56:6-FA20:2	PUFA	0.00868085	1.63987	2.06144	0.713578	0.110901	0.955065	hyperglycemia vs Control	11.0901
TAG56:6-FA20:3	PUFA	0.0125197	1.37946	1.9024	0.464103	0.130661	0.883855	hyperglycemia vs Control	13.0661
TAG56:6-FA20:4	PUFA	0.0186008	1.48037	1.73047	0.565957	0.159356	0.797631	hyperglycemia vs Control	15.9356
TAG56:6-FA20:5	PUFA	0.251969	1.22358	0.598653	0.291111	0.356232	0.448267	hyperglycemia vs Control	35.6232
TAG56:6-FA22:4	PUFA	0.0270337	1.49269	1.56809	0.577914	0.172415	0.763425	hyperglycemia vs Control	17.2415
TAG56:6-FA22:5	PUFA	0.038443	1.45418	1.41518	0.54021	0.183668	0.735967	hyperglycemia vs Control	18.3668
TAG56:6-FA22:6	PUFA	0.104198	1.46423	0.982141	0.550138	0.260042	0.584957	hyperglycemia vs Control	26.0042
TAG56:7-FA16:0	PUFA	0.0454735	1.52274	1.34224	0.606671	0.183668	0.735967	hyperglycemia vs Control	18.3668
TAG56:7-FA16:1	PUFA	0.139129	1.32649	0.856581	0.407609	0.295082	0.530057	hyperglycemia vs Control	29.5082
TAG56:7-FA18:0	PUFA	0.324473	1.27164	0.488821	0.346692	0.405414	0.392102	hyperglycemia vs Control	40.5414
TAG56:7-FA18:1	PUFA	0.0352753	1.48576	1.45253	0.571203	0.183668	0.735967	hyperglycemia vs Control	18.3668
TAG56:7-FA18:2	PUFA	0.0352753	1.45478	1.45253	0.540801	0.183668	0.735967	hyperglycemia vs Control	18.3668
TAG56:7-FA18:3	PUFA	0.0276235	1.44641	1.55872	0.532481	0.174241	0.75885	hyperglycemia vs Control	17.4241
TAG56:7-FA20:3	PUFA	0.0436256	1.31845	1.36026	0.398844	0.183668	0.735967	hyperglycemia vs Control	18.3668
TAG56:7-FA20:4	PUFA	0.0168829	1.44219	1.77255	0.52826	0.153822	0.812981	hyperglycemia vs Control	15.3822
TAG56:7-FA20:5	PUFA	0.361741	1.23596	0.441602	0.305632	0.427241	0.369327	hyperglycemia vs Control	42.7241
TAG56:7-FA22:4	PUFA	0.186101	1.30282	0.730252	0.381641	0.328856	0.482995	hyperglycemia vs Control	32.8856
TAG56:7-FA22:5	PUFA	0.0401117	1.47754	1.39673	0.563192	0.183668	0.735967	hyperglycemia vs Control	18.3668
TAG56:7-FA22:6	PUFA	0.0204653	1.6681	1.68898	0.738203	0.160919	0.793393	hyperglycemia vs Control	16.0919
TAG56:8-FA16:0	PUFA	0.0513931	1.49842	1.2891	0.583442	0.183668	0.735967	hyperglycemia vs Control	18.3668
TAG56:8-FA16:1	PUFA	0.118493	1.35935	0.926308	0.442912	0.28024	0.55247	hyperglycemia vs Control	28.024
TAG56:8-FA18:1	PUFA	0.27115	1.20355	0.56679	0.26729	0.371456	0.430092	hyperglycemia vs Control	37.1456
TAG56:8-FA18:2	PUFA	0.0295813	1.49597	1.52898	0.581077	0.181149	0.741963	hyperglycemia vs Control	18.1149
TAG56:8-FA18:3	DUFA	0.122885	1.35633	0.910501	0.43971	0.283735	0.547087	hyperglycemia vs Control	28.3735
TAG56:8-FA20:4	PUFA	0.0579189	1.40313	1.23718	0.488645	0.188895	0.72378	hyperglycemia vs Control	18.8895
TAG56:8-FA20:5	PUFA	0.107796	1.29689	0.967396	0.375053	0.264423	0.5777	hyperglycemia vs Control	26.4423
TAG56:8-FA22:5	PUFA	0.0545768	1.37914	1.26299	0.463767	0.183668	0.735967	hyperglycemia vs Control	18.3668
TAG56:8-FA22:6	PUFA	0.0235576	1.6922	1.62787	0.758897	0.169025	0.772048	hyperglycemia vs Control	16.9025
TAG56:9-FA18:3	PUFA	0.0529972	1.50904	1.27575	0.593631	0.183668	0.735967	hyperglycemia vs Control	18.3668
TAG56:9-FA20:4	PUFA	0.131272	1.2676	0.881827	0.342099	0.288699	0.539555	hyperglycemia vs Control	28.8699
TAG56:9-FA20:5	PUFA	0.0492771	1.47835	1.30736	0.56399	0.183668	0.735967	hyperglycemia vs Control	18.3668
TAG56:9-FA22:6	PUFA	0.0106434	1.63834	1.97292	0.712234	0.125705	0.900649	hyperglycemia vs Control	12.5705
TAG57:2-FA18:1	Odd	0.0309279	1.40628	1.50965	0.491888	0.181149	0.741963	hyperglycemia vs Control	18.1149
TAG57:3-FA18:2	Odd	0.0307528	1.44834	1.51212	0.534399	0.181149	0.741963	hyperglycemia vs Control	18.1149
TAG58:10-FA18:2	PUFA	0.049018	1.47928	1.30964	0.564896	0.183668	0.735967	hyperglycemia vs Control	18.3668
TAG58:10-FA20:4	PUFA	0.201745	1.07278	0.695197	0.101354	0.335522	0.474279	hyperglycemia vs Control	33.5522
TAG58:10-FA22:6	PUFA	0.0115789	1.73604	1.93633	0.795797	0.130319	0.884992	hyperglycemia vs Control	13.0319
TAG58:3-FA18:1	DUFA	0.317658	1.05534	0.49804	0.0777024	0.40011	0.397821	hyperglycemia vs Control	40.011
TAG58:5-FA18:1	PUFA	0.210039	1.30371	0.6777	0.382621	0.338346	0.470638	hyperglycemia vs Control	33.8346
TAG58:6-FA18:0	PUFA	0.0811374	1.474	1.09078	0.559732	0.222066	0.653519	hyperglycemia vs Control	22.2066
TAG58:6-FA18:1	PUFA	0.00916881	1.55558	2.03769	0.637452	0.111977	0.950873	hyperglycemia vs Control	11.1977
TAG58:6-FA22:4	PUFA	0.0122031	1.60926	1.91353	0.686401	0.130661	0.883855	hyperglycemia vs Control	13.0661
TAG58:6-FA22:5	PUFA	0.0309248	1.5836	1.50969	0.663204	0.181149	0.741963	hyperglycemia vs Control	18.1149
TAG58:7-FA16:0	PUFA	0.413	0.870313	0.38405	-0.200394	0.462109	0.335256	hyperglycemia vs Control	46.2109
TAG58:7-FA18:0	PUFA	0.0882185	1.52765	1.05444	0.611312	0.235523	0.627967	hyperglycemia vs Control	23.5523
TAG58:7-FA18:1	PUFA	0.0556764	1.40089	1.25433	0.486348	0.183668	0.735967	hyperglycemia vs Control	18.3668
TAG58:7-FA18:2	PUFA	0.0109791	1.68301	1.95943	0.75104	0.126041	0.89949	hyperglycemia vs Control	12.6041
TAG58:7-FA20:4	PUFA	0.0131077	1.54543	1.88247	0.628006	0.134354	0.871749	hyperglycemia vs Control	13.4354
TAG58:7-FA22:4	PUFA	0.00126493	1.92415	2.89793	0.944223	0.044814	1.34859	hyperglycemia vs Control	4.4814
TAG58:7-FA22:5	PUFA	0.00780952	1.59146	2.10738	0.670353	0.109333	0.961247	hyperglycemia vs Control	10.9333
TAG58:7-FA22:6	PUFA	0.0352719	1.56844	1.45257	0.649329	0.183668	0.735967	hyperglycemia vs Control	18.3668
TAG58:8-FA18:1	PUFA	0.00593513	1.56945	2.22657	0.650259	0.0973361	1.01173	hyperglycemia vs Control	9.73361
TAG58:8-FA18:2	PUFA	0.0177153	1.59555	1.75165	0.674055	0.158884	0.79892	hyperglycemia vs Control	15.8884
TAG58:8-FA20:3	PUFA	0.118929	1.26519	0.924712	0.339357	0.28024	0.55247	hyperglycemia vs Control	28.024
TAG58:8-FA20:4	PUFA	0.146486	1.3525	0.834205	0.435626	0.299227	0.523999	hyperglycemia vs Control	29.9227
TAG58:8-FA22:5	PUFA	0.00192962	1.74687	2.71453	0.804774	0.052743	1.27784	hyperglycemia vs Control	5.2743
TAG58:8-FA22:6	PUFA	0.0033385	1.76082	2.47645	0.816245	0.0766519	1.11548	hyperglycemia vs Control	7.66519
TAG58:9-FA18:1	PUFA	0.0345144	1.39642	1.462	0.48173	0.183668	0.735967	hyperglycemia vs Control	18.3668
TAG58:9-FA18:2	PUFA	0.0050092	1.68463	2.30023	0.752434	0.0899168	1.04616	hyperglycemia vs Control	8.99168
TAG58:9-FA20:4	PUFA	0.291033	1.13138	0.536058	0.178087	0.383149	0.416633	hyperglycemia vs Control	38.3149
TAG58:9-FA22:5	PUFA	0.0241067	1.47494	1.61786	0.56066	0.17042	0.768479	hyperglycemia vs Control	17.042
CE(12:0)	SFA/MUFA	4.11e-05	2.90399	4.38658	1.53804	7.01e-05	4.15401	hyperlipidemia vs Control	0.00701
CE(14:0)	SFA/MUFA	3.6e-05	1.98142	4.44428	0.986533	6.33e-05	4.19859	hyperlipidemia vs Control	0.00633
CE(14:1)	SFA/MUFA	0.000228107	1.91461	3.64186	0.937049	0.000321704	3.49254	hyperlipidemia vs Control	0.0321704
CE(15:0)	Odd	3.43e-05	1.83523	4.46457	0.875957	6.1e-05	4.21486	hyperlipidemia vs Control	0.0061
CE(16:0)	SFA/MUFA	9.78e-07	1.58438	6.00945	0.663916	6.17e-06	5.20958	hyperlipidemia vs Control	0.000617
CE(16:1)	SFA/MUFA	0.000963793	1.6892	3.01602	0.75634	0.00121854	2.91416	hyperlipidemia vs Control	0.121854
CE(17:0)	Odd	1.97e-05	1.60889	4.70619	0.68607	3.83e-05	4.4171	hyperlipidemia vs Control	0.00383
CE(18:0)	SFA/MUFA	5.56e-06	1.51581	5.25492	0.600092	1.52e-05	4.81823	hyperlipidemia vs Control	0.00152
CE(18:1)	SFA/MUFA	2.58e-07	1.58693	6.58881	0.666234	3.29e-06	5.48312	hyperlipidemia vs Control	0.000329
CE(18:2)	DUFA	1.84e-08	1.57918	7.73462	0.659176	2.92e-06	5.53475	hyperlipidemia vs Control	0.000292
CE(18:3)	PUFA	5.56e-06	1.68718	5.25492	0.754613	1.52e-05	4.81823	hyperlipidemia vs Control	0.00152
CE(18:4)	PUFA	0.000963793	2.07852	3.01602	1.05556	0.00121854	2.91416	hyperlipidemia vs Control	0.121854
CE(20:0)	SFA/MUFA	6.69e-06	8.80577	5.1745	3.13845	1.75e-05	4.75801	hyperlipidemia vs Control	0.00175
CE(20:1)	SFA/MUFA	3.16e-06	5.04146	5.50029	2.33384	1.05e-05	4.97943	hyperlipidemia vs Control	0.00105
CE(20:2)	DUFA	1.88e-07	1.91587	6.72663	0.938002	3.08e-06	5.51178	hyperlipidemia vs Control	0.000308
CE(20:3)	PUFA	1.52e-07	1.81142	6.81936	0.857122	3e-06	5.52285	hyperlipidemia vs Control	0.0003
CE(20:4)	PUFA	3.3e-05	1.59028	4.48119	0.669282	5.9e-05	4.22878	hyperlipidemia vs Control	0.0059
CE(20:5)	PUFA	4.26e-05	2.60236	4.37097	1.37982	7.19e-05	4.14354	hyperlipidemia vs Control	0.00719
CE(22:2)	DUFA	4.34e-07	8.59318	6.36256	3.10319	4.02e-06	5.39604	hyperlipidemia vs Control	0.000402
CE(22:4)	PUFA	1.8e-05	1.57628	4.74429	0.656526	3.6e-05	4.44326	hyperlipidemia vs Control	0.0036
CE(22:5)	PUFA	8.23e-05	1.69484	4.08448	0.761151	0.000129108	3.88905	hyperlipidemia vs Control	0.0129108
CE(22:6)	PUFA	3.16e-06	2.356	5.50029	1.23634	1.05e-05	4.97943	hyperlipidemia vs Control	0.00105
CER(16:0)	SFA/MUFA	0.000592071	1.59528	3.22763	0.673814	0.000777912	3.10907	hyperlipidemia vs Control	0.0777912
CER(18:0)	SFA/MUFA	3.49e-06	2.29402	5.45666	1.19788	1.11e-05	4.95302	hyperlipidemia vs Control	0.00111
CER(20:0)	SFA/MUFA	3.13e-06	2.00644	5.50502	1.00463	1.05e-05	4.97943	hyperlipidemia vs Control	0.00105
CER(22:0)	SFA/MUFA	2.37e-06	1.64669	5.62528	0.719569	9.19e-06	5.03663	hyperlipidemia vs Control	0.000919
CER(24:0)	SFA/MUFA	1.95e-06	1.44919	5.70945	0.535247	8.49e-06	5.07112	hyperlipidemia vs Control	0.000849
CER(24:1)	SFA/MUFA	3.18e-07	1.6461	6.4978	0.719049	3.58e-06	5.44646	hyperlipidemia vs Control	0.000358
DAG(14:0/16:0)	SFA/MUFA	2.22e-05	2.52894	4.65389	1.33853	4.29e-05	4.36774	hyperlipidemia vs Control	0.00429
DAG(14:0/18:1)	SFA/MUFA	2.55e-05	2.32008	4.59312	1.21418	4.8e-05	4.31832	hyperlipidemia vs Control	0.0048
DAG(16:0/16:0)	SFA/MUFA	0.000227342	2.33514	3.64332	1.22351	0.000321704	3.49254	hyperlipidemia vs Control	0.0321704
DAG(16:0/16:1)	SFA/MUFA	0.000187811	2.27716	3.72628	1.18723	0.000270863	3.56725	hyperlipidemia vs Control	0.0270863
DAG(16:0/18:0)	SFA/MUFA	0.0267801	1.36099	1.57219	0.444652	0.0285721	1.54406	hyperlipidemia vs Control	2.85721
DAG(16:0/18:1)	SFA/MUFA	8.81e-06	2.55209	5.05513	1.35168	2.04e-05	4.69067	hyperlipidemia vs Control	0.00204
DAG(16:0/18:2)	DUFA	8.83e-08	2.47461	7.0542	1.3072	2.92e-06	5.53408	hyperlipidemia vs Control	0.000292
DAG(16:0/20:4)	PUFA	0.193049	1.64141	0.714333	0.714936	0.196821	0.705929	hyperlipidemia vs Control	19.6821
DAG(16:1/18:1)	SFA/MUFA	8.81e-06	2.50852	5.05513	1.32684	2.04e-05	4.69067	hyperlipidemia vs Control	0.00204
DAG(16:1/18:2)	DUFA	1.36e-07	2.68009	6.86629	1.42228	3e-06	5.52285	hyperlipidemia vs Control	0.0003
DAG(18:0/18:1)	SFA/MUFA	7.34e-06	2.20853	5.13454	1.14309	1.86e-05	4.72973	hyperlipidemia vs Control	0.00186
DAG(18:0/18:2)	DUFA	3.64e-08	2.30102	7.43888	1.20227	2.92e-06	5.53475	hyperlipidemia vs Control	0.000292
DAG(18:1/18:1)	SFA/MUFA	2.32e-07	2.70346	6.63458	1.43481	3.29e-06	5.48312	hyperlipidemia vs Control	0.000329
DAG(18:1/18:2)	DUFA	2.07e-08	2.70096	7.6849	1.43347	2.92e-06	5.53475	hyperlipidemia vs Control	0.000292
DAG(18:1/20:4)	PUFA	0.161313	1.79624	0.79233	0.844981	0.165346	0.781606	hyperlipidemia vs Control	16.5346
DAG(18:2/20:4)	PUFA	0.273719	1.57556	0.562694	0.655868	0.276611	0.558131	hyperlipidemia vs Control	27.6611
DAG(20:0/20:0)	SFA/MUFA	6.44e-05	8.11374	4.19082	3.02037	0.000105386	3.97722	hyperlipidemia vs Control	0.0105386
FFA(14:0)	SFA/MUFA	3.3e-05	2.06818	4.48119	1.04836	5.9e-05	4.22878	hyperlipidemia vs Control	0.0059
FFA(14:1)	SFA/MUFA	0.00144148	1.46069	2.84119	0.546645	0.00176797	2.75253	hyperlipidemia vs Control	0.176797
FFA(15:0)	Odd	0.000513551	1.56177	3.28942	0.643179	0.000685531	3.16397	hyperlipidemia vs Control	0.0685531
FFA(16:0)	SFA/MUFA	3.48e-06	2.29425	5.45897	1.19802	1.11e-05	4.95302	hyperlipidemia vs Control	0.00111
FFA(16:1)	SFA/MUFA	3.16e-06	2.26364	5.50029	1.17864	1.05e-05	4.97943	hyperlipidemia vs Control	0.00105
FFA(17:0)	Odd	0.000143674	1.56308	3.84262	0.64439	0.000213097	3.67142	hyperlipidemia vs Control	0.0213097
FFA(18:0)	SFA/MUFA	0.000228107	1.59202	3.64186	0.67086	0.000321704	3.49254	hyperlipidemia vs Control	0.0321704
FFA(18:1)	SFA/MUFA	8.81e-06	2.12521	5.05513	1.08761	2.04e-05	4.69067	hyperlipidemia vs Control	0.00204
FFA(18:2)	DUFA	2.78e-05	2.05428	4.55552	1.03863	5.14e-05	4.28936	hyperlipidemia vs Control	0.00514
FFA(18:3)	PUFA	8.81e-06	2.19338	5.05513	1.13316	2.04e-05	4.69067	hyperlipidemia vs Control	0.00204
FFA(18:4)	PUFA	1.65e-05	1.93031	4.78255	0.948829	3.33e-05	4.47695	hyperlipidemia vs Control	0.00333
FFA(20:0)	SFA/MUFA	0.0149343	1.33199	1.82581	0.413584	0.0163282	1.78706	hyperlipidemia vs Control	1.63282
FFA(20:3)	PUFA	3.85e-08	2.05756	7.41485	1.04094	2.92e-06	5.53475	hyperlipidemia vs Control	0.000292
FFA(20:4)	PUFA	1.88e-07	2.49392	6.72663	1.31842	3.08e-06	5.51178	hyperlipidemia vs Control	0.000308
FFA(20:5)	PUFA	2.15e-06	3.81162	5.66728	1.9304	8.88e-06	5.05138	hyperlipidemia vs Control	0.000888
FFA(22:0)	SFA/MUFA	0.000122777	3.93091	3.91088	1.97486	0.00018497	3.7329	hyperlipidemia vs Control	0.018497
FFA(22:1)	SFA/MUFA	2.37e-06	1.71815	5.62528	0.780855	9.19e-06	5.03663	hyperlipidemia vs Control	0.000919
FFA(22:2)	DUFA	1.8e-05	1.45534	4.74429	0.541359	3.6e-05	4.44326	hyperlipidemia vs Control	0.0036
FFA(22:4)	PUFA	7e-05	1.76542	4.15509	0.820012	0.000111874	3.95127	hyperlipidemia vs Control	0.0111874
FFA(22:5)	PUFA	4.61e-06	2.43026	5.33603	1.28111	1.36e-05	4.86492	hyperlipidemia vs Control	0.00136
FFA(22:6)	PUFA	1.77e-06	2.71322	5.7518	1.44	8.07e-06	5.09326	hyperlipidemia vs Control	0.000807
FFA(24:0)	SFA/MUFA	0.0157135	1.19254	1.80373	0.254033	0.0170824	1.76745	hyperlipidemia vs Control	1.70824
FFA(24:1)	SFA/MUFA	0.0141886	1.16621	1.84806	0.221831	0.0155722	1.80765	hyperlipidemia vs Control	1.55722
HCER(16:0)	SFA/MUFA	0.0337466	1.33614	1.47177	0.41807	0.0356732	1.44766	hyperlipidemia vs Control	3.56732
HCER(22:0)	SFA/MUFA	0.184317	1.1112	0.734435	0.152118	0.188252	0.725259	hyperlipidemia vs Control	18.8252
HCER(24:0)	SFA/MUFA	0.400313	1.05451	0.397601	0.0765748	0.401712	0.396085	hyperlipidemia vs Control	40.1712
HCER(24:1)	SFA/MUFA	0.149064	1.16348	0.826628	0.218448	0.153064	0.815128	hyperlipidemia vs Control	15.3064
LCER(16:0)	SFA/MUFA	0.354293	0.9966	0.450638	-0.00491424	0.356779	0.447601	hyperlipidemia vs Control	35.6779
LPC(15:0)	Odd	8.57e-06	2.57644	5.06716	1.36538	2.04e-05	4.69067	hyperlipidemia vs Control	0.00204
LPC(16:0)	SFA/MUFA	8.83e-08	1.94638	7.0542	0.960796	2.92e-06	5.53408	hyperlipidemia vs Control	0.000292
LPC(16:1)	SFA/MUFA	0.0141685	1.35994	1.84868	0.443543	0.0155722	1.80765	hyperlipidemia vs Control	1.55722
LPC(17:0)	Odd	3.72e-05	2.61976	4.42961	1.38943	6.51e-05	4.18657	hyperlipidemia vs Control	0.00651
LPC(18:0)	SFA/MUFA	1.84e-08	2.19246	7.73462	1.13255	2.92e-06	5.53475	hyperlipidemia vs Control	0.000292
LPC(18:1)	SFA/MUFA	3.91e-05	1.50893	4.40754	0.59353	6.72e-05	4.17238	hyperlipidemia vs Control	0.00672
LPC(18:2)	DUFA	0.0268411	0.83972	1.5712	-0.252019	0.0285841	1.54388	hyperlipidemia vs Control	2.85841
LPC(20:3)	PUFA	0.000921895	1.84046	3.03532	0.880064	0.00117593	2.92962	hyperlipidemia vs Control	0.117593
LPC(20:4)	PUFA	0.0687819	1.31106	1.16253	0.390731	0.0713939	1.14634	hyperlipidemia vs Control	7.13939
LPE(16:0)	SFA/MUFA	5.07e-06	1.76876	5.29539	0.822738	1.47e-05	4.83315	hyperlipidemia vs Control	0.00147
LPE(18:1)	SFA/MUFA	0.224341	1.03993	0.649091	0.0564814	0.227512	0.642996	hyperlipidemia vs Control	22.7512
LPE(18:2)	DUFA	0.000731358	0.616966	3.13587	-0.696738	0.000947629	3.02336	hyperlipidemia vs Control	0.0947629
LPE(20:4)	PUFA	0.0216732	0.823415	1.66408	-0.280309	0.0232531	1.63352	hyperlipidemia vs Control	2.32531
PC(16:0/16:0)	SFA/MUFA	0.114666	1.16752	0.940565	0.223445	0.118166	0.927509	hyperlipidemia vs Control	11.8166
PC(16:0/16:1)	SFA/MUFA	0.144398	0.89548	0.84044	-0.159267	0.148538	0.828162	hyperlipidemia vs Control	14.8538
PC(16:0/18:1)	SFA/MUFA	0.0141886	1.22152	1.84806	0.288679	0.0155722	1.80765	hyperlipidemia vs Control	1.55722
PC(16:0/18:2)	DUFA	0.0498254	1.11231	1.30255	0.153554	0.0522848	1.28162	hyperlipidemia vs Control	5.22848
PC(16:0/18:3)	PUFA	0.346731	1.03079	0.460007	0.0437554	0.349778	0.456207	hyperlipidemia vs Control	34.9778
PC(16:0/20:2)	DUFA	0.00088649	1.50083	3.05233	0.585759	0.00113836	2.94372	hyperlipidemia vs Control	0.113836
PC(16:0/20:3)	PUFA	1.26e-05	1.67099	4.89835	0.740705	2.7e-05	4.56919	hyperlipidemia vs Control	0.0027
PC(16:0/20:4)	PUFA	0.0201525	1.23052	1.69567	0.299266	0.0217435	1.66267	hyperlipidemia vs Control	2.17435
PC(16:0/22:5)	PUFA	0.0040893	1.73225	2.38835	0.792643	0.00475154	2.32317	hyperlipidemia vs Control	0.475154
PC(16:0/22:6)	PUFA	0.0236193	1.76846	1.62673	0.822492	0.0252938	1.59699	hyperlipidemia vs Control	2.52938
PC(18:0/18:1)	SFA/MUFA	0.000167868	1.43389	3.77503	0.519931	0.000246435	3.6083	hyperlipidemia vs Control	0.0246435
PC(18:0/18:2)	DUFA	0.00561462	1.21856	2.25068	0.285178	0.00639443	2.1942	hyperlipidemia vs Control	0.639443
PC(18:0/20:3)	PUFA	2.78e-05	1.82392	4.55571	0.867041	5.14e-05	4.28936	hyperlipidemia vs Control	0.00514
PC(18:0/20:4)	PUFA	0.00444448	1.31654	2.35218	0.396752	0.00512276	2.2905	hyperlipidemia vs Control	0.512276
PC(18:1/16:1)	SFA/MUFA	0.0687819	1.10757	1.16253	0.147393	0.0713939	1.14634	hyperlipidemia vs Control	7.13939
PC(18:1/18:1)	SFA/MUFA	0.0519381	1.1192	1.28451	0.162466	0.0544023	1.26438	hyperlipidemia vs Control	5.44023
PC(18:1/18:2)	DUFA	0.218338	1.00546	0.66087	0.00786235	0.221816	0.654007	hyperlipidemia vs Control	22.1816
PC(18:1/20:3)	PUFA	0.000226578	1.53389	3.64478	0.617198	0.000321704	3.49254	hyperlipidemia vs Control	0.0321704
PC(18:1/20:4)	PUFA	0.0438964	1.23334	1.35757	0.302569	0.0462321	1.33506	hyperlipidemia vs Control	4.62321
PC(18:2/16:1)	SFA/MUFA	0.255719	1.05219	0.592236	0.0733997	0.258876	0.586908	hyperlipidemia vs Control	25.8876
PC(18:2/18:2)	DUFA	0.423899	0.917668	0.372738	-0.123956	0.424639	0.37198	hyperlipidemia vs Control	42.4639
PC(18:2/20:4)	PUFA	0.205897	1.1797	0.68635	0.238418	0.209548	0.678717	hyperlipidemia vs Control	20.9548
PE(16:0/18:1)	SFA/MUFA	0.0322252	1.29138	1.4918	0.36891	0.0341639	1.46643	hyperlipidemia vs Control	3.41639
PE(16:0/18:2)	DUFA	0.0940834	1.21042	1.02649	0.27551	0.0973043	1.01187	hyperlipidemia vs Control	9.73043
PE(18:0/18:0)	SFA/MUFA	1.47e-05	2.0799	4.83237	1.05651	3.03e-05	4.51907	hyperlipidemia vs Control	0.00303
PE(18:0/18:1)	SFA/MUFA	0.0383388	1.4208	1.41636	0.506702	0.040453	1.39305	hyperlipidemia vs Control	4.0453
PE(18:0/18:2)	DUFA	0.0173768	1.30407	1.76003	0.383018	0.0188194	1.7254	hyperlipidemia vs Control	1.88194
PE(18:0/20:4)	PUFA	0.000933205	1.7777	3.03002	0.83001	0.00118771	2.92529	hyperlipidemia vs Control	0.118772
PE(18:1/18:1)	SFA/MUFA	0.166025	1.13079	0.779827	0.177335	0.169872	0.769878	hyperlipidemia vs Control	16.9872
PE(18:1/18:2)	DUFA	0.439782	0.95437	0.356763	-0.0673798	0.439782	0.356763	hyperlipidemia vs Control	43.9782
PE(18:1/20:4)	PUFA	0.00593829	1.56183	2.22634	0.643237	0.00673278	2.17181	hyperlipidemia vs Control	0.673278
PE(O-18:0/20:4)	PUFA	0.00880376	1.59997	2.05533	0.678049	0.00977439	2.00991	hyperlipidemia vs Control	0.977439
PE(P-16:0/18:1)	SFA/MUFA	0.0191018	1.24537	1.71893	0.316569	0.0206486	1.68511	hyperlipidemia vs Control	2.06486
PE(P-16:0/18:2)	DUFA	0.0661457	1.23102	1.1795	0.299854	0.0689067	1.16174	hyperlipidemia vs Control	6.89067
PE(P-16:0/20:4)	PUFA	0.00488577	1.76382	2.31107	0.818703	0.00557541	2.25372	hyperlipidemia vs Control	0.557541
PE(P-16:0/22:4)	PUFA	0.375965	1.14613	0.424853	0.196765	0.37794	0.422577	hyperlipidemia vs Control	37.794
PE(P-18:0/18:1)	SFA/MUFA	0.00625702	1.37334	2.20363	0.457694	0.00705605	2.15144	hyperlipidemia vs Control	0.705605
PE(P-18:0/18:2)	DUFA	0.109498	1.2843	0.960594	0.360987	0.113043	0.946757	hyperlipidemia vs Control	11.3043
PE(P-18:0/20:4)	PUFA	0.0146842	1.61475	1.83315	0.691314	0.0160853	1.79357	hyperlipidemia vs Control	1.60853
PE(P-18:1/18:1)	SFA/MUFA	0.000319281	1.7802	3.49583	0.83204	0.00043949	3.35705	hyperlipidemia vs Control	0.043949
PE(P-18:1/18:2)	DUFA	0.0127742	1.28727	1.89366	0.364313	0.0141008	1.85076	hyperlipidemia vs Control	1.41008
PE(P-18:1/20:4)	PUFA	0.00114879	2.18752	2.93976	1.12929	0.0014429	2.84076	hyperlipidemia vs Control	0.14429
SM(14:0)	SFA/MUFA	3.25e-08	1.95606	7.48774	0.967953	2.92e-06	5.53475	hyperlipidemia vs Control	0.000292
SM(16:0)	SFA/MUFA	3.6e-05	1.30351	4.44428	0.3824	6.33e-05	4.19859	hyperlipidemia vs Control	0.00633
SM(18:0)	SFA/MUFA	6.69e-06	1.56014	5.1745	0.641674	1.75e-05	4.75801	hyperlipidemia vs Control	0.00175
SM(18:1)	SFA/MUFA	2.78e-05	1.61051	4.55552	0.687516	5.14e-05	4.28936	hyperlipidemia vs Control	0.00514
SM(20:0)	SFA/MUFA	2.58e-07	1.51147	6.58881	0.595957	3.29e-06	5.48312	hyperlipidemia vs Control	0.000329
SM(20:1)	SFA/MUFA	1.65e-05	1.55625	4.78255	0.638076	3.33e-05	4.47695	hyperlipidemia vs Control	0.00333
SM(22:0)	SFA/MUFA	2.15e-06	1.38053	5.66728	0.465226	8.88e-06	5.05138	hyperlipidemia vs Control	0.000888
SM(22:1)	SFA/MUFA	8.04e-06	1.43472	5.09475	0.520774	1.96e-05	4.7069	hyperlipidemia vs Control	0.00196
SM(24:0)	SFA/MUFA	0.00666416	1.21376	2.17625	0.279488	0.00747115	2.12661	hyperlipidemia vs Control	0.747115
SM(24:1)	SFA/MUFA	0.000592243	1.26625	3.2275	0.340558	0.000777912	3.10907	hyperlipidemia vs Control	0.0777912
SM(26:0)	SFA/MUFA	0.0563765	1.26457	1.2489	0.338642	0.0588366	1.23035	hyperlipidemia vs Control	5.88366
SM(26:1)	SFA/MUFA	0.0211576	1.2749	1.67453	0.350388	0.0227851	1.64235	hyperlipidemia vs Control	2.27851
TAG42:0-FA14:0	SFA/MUFA	0.0215237	1.53739	1.66708	0.620486	0.023136	1.63571	hyperlipidemia vs Control	2.3136
TAG42:0-FA16:0	SFA/MUFA	0.0498254	1.31119	1.30255	0.390871	0.0522848	1.28162	hyperlipidemia vs Control	5.22848
TAG42:1-FA16:0	SFA/MUFA	0.0307602	1.43759	1.51201	0.523654	0.032697	1.48549	hyperlipidemia vs Control	3.2697
TAG42:1-FA18:1	SFA/MUFA	0.0562159	1.8531	1.25014	0.889937	0.0587758	1.2308	hyperlipidemia vs Control	5.87758
TAG44:0-FA12:0	SFA/MUFA	0.0160939	1.76967	1.79334	0.823482	0.017463	1.75788	hyperlipidemia vs Control	1.7463
TAG44:0-FA14:0	SFA/MUFA	0.0059469	1.27903	2.22571	0.355051	0.00673278	2.17181	hyperlipidemia vs Control	0.673278
TAG44:0-FA16:0	SFA/MUFA	0.00880165	1.54803	2.05544	0.630432	0.00977439	2.00991	hyperlipidemia vs Control	0.977439
TAG44:1-FA12:0	SFA/MUFA	0.00623339	1.90823	2.20528	0.932233	0.00704324	2.15223	hyperlipidemia vs Control	0.704324
TAG44:1-FA14:0	SFA/MUFA	0.00665945	1.55718	2.17656	0.638939	0.00747115	2.12661	hyperlipidemia vs Control	0.747115
TAG44:1-FA16:0	SFA/MUFA	0.00418833	1.6356	2.37796	0.709819	0.00485677	2.31365	hyperlipidemia vs Control	0.485677
TAG44:1-FA16:1	SFA/MUFA	0.00325226	1.58188	2.48781	0.661644	0.00384907	2.41464	hyperlipidemia vs Control	0.384907
TAG44:1-FA18:1	SFA/MUFA	0.00471454	1.87498	2.32656	0.906878	0.00541229	2.26662	hyperlipidemia vs Control	0.541229
TAG44:2-FA16:0	SFA/MUFA	0.00704455	1.82238	2.15215	0.865826	0.0078822	2.10335	hyperlipidemia vs Control	0.78822
TAG44:2-FA18:1	SFA/MUFA	0.0156378	2.09399	1.80582	1.06625	0.0170324	1.76872	hyperlipidemia vs Control	1.70324
TAG44:2-FA18:2	DUFA	0.00444448	2.23105	2.35218	1.15772	0.00512276	2.2905	hyperlipidemia vs Control	0.512276
TAG45:0-FA16:0	Odd	0.000987952	1.98889	3.00526	0.991966	0.00124634	2.90436	hyperlipidemia vs Control	0.124634
TAG45:1-FA16:0	Odd	0.000148826	2.29129	3.82732	1.19616	0.00022017	3.65724	hyperlipidemia vs Control	0.022017
TAG46:0-FA12:0	SFA/MUFA	0.00799089	2.21598	2.0974	1.14794	0.00890635	2.0503	hyperlipidemia vs Control	0.890635
TAG46:0-FA14:0	SFA/MUFA	0.00329074	1.33123	2.48271	0.412756	0.00387862	2.41132	hyperlipidemia vs Control	0.387862
TAG46:0-FA16:0	SFA/MUFA	0.00394547	1.36312	2.4039	0.446915	0.00460305	2.33695	hyperlipidemia vs Control	0.460305
TAG46:0-FA18:0	SFA/MUFA	0.0152962	1.79787	1.81542	0.846286	0.0166921	1.77749	hyperlipidemia vs Control	1.66921
TAG46:1-FA12:0	SFA/MUFA	0.00175386	2.39244	2.756	1.25848	0.00212387	2.67287	hyperlipidemia vs Control	0.212388
TAG46:1-FA14:0	SFA/MUFA	0.000551601	1.55434	3.25838	0.636306	0.000729537	3.13695	hyperlipidemia vs Control	0.0729537
TAG46:1-FA14:1	SFA/MUFA	0.00484569	1.45673	2.31464	0.542738	0.00555175	2.25557	hyperlipidemia vs Control	0.555175
TAG46:1-FA16:0	SFA/MUFA	0.000900054	1.78798	3.04573	0.83833	0.00115063	2.93907	hyperlipidemia vs Control	0.115063
TAG46:1-FA16:1	SFA/MUFA	0.0019951	1.43142	2.70003	0.517444	0.00240082	2.61964	hyperlipidemia vs Control	0.240082
TAG46:1-FA18:1	SFA/MUFA	0.0011807	2.26455	2.92786	1.17922	0.00147011	2.83265	hyperlipidemia vs Control	0.147011
TAG46:2-FA12:0	DUFA	0.00153946	2.51252	2.81263	1.32913	0.00187611	2.72674	hyperlipidemia vs Control	0.187611
TAG46:2-FA14:0	SFA/MUFA	0.000246044	1.8876	3.60899	0.916552	0.000344462	3.46286	hyperlipidemia vs Control	0.0344462
TAG46:2-FA14:1	SFA/MUFA	0.00125598	1.71984	2.90102	0.782277	0.0015583	2.80735	hyperlipidemia vs Control	0.15583
TAG46:2-FA16:0	DUFA	0.00103165	2.37697	2.98647	1.24912	0.00129862	2.88652	hyperlipidemia vs Control	0.129862
TAG46:2-FA16:1	SFA/MUFA	0.000551601	1.69428	3.25838	0.760674	0.000729537	3.13695	hyperlipidemia vs Control	0.0729537
TAG46:2-FA18:1	SFA/MUFA	0.00068195	2.10373	3.16625	1.07295	0.000887618	3.05177	hyperlipidemia vs Control	0.0887618
TAG46:2-FA18:2	DUFA	0.0011807	2.57449	2.92786	1.36428	0.00147011	2.83265	hyperlipidemia vs Control	0.147011
TAG46:3-FA12:0	DUFA	0.00341109	2.65427	2.46711	1.40832	0.00401223	2.39661	hyperlipidemia vs Control	0.401222
TAG46:3-FA14:0	PUFA	0.000555213	2.23515	3.25554	1.16037	0.000732626	3.13512	hyperlipidemia vs Control	0.0732626
TAG46:3-FA16:0	PUFA	0.000607409	2.39997	3.21652	1.26302	0.00079601	3.09908	hyperlipidemia vs Control	0.079601
TAG46:3-FA16:1	DUFA	0.00045615	2.21352	3.34089	1.14634	0.000616071	3.21037	hyperlipidemia vs Control	0.0616071
TAG46:3-FA18:1	DUFA	0.00144005	2.62201	2.84162	1.39067	0.00176797	2.75253	hyperlipidemia vs Control	0.176797
TAG46:3-FA18:2	DUFA	0.000551601	2.50592	3.25838	1.32534	0.000729537	3.13695	hyperlipidemia vs Control	0.0729537
TAG46:4-FA18:2	DUFA	0.00488577	3.36917	2.31107	1.75239	0.00557541	2.25372	hyperlipidemia vs Control	0.557541
TAG47:0-FA15:0	Odd	0.00349651	1.87376	2.45636	0.905935	0.00409676	2.38756	hyperlipidemia vs Control	0.409676
TAG47:0-FA16:0	Odd	0.00594581	1.83386	2.22579	0.87488	0.00673278	2.17181	hyperlipidemia vs Control	0.673278
TAG47:0-FA17:0	Odd	0.0107213	1.77646	1.96975	0.829003	0.0118575	1.92601	hyperlipidemia vs Control	1.18575
TAG47:1-FA14:0	Odd	0.00050823	2.33921	3.29394	1.22602	0.000681598	3.16647	hyperlipidemia vs Control	0.0681598
TAG47:1-FA15:0	Odd	0.00067809	2.40603	3.16871	1.26666	0.000884599	3.05325	hyperlipidemia vs Control	0.0884599
TAG47:1-FA16:0	SFA/MUFA	0.000839981	2.15697	3.07573	1.109	0.00108105	2.96615	hyperlipidemia vs Control	0.108105
TAG47:1-FA16:1	Odd	0.000538104	2.29534	3.26913	1.19871	0.00071664	3.1447	hyperlipidemia vs Control	0.071664
TAG47:1-FA18:1	SFA/MUFA	0.000307664	2.43514	3.51192	1.28401	0.000424517	3.3721	hyperlipidemia vs Control	0.0424517
TAG47:2-FA15:0	Odd	0.000360899	2.53936	3.44261	1.34447	0.000493229	3.30695	hyperlipidemia vs Control	0.0493229
TAG47:2-FA18:1	Odd	7.35e-05	2.60496	4.13394	1.38126	0.000116482	3.93374	hyperlipidemia vs Control	0.0116482
TAG47:2-FA18:2	Odd	0.00017391	2.85088	3.75968	1.51141	0.000254654	3.59405	hyperlipidemia vs Control	0.0254654
TAG48:0-FA14:0	SFA/MUFA	0.000784047	1.65731	3.10566	0.728841	0.00101133	2.99511	hyperlipidemia vs Control	0.101133
TAG48:0-FA16:0	SFA/MUFA	0.00257003	1.41408	2.59006	0.499864	0.00307333	2.51239	hyperlipidemia vs Control	0.307333
TAG48:0-FA18:0	SFA/MUFA	0.00349724	1.46077	2.45627	0.546732	0.00409676	2.38756	hyperlipidemia vs Control	0.409676
TAG48:1-FA12:0	SFA/MUFA	0.00456885	2.75629	2.34019	1.46273	0.00525556	2.27938	hyperlipidemia vs Control	0.525555
TAG48:1-FA14:0	SFA/MUFA	7.59e-05	2.01005	4.1197	1.00723	0.000120035	3.92069	hyperlipidemia vs Control	0.0120035
TAG48:1-FA14:1	SFA/MUFA	0.00627392	1.70251	2.20246	0.767664	0.00706124	2.15112	hyperlipidemia vs Control	0.706124
TAG48:1-FA16:0	SFA/MUFA	0.000228107	1.80505	3.64186	0.852042	0.000321704	3.49254	hyperlipidemia vs Control	0.0321704
TAG48:1-FA16:1	SFA/MUFA	0.000413487	1.60877	3.38354	0.685963	0.000561091	3.25097	hyperlipidemia vs Control	0.0561091
TAG48:1-FA18:0	SFA/MUFA	0.0019951	1.8524	2.70003	0.889399	0.00240082	2.61964	hyperlipidemia vs Control	0.240082
TAG48:1-FA18:1	SFA/MUFA	7e-05	2.08444	4.15509	1.05966	0.000111874	3.95127	hyperlipidemia vs Control	0.0111874
TAG48:2-FA12:0	SFA/MUFA	0.000331774	2.95816	3.47916	1.5647	0.000455593	3.34142	hyperlipidemia vs Control	0.0455593
TAG48:2-FA14:0	DUFA	1.97e-05	2.26984	4.70619	1.18259	3.83e-05	4.4171	hyperlipidemia vs Control	0.00383
TAG48:2-FA14:1	SFA/MUFA	0.000143674	2.15879	3.84262	1.11022	0.000213097	3.67142	hyperlipidemia vs Control	0.0213097
TAG48:2-FA16:0	SFA/MUFA	2.78e-05	2.19491	4.55552	1.13416	5.14e-05	4.28936	hyperlipidemia vs Control	0.00514
TAG48:2-FA16:1	SFA/MUFA	0.000181347	1.88697	3.74149	0.916071	0.0002622	3.58137	hyperlipidemia vs Control	0.02622
TAG48:2-FA18:0	DUFA	0.0095352	2.70967	2.02067	1.43812	0.010566	1.97609	hyperlipidemia vs Control	1.0566
TAG48:2-FA18:1	SFA/MUFA	8.92e-05	2.34126	4.04942	1.22729	0.00013958	3.85518	hyperlipidemia vs Control	0.013958
TAG48:2-FA18:2	DUFA	8.04e-06	2.4349	5.09475	1.28386	1.96e-05	4.7069	hyperlipidemia vs Control	0.00196
TAG48:3-FA12:0	PUFA	0.00026529	3.16652	3.57628	1.6629	0.000368708	3.43332	hyperlipidemia vs Control	0.0368708
TAG48:3-FA14:0	PUFA	1.16e-05	2.48061	4.93729	1.3107	2.5e-05	4.60162	hyperlipidemia vs Control	0.0025
TAG48:3-FA14:1	SFA/MUFA	3.6e-05	2.25697	4.44428	1.17438	6.33e-05	4.19859	hyperlipidemia vs Control	0.00633
TAG48:3-FA16:0	PUFA	1.26e-05	2.42569	4.89835	1.2784	2.7e-05	4.56919	hyperlipidemia vs Control	0.0027
TAG48:3-FA16:1	DUFA	2.34e-05	2.17366	4.63052	1.12013	4.47e-05	4.35017	hyperlipidemia vs Control	0.00447
TAG48:3-FA18:1	DUFA	0.000143674	2.7905	3.84262	1.48053	0.000213097	3.67142	hyperlipidemia vs Control	0.0213097
TAG48:3-FA18:2	DUFA	2.34e-05	2.69128	4.63052	1.42829	4.47e-05	4.35017	hyperlipidemia vs Control	0.00447
TAG48:3-FA18:3	PUFA	1.97e-05	2.40731	4.70619	1.26742	3.83e-05	4.4171	hyperlipidemia vs Control	0.00383
TAG48:4-FA12:0	PUFA	0.000900054	3.13436	3.04573	1.64817	0.00115063	2.93907	hyperlipidemia vs Control	0.115063
TAG48:4-FA14:0	PUFA	2.96e-05	2.58089	4.52884	1.36787	5.43e-05	4.26547	hyperlipidemia vs Control	0.00543
TAG48:4-FA14:1	DUFA	0.000139399	2.47959	3.85574	1.3101	0.000208916	3.68003	hyperlipidemia vs Control	0.0208916
TAG48:4-FA16:0	PUFA	3.39e-05	2.7466	4.46922	1.45765	6.05e-05	4.21816	hyperlipidemia vs Control	0.00605
TAG48:4-FA16:1	PUFA	9.6e-06	2.62454	5.01781	1.39206	2.19e-05	4.65857	hyperlipidemia vs Control	0.00219
TAG48:4-FA18:1	PUFA	1.26e-05	2.94301	4.89856	1.55729	2.7e-05	4.56919	hyperlipidemia vs Control	0.0027
TAG48:4-FA18:2	DUFA	0.000246044	3.06755	3.60899	1.61709	0.000344462	3.46286	hyperlipidemia vs Control	0.0344462
TAG48:4-FA18:3	PUFA	0.00015511	2.61114	3.80936	1.38468	0.000228614	3.6409	hyperlipidemia vs Control	0.0228614
TAG49:0-FA15:0	Odd	0.0012611	2.17579	2.89925	1.12154	0.0015583	2.80735	hyperlipidemia vs Control	0.15583
TAG49:0-FA16:0	Odd	0.0011807	1.86515	2.92786	0.899289	0.00147011	2.83265	hyperlipidemia vs Control	0.147011
TAG49:0-FA17:0	Odd	0.00273481	1.83345	2.56307	0.874558	0.00326358	2.48631	hyperlipidemia vs Control	0.326358
TAG49:0-FA18:0	Odd	0.00442712	1.89712	2.35388	0.92381	0.00512276	2.2905	hyperlipidemia vs Control	0.512276
TAG49:1-FA14:0	Odd	0.00041095	2.33283	3.38621	1.22208	0.00055897	3.25261	hyperlipidemia vs Control	0.055897
TAG49:1-FA15:0	Odd	5.56e-06	2.83952	5.25492	1.50565	1.52e-05	4.81823	hyperlipidemia vs Control	0.00152
TAG49:1-FA16:0	Odd	3.03e-05	2.48838	4.51827	1.31521	5.46e-05	4.26315	hyperlipidemia vs Control	0.00546
TAG49:1-FA16:1	Odd	0.000121881	2.3391	3.91406	1.22595	0.00018459	3.73379	hyperlipidemia vs Control	0.018459
TAG49:1-FA17:0	Odd	0.000211396	2.33622	3.6749	1.22417	0.000302597	3.51914	hyperlipidemia vs Control	0.0302597
TAG49:1-FA18:1	Odd	6.69e-06	2.70283	5.1745	1.43447	1.75e-05	4.75801	hyperlipidemia vs Control	0.00175
TAG49:2-FA14:0	Odd	1.14e-05	2.82767	4.94168	1.49961	2.5e-05	4.60162	hyperlipidemia vs Control	0.0025
TAG49:2-FA15:0	Odd	1.61e-06	3.02877	5.79431	1.59873	7.62e-06	5.11795	hyperlipidemia vs Control	0.000762
TAG49:2-FA16:0	Odd	3.48e-06	2.83925	5.45897	1.50551	1.11e-05	4.95302	hyperlipidemia vs Control	0.00111
TAG49:2-FA16:1	Odd	8.04e-06	2.76998	5.09475	1.46988	1.96e-05	4.7069	hyperlipidemia vs Control	0.00196
TAG49:2-FA17:0	Odd	7.26e-05	2.50729	4.13907	1.32613	0.000115434	3.93767	hyperlipidemia vs Control	0.0115434
TAG49:2-FA18:1	Odd	3.16e-06	2.84149	5.50029	1.50665	1.05e-05	4.97943	hyperlipidemia vs Control	0.00105
TAG49:2-FA18:2	Odd	3.48e-06	2.86616	5.45897	1.51912	1.11e-05	4.95302	hyperlipidemia vs Control	0.00111
TAG49:3-FA15:0	Odd	1.95e-06	3.42192	5.71044	1.77481	8.49e-06	5.07112	hyperlipidemia vs Control	0.000849
TAG49:3-FA16:0	Odd	7.23e-07	2.96986	6.14085	1.57039	5.32e-06	5.27376	hyperlipidemia vs Control	0.000532
TAG49:3-FA16:1	Odd	1.68e-06	3.33316	5.77553	1.73689	7.89e-06	5.10298	hyperlipidemia vs Control	0.000789
TAG49:3-FA18:2	DUFA	1.08e-06	3.11362	5.96608	1.63859	6.33e-06	5.19839	hyperlipidemia vs Control	0.000633
TAG50:0-FA14:0	SFA/MUFA	0.00219038	1.68	2.65948	0.748463	0.00263029	2.58	hyperlipidemia vs Control	0.263029
TAG50:0-FA16:0	SFA/MUFA	0.000635637	1.7519	3.19679	0.808921	0.000831107	3.08034	hyperlipidemia vs Control	0.0831107
TAG50:0-FA18:0	SFA/MUFA	0.00309462	1.54611	2.50939	0.628647	0.00367767	2.43443	hyperlipidemia vs Control	0.367767
TAG50:1-FA14:0	SFA/MUFA	5.47e-05	2.11503	4.26227	1.08068	9.04e-05	4.04369	hyperlipidemia vs Control	0.00904
TAG50:1-FA16:0	SFA/MUFA	4.26e-05	2.13756	4.37097	1.09597	7.19e-05	4.14354	hyperlipidemia vs Control	0.00719
TAG50:1-FA16:1	SFA/MUFA	0.000113431	1.96821	3.94527	0.976883	0.000172705	3.7627	hyperlipidemia vs Control	0.0172705
TAG50:1-FA18:0	SFA/MUFA	0.000513551	1.75447	3.28942	0.811036	0.000685531	3.16397	hyperlipidemia vs Control	0.0685531
TAG50:1-FA18:1	SFA/MUFA	4.26e-05	2.16415	4.37097	1.1138	7.19e-05	4.14354	hyperlipidemia vs Control	0.00719
TAG50:1-FA20:1	SFA/MUFA	0.000111017	2.24811	3.95461	1.16871	0.00016993	3.76973	hyperlipidemia vs Control	0.016993
TAG50:2-FA14:0	SFA/MUFA	1.77e-06	2.59049	5.7518	1.37323	8.07e-06	5.09326	hyperlipidemia vs Control	0.000807
TAG50:2-FA14:1	SFA/MUFA	0.00169745	1.81058	2.7702	0.856449	0.0020599	2.68615	hyperlipidemia vs Control	0.20599
TAG50:2-FA16:0	SFA/MUFA	5.56e-06	2.40377	5.25492	1.2653	1.52e-05	4.81823	hyperlipidemia vs Control	0.00152
TAG50:2-FA16:1	SFA/MUFA	1.26e-05	2.40208	4.89835	1.26428	2.7e-05	4.56919	hyperlipidemia vs Control	0.0027
TAG50:2-FA18:0	DUFA	9.67e-05	2.05287	4.01454	1.03764	0.000150435	3.82265	hyperlipidemia vs Control	0.0150435
TAG50:2-FA18:1	SFA/MUFA	3.82e-06	2.48848	5.41782	1.31527	1.18e-05	4.92842	hyperlipidemia vs Control	0.00118
TAG50:2-FA18:2	DUFA	2.61e-06	2.3764	5.58345	1.24878	9.54e-06	5.02043	hyperlipidemia vs Control	0.000954
TAG50:2-FA20:2	DUFA	0.000213436	1.98345	3.67073	0.988011	0.000304757	3.51605	hyperlipidemia vs Control	0.0304757
TAG50:3-FA14:0	DUFA	1.88e-07	2.95846	6.72663	1.56485	3.08e-06	5.51178	hyperlipidemia vs Control	0.000308
TAG50:3-FA14:1	DUFA	1.16e-05	2.20261	4.93729	1.13922	2.5e-05	4.60162	hyperlipidemia vs Control	0.0025
TAG50:3-FA16:0	DUFA	1.46e-06	2.65702	5.837	1.40981	7.33e-06	5.13499	hyperlipidemia vs Control	0.000733
TAG50:3-FA16:1	DUFA	6.1e-06	2.61442	5.21463	1.38649	1.63e-05	4.78815	hyperlipidemia vs Control	0.00163
TAG50:3-FA18:0	PUFA	0.000138108	2.3144	3.85978	1.21064	0.000207523	3.68293	hyperlipidemia vs Control	0.0207523
TAG50:3-FA18:1	SFA/MUFA	1.38e-05	2.64057	4.85958	1.40085	2.88e-05	4.54	hyperlipidemia vs Control	0.00288
TAG50:3-FA18:2	DUFA	6.69e-06	2.70804	5.1745	1.43725	1.75e-05	4.75801	hyperlipidemia vs Control	0.00175
TAG50:3-FA18:3	SFA/MUFA	2.37e-06	2.47663	5.62528	1.30838	9.19e-06	5.03663	hyperlipidemia vs Control	0.000919
TAG50:3-FA20:3	PUFA	0.00026355	1.98387	3.57914	0.988318	0.000367179	3.43512	hyperlipidemia vs Control	0.0367179
TAG50:4-FA14:0	PUFA	6.1e-06	3.09048	5.21463	1.62783	1.63e-05	4.78815	hyperlipidemia vs Control	0.00163
TAG50:4-FA14:1	DUFA	3.03e-05	2.46854	4.51827	1.30366	5.46e-05	4.26315	hyperlipidemia vs Control	0.00546
TAG50:4-FA16:0	PUFA	1.08e-06	2.93674	5.96608	1.55422	6.33e-06	5.19839	hyperlipidemia vs Control	0.000633
TAG50:4-FA16:1	DUFA	3.48e-06	2.85562	5.45897	1.5138	1.11e-05	4.95302	hyperlipidemia vs Control	0.00111
TAG50:4-FA18:1	PUFA	5.9e-07	2.98453	6.22886	1.5775	4.77e-06	5.3212	hyperlipidemia vs Control	0.000477
TAG50:4-FA18:2	DUFA	1.61e-06	3.12687	5.79431	1.64472	7.62e-06	5.11795	hyperlipidemia vs Control	0.000762
TAG50:4-FA18:3	SFA/MUFA	1.32e-06	2.92333	5.87985	1.54761	6.82e-06	5.16626	hyperlipidemia vs Control	0.000682
TAG50:4-FA20:4	PUFA	0.000122732	2.02453	3.91104	1.01759	0.00018497	3.7329	hyperlipidemia vs Control	0.018497
TAG50:5-FA14:0	PUFA	1.19e-06	3.16114	5.92288	1.66045	6.59e-06	5.181	hyperlipidemia vs Control	0.000659
TAG50:5-FA16:0	PUFA	8.84e-06	3.25887	5.05338	1.70437	2.04e-05	4.69067	hyperlipidemia vs Control	0.00204
TAG50:5-FA16:1	PUFA	8.72e-06	2.97497	5.05942	1.57288	2.04e-05	4.69067	hyperlipidemia vs Control	0.00204
TAG50:5-FA18:1	PUFA	1.82e-06	3.14791	5.73953	1.6544	8.23e-06	5.08442	hyperlipidemia vs Control	0.000823
TAG50:5-FA18:2	PUFA	5.9e-07	3.24847	6.22886	1.69976	4.77e-06	5.3212	hyperlipidemia vs Control	0.000477
TAG50:5-FA18:3	PUFA	8.85e-07	3.26317	6.05299	1.70628	6.05e-06	5.21835	hyperlipidemia vs Control	0.000605
TAG50:5-FA20:4	PUFA	0.00145907	2.14694	2.83593	1.10228	0.00178572	2.74819	hyperlipidemia vs Control	0.178572
TAG51:0-FA16:0	Odd	0.00329005	1.80683	2.4828	0.85346	0.00387862	2.41132	hyperlipidemia vs Control	0.387862
TAG51:0-FA17:0	Odd	0.000962764	1.92379	3.01648	0.943951	0.00121854	2.91416	hyperlipidemia vs Control	0.121854
TAG51:0-FA18:0	Odd	0.0039423	1.79379	2.40425	0.843007	0.00460305	2.33695	hyperlipidemia vs Control	0.460305
TAG51:1-FA15:0	Odd	3.91e-05	2.48254	4.40773	1.31182	6.72e-05	4.17238	hyperlipidemia vs Control	0.00672
TAG51:1-FA16:0	Odd	2.55e-05	2.40231	4.59293	1.26442	4.8e-05	4.31832	hyperlipidemia vs Control	0.0048
TAG51:1-FA17:0	Odd	9.65e-06	2.45978	5.01568	1.29853	2.2e-05	4.65817	hyperlipidemia vs Control	0.0022
TAG51:1-FA18:0	Odd	3.03e-05	2.3238	4.51827	1.21649	5.46e-05	4.26315	hyperlipidemia vs Control	0.00546
TAG51:1-FA18:1	Odd	7.34e-06	2.53002	5.13454	1.33915	1.86e-05	4.72973	hyperlipidemia vs Control	0.00186
TAG51:2-FA15:0	Odd	8.83e-08	3.17046	7.0542	1.66469	2.92e-06	5.53408	hyperlipidemia vs Control	0.000292
TAG51:2-FA16:0	Odd	2.15e-06	2.69417	5.66728	1.42984	8.88e-06	5.05138	hyperlipidemia vs Control	0.000888
TAG51:2-FA16:1	Odd	7.34e-06	2.6992	5.13454	1.43253	1.86e-05	4.72973	hyperlipidemia vs Control	0.00186
TAG51:2-FA17:0	Odd	2.61e-06	2.59837	5.58345	1.37761	9.54e-06	5.02043	hyperlipidemia vs Control	0.000954
TAG51:2-FA18:1	Odd	2.09e-07	2.96516	6.68052	1.56811	3.15e-06	5.50139	hyperlipidemia vs Control	0.000315
TAG51:2-FA18:2	Odd	1.77e-06	2.7006	5.7518	1.43328	8.07e-06	5.09326	hyperlipidemia vs Control	0.000807
TAG51:3-FA15:0	Odd	6.35e-08	3.36165	7.19717	1.74917	2.92e-06	5.53408	hyperlipidemia vs Control	0.000292
TAG51:3-FA16:1	Odd	3.82e-06	2.89101	5.41782	1.53158	1.18e-05	4.92842	hyperlipidemia vs Control	0.00118
TAG51:3-FA17:0	Odd	1.86e-06	2.97632	5.73085	1.57353	8.28e-06	5.08191	hyperlipidemia vs Control	0.000828
TAG51:3-FA18:2	Odd	7.09e-08	3.20433	7.14934	1.68002	2.92e-06	5.53408	hyperlipidemia vs Control	0.000292
TAG51:3-FA18:3	Odd	4.92e-06	3.05524	5.30809	1.61129	1.44e-05	4.84143	hyperlipidemia vs Control	0.00144
TAG51:4-FA15:0	Odd	3.18e-07	3.39476	6.4978	1.76331	3.58e-06	5.44646	hyperlipidemia vs Control	0.000358
TAG51:4-FA16:1	Odd	2.47e-06	3.14351	5.60675	1.65238	9.51e-06	5.02176	hyperlipidemia vs Control	0.000951
TAG51:4-FA18:2	Odd	4.34e-07	3.17542	6.36256	1.66695	4.02e-06	5.39604	hyperlipidemia vs Control	0.000402
TAG51:4-FA18:3	Odd	2.26e-06	3.07353	5.6465	1.6199	9.19e-06	5.03663	hyperlipidemia vs Control	0.000919
TAG51:5-FA18:2	Odd	3.07e-06	3.33688	5.51355	1.7385	1.05e-05	4.97943	hyperlipidemia vs Control	0.00105
TAG51:5-FA18:3	PUFA	6.99e-07	4.19398	6.15572	2.06832	5.32e-06	5.27376	hyperlipidemia vs Control	0.000532
TAG52:0-FA16:0	SFA/MUFA	0.00153946	1.74422	2.81263	0.802585	0.00187611	2.72674	hyperlipidemia vs Control	0.187611
TAG52:0-FA18:0	SFA/MUFA	0.00126239	1.68897	2.89881	0.756143	0.0015583	2.80735	hyperlipidemia vs Control	0.15583
TAG52:0-FA20:0	SFA/MUFA	6.69e-05	2.58038	4.17456	1.36758	0.000109095	3.96219	hyperlipidemia vs Control	0.0109095
TAG52:1-FA16:0	SFA/MUFA	1.06e-05	2.2533	4.9764	1.17204	2.35e-05	4.62911	hyperlipidemia vs Control	0.00235
TAG52:1-FA16:1	SFA/MUFA	0.000143674	1.89923	3.84262	0.925414	0.000213097	3.67142	hyperlipidemia vs Control	0.0213097
TAG52:1-FA18:0	SFA/MUFA	5.94e-05	2.05857	4.22638	1.04164	9.74e-05	4.01153	hyperlipidemia vs Control	0.00974
TAG52:1-FA18:1	SFA/MUFA	3.48e-06	2.34855	5.45897	1.23177	1.11e-05	4.95302	hyperlipidemia vs Control	0.00111
TAG52:1-FA20:0	SFA/MUFA	0.000102482	3.40969	3.98935	1.76964	0.000158714	3.79938	hyperlipidemia vs Control	0.0158714
TAG52:1-FA20:1	SFA/MUFA	7e-05	2.10813	4.15509	1.07596	0.000111874	3.95127	hyperlipidemia vs Control	0.0111874
TAG52:2-FA14:0	SFA/MUFA	3.72e-05	2.59608	4.42961	1.37633	6.51e-05	4.18657	hyperlipidemia vs Control	0.00651
TAG52:2-FA16:0	SFA/MUFA	1.88e-07	2.71401	6.72663	1.44042	3.08e-06	5.51178	hyperlipidemia vs Control	0.000308
TAG52:2-FA16:1	SFA/MUFA	8.04e-06	2.15897	5.09475	1.11034	1.96e-05	4.7069	hyperlipidemia vs Control	0.00196
TAG52:2-FA18:0	SFA/MUFA	8.81e-06	2.24701	5.05513	1.16801	2.04e-05	4.69067	hyperlipidemia vs Control	0.00204
TAG52:2-FA18:1	SFA/MUFA	2.86e-07	2.69379	6.54322	1.42964	3.5e-06	5.45641	hyperlipidemia vs Control	0.00035
TAG52:2-FA18:2	DUFA	8e-07	2.51978	6.0967	1.3333	5.6e-06	5.2516	hyperlipidemia vs Control	0.00056
TAG52:2-FA20:0	SFA/MUFA	1.11e-06	3.29962	5.9535	1.7223	6.45e-06	5.19022	hyperlipidemia vs Control	0.000645
TAG52:2-FA20:1	SFA/MUFA	1.38e-05	2.32051	4.85958	1.21444	2.88e-05	4.54	hyperlipidemia vs Control	0.00288
TAG52:3-FA14:0	DUFA	1.05e-05	2.36909	4.97724	1.24434	2.35e-05	4.62911	hyperlipidemia vs Control	0.00235
TAG52:3-FA16:0	DUFA	7.91e-08	2.9173	7.10168	1.54463	2.92e-06	5.53408	hyperlipidemia vs Control	0.000292
TAG52:3-FA16:1	SFA/MUFA	9.78e-07	2.6776	6.00945	1.42094	6.17e-06	5.20958	hyperlipidemia vs Control	0.000617
TAG52:3-FA18:0	DUFA	2.61e-06	2.38907	5.58345	1.25645	9.54e-06	5.02043	hyperlipidemia vs Control	0.000954
TAG52:3-FA18:1	DUFA	8.83e-08	2.85714	7.0542	1.51457	2.92e-06	5.53408	hyperlipidemia vs Control	0.000292
TAG52:3-FA18:2	DUFA	1.36e-07	2.88198	6.86599	1.52706	3e-06	5.52285	hyperlipidemia vs Control	0.0003
TAG52:3-FA18:3	PUFA	6.54e-07	2.70737	6.18463	1.43689	5.07e-06	5.29495	hyperlipidemia vs Control	0.000507
TAG52:3-FA20:0	SFA/MUFA	1.52e-07	2.87002	6.81936	1.52106	3e-06	5.52285	hyperlipidemia vs Control	0.0003
TAG52:3-FA20:1	SFA/MUFA	5.55e-06	2.53817	5.25582	1.34379	1.52e-05	4.81823	hyperlipidemia vs Control	0.00152
TAG52:3-FA20:2	DUFA	5.56e-06	2.35417	5.25492	1.23522	1.52e-05	4.81823	hyperlipidemia vs Control	0.00152
TAG52:3-FA20:3	PUFA	1.97e-05	2.12286	4.70619	1.08601	3.83e-05	4.4171	hyperlipidemia vs Control	0.00383
TAG52:3-FA22:1	SFA/MUFA	1.86e-06	2.83584	5.73023	1.50378	8.28e-06	5.08191	hyperlipidemia vs Control	0.000828
TAG52:4-FA14:0	DUFA	1.45e-06	2.66534	5.83801	1.41432	7.33e-06	5.13499	hyperlipidemia vs Control	0.000733
TAG52:4-FA16:0	DUFA	5.9e-07	2.93519	6.22886	1.55345	4.77e-06	5.3212	hyperlipidemia vs Control	0.000477
TAG52:4-FA16:1	DUFA	3.53e-07	2.95334	6.45255	1.56235	3.75e-06	5.42603	hyperlipidemia vs Control	0.000375
TAG52:4-FA18:0	PUFA	2.49e-06	2.644	5.60458	1.40272	9.51e-06	5.02176	hyperlipidemia vs Control	0.000951
TAG52:4-FA18:1	DUFA	1.52e-07	2.98003	6.81936	1.57533	3e-06	5.52285	hyperlipidemia vs Control	0.0003
TAG52:4-FA18:2	DUFA	1.61e-06	2.95519	5.79431	1.56325	7.62e-06	5.11795	hyperlipidemia vs Control	0.000762
TAG52:4-FA18:3	PUFA	9.84e-08	3.0451	7.00689	1.60649	2.92e-06	5.53408	hyperlipidemia vs Control	0.000292
TAG52:4-FA20:0	SFA/MUFA	5.82e-06	2.8895	5.23498	1.53082	1.58e-05	4.80035	hyperlipidemia vs Control	0.00158
TAG52:4-FA20:2	DUFA	5.21e-06	2.75713	5.28303	1.46317	1.5e-05	4.82409	hyperlipidemia vs Control	0.0015
TAG52:4-FA20:3	PUFA	5.03e-05	2.2211	4.29834	1.15127	8.37e-05	4.07724	hyperlipidemia vs Control	0.00837
TAG52:4-FA20:4	PUFA	0.000731153	1.96123	3.13599	0.971762	0.000947629	3.02336	hyperlipidemia vs Control	0.0947629
TAG52:4-FA22:1	SFA/MUFA	4.4e-05	2.91396	4.35639	1.54298	7.41e-05	4.13024	hyperlipidemia vs Control	0.00741
TAG52:4-FA22:4	PUFA	0.000292017	2.14041	3.53459	1.09789	0.000404874	3.39268	hyperlipidemia vs Control	0.0404874
TAG52:5-FA14:0	DUFA	4.99e-05	2.47985	4.30189	1.31025	8.37e-05	4.07724	hyperlipidemia vs Control	0.00837
TAG52:5-FA16:0	PUFA	2.61e-06	3.02998	5.58345	1.59931	9.54e-06	5.02043	hyperlipidemia vs Control	0.000954
TAG52:5-FA16:1	DUFA	8e-07	3.05564	6.0967	1.61147	5.6e-06	5.2516	hyperlipidemia vs Control	0.00056
TAG52:5-FA18:1	PUFA	1.69e-07	3.10525	6.77291	1.63471	3.08e-06	5.51178	hyperlipidemia vs Control	0.000308
TAG52:5-FA18:2	DUFA	1.77e-06	3.16297	5.7518	1.66128	8.07e-06	5.09326	hyperlipidemia vs Control	0.000807
TAG52:5-FA18:3	PUFA	4.34e-07	3.11065	6.36256	1.63721	4.02e-06	5.39604	hyperlipidemia vs Control	0.000402
TAG52:5-FA20:3	PUFA	2.87e-06	2.50731	5.54274	1.32614	1.02e-05	4.9897	hyperlipidemia vs Control	0.00102
TAG52:5-FA20:4	PUFA	3.03e-05	2.39022	4.51827	1.25714	5.46e-05	4.26315	hyperlipidemia vs Control	0.00546
TAG52:5-FA20:5	PUFA	5.02e-05	3.38892	4.29905	1.76083	8.37e-05	4.07724	hyperlipidemia vs Control	0.00837
TAG52:5-FA22:5	PUFA	1.32e-06	2.70764	5.88011	1.43704	6.82e-06	5.16626	hyperlipidemia vs Control	0.000682
TAG52:6-FA14:0	PUFA	8.27e-06	3.10142	5.08247	1.63293	2.01e-05	4.69647	hyperlipidemia vs Control	0.00201
TAG52:6-FA16:0	PUFA	2.58e-07	3.39461	6.58881	1.76325	3.29e-06	5.48312	hyperlipidemia vs Control	0.000329
TAG52:6-FA16:1	PUFA	4.81e-07	3.18783	6.31782	1.67258	4.31e-06	5.36509	hyperlipidemia vs Control	0.000431
TAG52:6-FA18:1	PUFA	2.07e-07	3.32502	6.68346	1.73336	3.15e-06	5.50139	hyperlipidemia vs Control	0.000315
TAG52:6-FA18:2	PUFA	8e-07	3.42205	6.0967	1.77486	5.6e-06	5.2516	hyperlipidemia vs Control	0.00056
TAG52:6-FA18:3	PUFA	1.08e-06	3.3255	5.96608	1.73357	6.33e-06	5.19839	hyperlipidemia vs Control	0.000633
TAG52:6-FA20:4	PUFA	8.04e-06	2.32821	5.09475	1.21922	1.96e-05	4.7069	hyperlipidemia vs Control	0.00196
TAG52:6-FA20:5	PUFA	0.000113264	3.18276	3.94591	1.67028	0.000172705	3.7627	hyperlipidemia vs Control	0.0172705
TAG52:6-FA22:6	PUFA	5.89e-05	3.33863	4.22986	1.73926	9.69e-05	4.01377	hyperlipidemia vs Control	0.00969
TAG52:7-FA16:0	PUFA	0.00144148	1.87843	2.84119	0.90953	0.00176797	2.75253	hyperlipidemia vs Control	0.176797
TAG52:7-FA18:1	PUFA	1.86e-05	2.91884	4.73001	1.5454	3.71e-05	4.43049	hyperlipidemia vs Control	0.00371
TAG52:8-FA18:2	PUFA	4.05e-05	3.14125	4.39283	1.65134	6.93e-05	4.15896	hyperlipidemia vs Control	0.00693
TAG53:0-FA16:0	Odd	2.15e-06	3.238	5.66728	1.6951	8.88e-06	5.05138	hyperlipidemia vs Control	0.000888
TAG53:1-FA16:0	Odd	0.000181347	2.04666	3.74149	1.03327	0.0002622	3.58137	hyperlipidemia vs Control	0.02622
TAG53:1-FA17:0	Odd	6.1e-06	2.29977	5.21463	1.20149	1.63e-05	4.78815	hyperlipidemia vs Control	0.00163
TAG53:1-FA18:0	Odd	0.000181347	2.08966	3.74149	1.06327	0.0002622	3.58137	hyperlipidemia vs Control	0.02622
TAG53:1-FA18:1	Odd	5.56e-06	2.34711	5.25492	1.23089	1.52e-05	4.81823	hyperlipidemia vs Control	0.00152
TAG53:2-FA16:0	Odd	3.82e-06	2.47268	5.41782	1.30608	1.18e-05	4.92842	hyperlipidemia vs Control	0.00118
TAG53:2-FA17:0	Odd	8e-07	2.57036	6.0967	1.36197	5.6e-06	5.2516	hyperlipidemia vs Control	0.00056
TAG53:2-FA18:1	Odd	5.9e-07	2.57689	6.22886	1.36563	4.77e-06	5.3212	hyperlipidemia vs Control	0.000477
TAG53:2-FA18:2	Odd	9.78e-07	2.60751	6.00945	1.38267	6.17e-06	5.20958	hyperlipidemia vs Control	0.000617
TAG53:3-FA16:0	Odd	3.91e-07	2.93412	6.40746	1.55293	4.01e-06	5.39674	hyperlipidemia vs Control	0.000401
TAG53:3-FA17:0	Odd	1.22e-07	2.84576	6.91278	1.50882	2.92e-06	5.53408	hyperlipidemia vs Control	0.000292
TAG53:3-FA18:2	Odd	1.22e-07	2.90844	6.91278	1.54025	2.92e-06	5.53408	hyperlipidemia vs Control	0.000292
TAG53:4-FA16:0	Odd	5.09e-08	3.51336	7.29366	1.81285	2.92e-06	5.53475	hyperlipidemia vs Control	0.000292
TAG53:4-FA17:0	Odd	5.9e-07	2.89638	6.22886	1.53425	4.77e-06	5.3212	hyperlipidemia vs Control	0.000477
TAG53:4-FA18:2	Odd	4.34e-07	2.7842	6.36256	1.47726	4.02e-06	5.39604	hyperlipidemia vs Control	0.000402
TAG53:4-FA18:3	Odd	5.07e-08	3.24186	7.29463	1.69682	2.92e-06	5.53475	hyperlipidemia vs Control	0.000292
TAG53:4-FA20:4	Odd	0.000737207	2.52053	3.13241	1.33372	0.000953056	3.02088	hyperlipidemia vs Control	0.0953056
TAG53:5-FA20:4	Odd	9.6e-06	2.67399	5.01781	1.419	2.19e-05	4.65857	hyperlipidemia vs Control	0.00219
TAG53:6-FA20:4	Odd	7.4e-06	2.83333	5.13073	1.5025	1.87e-05	4.72784	hyperlipidemia vs Control	0.00187
TAG54:0-FA18:0	SFA/MUFA	0.0322593	1.4716	1.49135	0.557386	0.0341639	1.46643	hyperlipidemia vs Control	3.41639
TAG54:1-FA16:0	SFA/MUFA	7e-05	2.09332	4.15509	1.06579	0.000111874	3.95127	hyperlipidemia vs Control	0.0111874
TAG54:1-FA18:0	SFA/MUFA	0.00126239	1.94306	2.89881	0.958332	0.0015583	2.80735	hyperlipidemia vs Control	0.15583
TAG54:1-FA18:1	SFA/MUFA	0.000195834	2.05863	3.70811	1.04169	0.000281022	3.55126	hyperlipidemia vs Control	0.0281022
TAG54:1-FA20:0	SFA/MUFA	9.78e-07	3.67533	6.00945	1.87787	6.17e-06	5.20958	hyperlipidemia vs Control	0.000617
TAG54:1-FA20:1	SFA/MUFA	5.7e-05	2.13064	4.24448	1.09129	9.39e-05	4.02715	hyperlipidemia vs Control	0.00939
TAG54:2-FA16:0	SFA/MUFA	4.61e-06	2.38545	5.33603	1.25426	1.36e-05	4.86492	hyperlipidemia vs Control	0.00136
TAG54:2-FA18:0	SFA/MUFA	1.16e-05	2.16165	4.93729	1.11213	2.5e-05	4.60162	hyperlipidemia vs Control	0.0025
TAG54:2-FA18:1	SFA/MUFA	2.87e-06	2.23529	5.54178	1.16046	1.02e-05	4.9897	hyperlipidemia vs Control	0.00102
TAG54:2-FA18:2	DUFA	3.91e-05	2.28279	4.40754	1.1908	6.72e-05	4.17238	hyperlipidemia vs Control	0.00672
TAG54:2-FA20:0	SFA/MUFA	2.09e-07	3.96511	6.68052	1.98736	3.15e-06	5.50139	hyperlipidemia vs Control	0.000315
TAG54:2-FA20:1	SFA/MUFA	6.54e-07	2.53382	6.18463	1.34132	5.07e-06	5.29495	hyperlipidemia vs Control	0.000507
TAG54:2-FA20:2	DUFA	1.08e-06	2.37933	5.96608	1.25055	6.33e-06	5.19839	hyperlipidemia vs Control	0.000633
TAG54:3-FA16:0	DUFA	1.1e-07	2.63091	6.95975	1.39556	2.92e-06	5.53408	hyperlipidemia vs Control	0.000292
TAG54:3-FA16:1	SFA/MUFA	1.1e-05	2.45892	4.95892	1.29803	2.44e-05	4.61331	hyperlipidemia vs Control	0.00244
TAG54:3-FA18:0	DUFA	4.61e-06	2.34913	5.33603	1.23213	1.36e-05	4.86492	hyperlipidemia vs Control	0.00136
TAG54:3-FA18:1	SFA/MUFA	4.34e-07	2.48805	6.36256	1.31502	4.02e-06	5.39604	hyperlipidemia vs Control	0.000402
TAG54:3-FA18:2	DUFA	1.51e-05	2.37414	4.82098	1.24741	3.1e-05	4.50923	hyperlipidemia vs Control	0.0031
TAG54:3-FA18:3	SFA/MUFA	0.000121881	2.41522	3.91406	1.27215	0.00018459	3.73379	hyperlipidemia vs Control	0.018459
TAG54:3-FA20:1	SFA/MUFA	1.19e-06	2.57036	5.92288	1.36197	6.59e-06	5.181	hyperlipidemia vs Control	0.000659
TAG54:3-FA20:2	DUFA	3.18e-07	2.5688	6.4978	1.36109	3.58e-06	5.44646	hyperlipidemia vs Control	0.000358
TAG54:3-FA20:3	PUFA	1.44e-05	2.27144	4.84046	1.18361	2.98e-05	4.5256	hyperlipidemia vs Control	0.00298
TAG54:4-FA16:0	PUFA	9.78e-07	2.65484	6.00945	1.40862	6.17e-06	5.20958	hyperlipidemia vs Control	0.000617
TAG54:4-FA16:1	DUFA	7.68e-06	2.49775	5.11484	1.32063	1.92e-05	4.71576	hyperlipidemia vs Control	0.00192
TAG54:4-FA18:0	DUFA	5.47e-05	2.41078	4.26227	1.2695	9.04e-05	4.04369	hyperlipidemia vs Control	0.00904
TAG54:4-FA18:1	DUFA	1.06e-05	2.59188	4.9764	1.374	2.35e-05	4.62911	hyperlipidemia vs Control	0.00235
TAG54:4-FA18:2	DUFA	2.87e-06	2.64854	5.54178	1.40519	1.02e-05	4.9897	hyperlipidemia vs Control	0.00102
TAG54:4-FA18:3	PUFA	3.53e-07	2.68837	6.45255	1.42673	3.75e-06	5.42603	hyperlipidemia vs Control	0.000375
TAG54:4-FA20:1	SFA/MUFA	2.86e-07	2.95417	6.54322	1.56275	3.5e-06	5.45641	hyperlipidemia vs Control	0.00035
TAG54:4-FA20:2	DUFA	2.58e-07	2.57826	6.58881	1.3664	3.29e-06	5.48312	hyperlipidemia vs Control	0.000329
TAG54:4-FA20:3	PUFA	1.32e-06	2.50451	5.87985	1.32453	6.82e-06	5.16626	hyperlipidemia vs Control	0.000682
TAG54:4-FA20:4	PUFA	2.15e-05	2.21225	4.66827	1.14552	4.16e-05	4.38065	hyperlipidemia vs Control	0.00416
TAG54:4-FA22:1	SFA/MUFA	7e-06	2.6593	5.15472	1.41105	1.8e-05	4.74411	hyperlipidemia vs Control	0.0018
TAG54:4-FA22:4	PUFA	0.000307664	2.02872	3.51192	1.02057	0.000424517	3.3721	hyperlipidemia vs Control	0.0424517
TAG54:5-FA16:0	PUFA	1.61e-06	2.6184	5.79431	1.38869	7.62e-06	5.11795	hyperlipidemia vs Control	0.000762
TAG54:5-FA16:1	PUFA	1.06e-05	2.48868	4.9764	1.31538	2.35e-05	4.62911	hyperlipidemia vs Control	0.00235
TAG54:5-FA18:0	PUFA	8.81e-06	2.54835	5.05513	1.34957	2.04e-05	4.69067	hyperlipidemia vs Control	0.00204
TAG54:5-FA18:1	DUFA	2.37e-06	2.80385	5.62528	1.48741	9.19e-06	5.03663	hyperlipidemia vs Control	0.000919
TAG54:5-FA18:2	DUFA	2.55e-05	2.80895	4.59293	1.49003	4.8e-05	4.31832	hyperlipidemia vs Control	0.0048
TAG54:5-FA18:3	PUFA	3.16e-06	2.87907	5.50029	1.5256	1.05e-05	4.97943	hyperlipidemia vs Control	0.00105
TAG54:5-FA20:2	DUFA	2.6e-06	2.87226	5.58441	1.52218	9.54e-06	5.02043	hyperlipidemia vs Control	0.000954
TAG54:5-FA20:3	PUFA	7.23e-07	2.54225	6.14085	1.34611	5.32e-06	5.27376	hyperlipidemia vs Control	0.000532
TAG54:5-FA20:4	PUFA	6.54e-07	2.46478	6.18463	1.30146	5.07e-06	5.29495	hyperlipidemia vs Control	0.000507
TAG54:5-FA20:5	PUFA	1.72e-05	3.33624	4.7636	1.73822	3.47e-05	4.45953	hyperlipidemia vs Control	0.00347
TAG54:5-FA22:1	SFA/MUFA	7.64e-06	2.9725	5.1168	1.57168	1.92e-05	4.71582	hyperlipidemia vs Control	0.00192
TAG54:5-FA22:4	PUFA	1.65e-05	2.48978	4.78335	1.31602	3.33e-05	4.47695	hyperlipidemia vs Control	0.00333
TAG54:5-FA22:5	PUFA	1.16e-05	2.28176	4.93729	1.19015	2.5e-05	4.60162	hyperlipidemia vs Control	0.0025
TAG54:6-FA16:0	PUFA	2.58e-07	2.88421	6.58881	1.52818	3.29e-06	5.48312	hyperlipidemia vs Control	0.000329
TAG54:6-FA16:1	PUFA	3.53e-07	2.60889	6.45255	1.38344	3.75e-06	5.42603	hyperlipidemia vs Control	0.000375
TAG54:6-FA18:1	PUFA	1.32e-06	3.06407	5.87985	1.61545	6.82e-06	5.16626	hyperlipidemia vs Control	0.000682
TAG54:6-FA18:2	DUFA	8.23e-05	2.97041	4.08448	1.57066	0.000129108	3.88905	hyperlipidemia vs Control	0.0129108
TAG54:6-FA18:3	PUFA	3.16e-06	3.01582	5.50029	1.59255	1.05e-05	4.97943	hyperlipidemia vs Control	0.00105
TAG54:6-FA20:3	PUFA	4.34e-07	2.70186	6.36256	1.43395	4.02e-06	5.39604	hyperlipidemia vs Control	0.000402
TAG54:6-FA20:4	PUFA	1.19e-06	2.42225	5.92288	1.27635	6.59e-06	5.181	hyperlipidemia vs Control	0.000659
TAG54:6-FA20:5	PUFA	1.32e-06	3.59833	5.87985	1.84733	6.82e-06	5.16626	hyperlipidemia vs Control	0.000682
TAG54:6-FA22:5	PUFA	6.99e-05	2.55325	4.15526	1.35233	0.000111874	3.95127	hyperlipidemia vs Control	0.0111874
TAG54:6-FA22:6	PUFA	1.38e-05	3.26116	4.85958	1.70538	2.88e-05	4.54	hyperlipidemia vs Control	0.00288
TAG54:7-FA16:1	PUFA	2.15e-06	2.65294	5.66728	1.40759	8.88e-06	5.05138	hyperlipidemia vs Control	0.000888
TAG54:7-FA18:1	PUFA	3.18e-07	3.34273	6.4978	1.74103	3.58e-06	5.44646	hyperlipidemia vs Control	0.000358
TAG54:7-FA18:2	PUFA	5.03e-05	3.05245	4.29834	1.60997	8.37e-05	4.07724	hyperlipidemia vs Control	0.00837
TAG54:7-FA18:3	PUFA	2.34e-05	3.12459	4.63052	1.64367	4.47e-05	4.35017	hyperlipidemia vs Control	0.00447
TAG54:7-FA20:4	PUFA	1.19e-06	2.46626	5.92288	1.30232	6.59e-06	5.181	hyperlipidemia vs Control	0.000659
TAG54:7-FA20:5	PUFA	1.08e-06	4.03513	5.96608	2.01262	6.33e-06	5.19839	hyperlipidemia vs Control	0.000633
TAG54:7-FA22:5	PUFA	1.12e-05	2.87044	4.949	1.52127	2.48e-05	4.60506	hyperlipidemia vs Control	0.00248
TAG54:7-FA22:6	PUFA	2.61e-06	3.57814	5.58345	1.83921	9.54e-06	5.02043	hyperlipidemia vs Control	0.000954
TAG54:8-FA18:2	PUFA	3.46e-06	3.51189	5.46132	1.81225	1.11e-05	4.95302	hyperlipidemia vs Control	0.00111
TAG54:8-FA18:3	PUFA	1.97e-05	3.31542	4.70639	1.72919	3.83e-05	4.4171	hyperlipidemia vs Control	0.00383
TAG54:8-FA20:4	PUFA	2.96e-05	2.57359	4.52884	1.36378	5.43e-05	4.26547	hyperlipidemia vs Control	0.00543
TAG54:8-FA20:5	PUFA	1.01e-05	4.20018	4.99415	2.07045	2.3e-05	4.63836	hyperlipidemia vs Control	0.0023
TAG54:8-FA22:6	PUFA	1.57e-06	4.36502	5.8031	2.12599	7.62e-06	5.11795	hyperlipidemia vs Control	0.000762
TAG55:1-FA16:0	SFA/MUFA	1.32e-06	3.64547	5.87985	1.8661	6.82e-06	5.16626	hyperlipidemia vs Control	0.000682
TAG55:1-FA18:1	Odd	5.33e-07	2.73709	6.27325	1.45264	4.64e-06	5.33388	hyperlipidemia vs Control	0.000464
TAG55:2-FA18:1	Odd	0.000181347	2.22903	3.74149	1.15642	0.0002622	3.58137	hyperlipidemia vs Control	0.02622
TAG55:2-FA18:2	Odd	0.000354934	3.08245	3.44985	1.62408	0.000486235	3.31315	hyperlipidemia vs Control	0.0486235
TAG55:3-FA18:1	Odd	2.37e-06	2.4339	5.62528	1.28327	9.19e-06	5.03663	hyperlipidemia vs Control	0.000919
TAG55:3-FA18:2	Odd	6.71e-05	2.51674	4.17302	1.33156	0.000109174	3.96188	hyperlipidemia vs Control	0.0109174
TAG55:4-FA18:1	Odd	4.55e-08	3.02056	7.34168	1.59481	2.92e-06	5.53475	hyperlipidemia vs Control	0.000292
TAG55:4-FA18:2	Odd	2.87e-06	2.63187	5.54178	1.39609	1.02e-05	4.9897	hyperlipidemia vs Control	0.00102
TAG55:5-FA18:1	Odd	4.55e-08	2.9344	7.34168	1.55306	2.92e-06	5.53475	hyperlipidemia vs Control	0.000292
TAG55:5-FA18:2	Odd	4.15e-06	3.24048	5.38145	1.69621	1.28e-05	4.89438	hyperlipidemia vs Control	0.00128
TAG55:5-FA20:4	Odd	8.85e-07	2.32523	6.05299	1.21737	6.05e-06	5.21835	hyperlipidemia vs Control	0.000605
TAG56:10-FA18:2	PUFA	0.00115502	2.61308	2.93741	1.38575	0.00144756	2.83936	hyperlipidemia vs Control	0.144756
TAG56:1-FA18:1	SFA/MUFA	0.00179653	2.21775	2.74557	1.14909	0.00217097	2.66335	hyperlipidemia vs Control	0.217097
TAG56:2-FA16:0	SFA/MUFA	0.00323312	2.0137	2.49038	1.00985	0.00383432	2.41631	hyperlipidemia vs Control	0.383431
TAG56:2-FA18:0	SFA/MUFA	0.000477369	2.18704	3.32115	1.12898	0.000643215	3.19164	hyperlipidemia vs Control	0.0643215
TAG56:2-FA20:0	SFA/MUFA	2.15e-06	3.34919	5.66728	1.74381	8.88e-06	5.05138	hyperlipidemia vs Control	0.000888
TAG56:2-FA20:1	SFA/MUFA	8.41e-06	2.32886	5.07513	1.21962	2.03e-05	4.6928	hyperlipidemia vs Control	0.00203
TAG56:3-FA18:0	DUFA	3.91e-05	2.03535	4.40754	1.02528	6.72e-05	4.17238	hyperlipidemia vs Control	0.00672
TAG56:3-FA18:1	SFA/MUFA	2.37e-06	2.33217	5.62528	1.22167	9.19e-06	5.03663	hyperlipidemia vs Control	0.000919
TAG56:3-FA18:2	SFA/MUFA	0.000195834	2.51012	3.70811	1.32776	0.000281022	3.55126	hyperlipidemia vs Control	0.0281022
TAG56:3-FA20:0	SFA/MUFA	7e-06	3.41192	5.15472	1.77058	1.8e-05	4.74411	hyperlipidemia vs Control	0.0018
TAG56:3-FA20:1	SFA/MUFA	8.81e-06	2.40268	5.05513	1.26464	2.04e-05	4.69067	hyperlipidemia vs Control	0.00204
TAG56:3-FA20:2	DUFA	1.95e-06	2.32904	5.71044	1.21974	8.49e-06	5.07112	hyperlipidemia vs Control	0.000849
TAG56:4-FA16:0	PUFA	5.05e-06	2.44472	5.2963	1.28967	1.47e-05	4.83315	hyperlipidemia vs Control	0.00147
TAG56:4-FA18:0	PUFA	2.37e-06	2.30321	5.62528	1.20365	9.19e-06	5.03663	hyperlipidemia vs Control	0.000919
TAG56:4-FA18:1	SFA/MUFA	3.16e-06	2.3524	5.50029	1.23413	1.05e-05	4.97943	hyperlipidemia vs Control	0.00105
TAG56:4-FA18:2	DUFA	4.26e-05	2.48369	4.37097	1.31249	7.19e-05	4.14354	hyperlipidemia vs Control	0.00719
TAG56:4-FA20:1	SFA/MUFA	2.61e-06	2.6725	5.58345	1.41819	9.54e-06	5.02043	hyperlipidemia vs Control	0.000954
TAG56:4-FA20:2	DUFA	1.06e-05	2.1477	4.9764	1.10279	2.35e-05	4.62911	hyperlipidemia vs Control	0.00235
TAG56:4-FA20:3	PUFA	6.1e-06	2.17769	5.21463	1.1228	1.63e-05	4.78815	hyperlipidemia vs Control	0.00163
TAG56:4-FA20:4	PUFA	3.82e-06	2.14487	5.41782	1.10089	1.18e-05	4.92842	hyperlipidemia vs Control	0.00118
TAG56:4-FA22:4	PUFA	0.000234159	2.14773	3.63049	1.10282	0.000329429	3.48224	hyperlipidemia vs Control	0.0329429
TAG56:5-FA16:0	PUFA	2.15e-06	2.45965	5.66728	1.29845	8.88e-06	5.05138	hyperlipidemia vs Control	0.000888
TAG56:5-FA18:0	PUFA	1.61e-06	2.35014	5.79431	1.23275	7.62e-06	5.11795	hyperlipidemia vs Control	0.000762
TAG56:5-FA18:1	PUFA	1.1e-07	2.48338	6.95975	1.3123	2.92e-06	5.53408	hyperlipidemia vs Control	0.000292
TAG56:5-FA18:2	PUFA	4.61e-06	2.49853	5.33603	1.32108	1.36e-05	4.86492	hyperlipidemia vs Control	0.00136
TAG56:5-FA20:1	PUFA	8.39e-06	2.86871	5.07599	1.5204	2.03e-05	4.6928	hyperlipidemia vs Control	0.00203
TAG56:5-FA20:2	PUFA	4.61e-06	2.24353	5.33603	1.16577	1.36e-05	4.86492	hyperlipidemia vs Control	0.00136
TAG56:5-FA20:3	PUFA	2.37e-06	2.16719	5.62528	1.11582	9.19e-06	5.03663	hyperlipidemia vs Control	0.000919
TAG56:5-FA20:4	PUFA	3.91e-07	2.34912	6.40746	1.23212	4.01e-06	5.39674	hyperlipidemia vs Control	0.000401
TAG56:5-FA22:4	PUFA	1.19e-06	2.4995	5.92288	1.32164	6.59e-06	5.181	hyperlipidemia vs Control	0.000659
TAG56:5-FA22:5	PUFA	9.78e-07	2.56677	6.00945	1.35995	6.17e-06	5.20958	hyperlipidemia vs Control	0.000617
TAG56:6-FA16:0	PUFA	4.81e-07	2.78116	6.31782	1.47569	4.31e-06	5.36509	hyperlipidemia vs Control	0.000431
TAG56:6-FA18:0	PUFA	3.16e-06	2.49883	5.50029	1.32125	1.05e-05	4.97943	hyperlipidemia vs Control	0.00105
TAG56:6-FA18:1	PUFA	1.22e-07	2.53399	6.91278	1.34141	2.92e-06	5.53408	hyperlipidemia vs Control	0.000292
TAG56:6-FA18:2	PUFA	4.83e-06	2.40767	5.31592	1.26764	1.42e-05	4.84704	hyperlipidemia vs Control	0.00142
TAG56:6-FA18:3	PUFA	5.22e-06	2.94141	5.28198	1.55651	1.5e-05	4.82409	hyperlipidemia vs Control	0.0015
TAG56:6-FA20:2	PUFA	8.17e-05	2.44881	4.08782	1.29208	0.000128821	3.89001	hyperlipidemia vs Control	0.0128821
TAG56:6-FA20:3	PUFA	1.38e-05	2.05559	4.85958	1.03955	2.88e-05	4.54	hyperlipidemia vs Control	0.00288
TAG56:6-FA20:4	PUFA	8.81e-06	2.13983	5.05513	1.0975	2.04e-05	4.69067	hyperlipidemia vs Control	0.00204
TAG56:6-FA20:5	PUFA	1.38e-05	3.11635	4.85979	1.63986	2.88e-05	4.54	hyperlipidemia vs Control	0.00288
TAG56:6-FA22:4	PUFA	1.32e-06	2.45512	5.87985	1.2958	6.82e-06	5.16626	hyperlipidemia vs Control	0.000682
TAG56:6-FA22:5	PUFA	7.23e-07	2.7041	6.14058	1.43515	5.32e-06	5.27376	hyperlipidemia vs Control	0.000532
TAG56:6-FA22:6	PUFA	1.46e-06	3.44371	5.837	1.78396	7.33e-06	5.13499	hyperlipidemia vs Control	0.000733
TAG56:7-FA16:0	PUFA	1.88e-07	3.27476	6.72663	1.71139	3.08e-06	5.51178	hyperlipidemia vs Control	0.000308
TAG56:7-FA16:1	PUFA	5.4e-06	2.6162	5.26751	1.38747	1.52e-05	4.81823	hyperlipidemia vs Control	0.00152
TAG56:7-FA18:0	PUFA	9.08e-05	2.97237	4.04179	1.57161	0.00014167	3.84872	hyperlipidemia vs Control	0.014167
TAG56:7-FA18:1	PUFA	1.22e-07	2.73725	6.91278	1.45273	2.92e-06	5.53408	hyperlipidemia vs Control	0.000292
TAG56:7-FA18:2	PUFA	3.82e-06	2.57753	5.41782	1.36599	1.18e-05	4.92842	hyperlipidemia vs Control	0.00118
TAG56:7-FA18:3	PUFA	5.28e-06	2.65708	5.27739	1.40984	1.51e-05	4.82167	hyperlipidemia vs Control	0.00151
TAG56:7-FA20:3	PUFA	1.97e-05	2.09937	4.70619	1.06996	3.83e-05	4.4171	hyperlipidemia vs Control	0.00383
TAG56:7-FA20:4	PUFA	0.00015533	2.00601	3.80874	1.00433	0.000228614	3.6409	hyperlipidemia vs Control	0.0228614
TAG56:7-FA20:5	PUFA	5.56e-06	3.30837	5.25492	1.72612	1.52e-05	4.81823	hyperlipidemia vs Control	0.00152
TAG56:7-FA22:4	PUFA	1.61e-06	2.87808	5.79408	1.52511	7.62e-06	5.11795	hyperlipidemia vs Control	0.000762
TAG56:7-FA22:5	PUFA	9.78e-07	2.74159	6.00945	1.45501	6.17e-06	5.20958	hyperlipidemia vs Control	0.000617
TAG56:7-FA22:6	PUFA	5.33e-07	3.88468	6.27325	1.95779	4.64e-06	5.33388	hyperlipidemia vs Control	0.000464
TAG56:8-FA16:0	PUFA	3.16e-06	3.51872	5.50053	1.81505	1.05e-05	4.97943	hyperlipidemia vs Control	0.00105
TAG56:8-FA16:1	PUFA	6.96e-05	3.15825	4.15726	1.65912	0.000111874	3.95127	hyperlipidemia vs Control	0.0111874
TAG56:8-FA18:1	PUFA	1.97e-05	2.63422	4.70639	1.39738	3.83e-05	4.4171	hyperlipidemia vs Control	0.00383
TAG56:8-FA18:2	PUFA	4.61e-06	2.85116	5.33603	1.51155	1.36e-05	4.86492	hyperlipidemia vs Control	0.00136
TAG56:8-FA18:3	DUFA	1.07e-06	2.79839	5.96867	1.4846	6.33e-06	5.19839	hyperlipidemia vs Control	0.000633
TAG56:8-FA20:4	PUFA	0.000384375	1.90806	3.41524	0.932105	0.000524065	3.28062	hyperlipidemia vs Control	0.0524065
TAG56:8-FA20:5	PUFA	3.03e-05	3.75794	4.51827	1.90994	5.46e-05	4.26315	hyperlipidemia vs Control	0.00546
TAG56:8-FA22:5	PUFA	3.16e-06	2.83412	5.50029	1.5029	1.05e-05	4.97943	hyperlipidemia vs Control	0.00105
TAG56:8-FA22:6	PUFA	3.82e-06	4.06744	5.41782	2.02412	1.18e-05	4.92842	hyperlipidemia vs Control	0.00118
TAG56:9-FA18:3	PUFA	1.39e-05	3.15082	4.85766	1.65573	2.89e-05	4.53966	hyperlipidemia vs Control	0.00289
TAG56:9-FA20:4	PUFA	0.000444498	2.02088	3.35213	1.01498	0.00060175	3.22058	hyperlipidemia vs Control	0.060175
TAG56:9-FA20:5	PUFA	6.88e-06	4.55587	5.16218	2.18773	1.79e-05	4.74766	hyperlipidemia vs Control	0.00179
TAG56:9-FA22:6	PUFA	1.06e-06	4.59633	5.97516	2.20048	6.33e-06	5.19839	hyperlipidemia vs Control	0.000633
TAG57:2-FA18:1	Odd	3.03e-05	2.46661	4.51827	1.30253	5.46e-05	4.26315	hyperlipidemia vs Control	0.00546
TAG57:3-FA18:2	Odd	0.00050823	2.72617	3.29394	1.44687	0.000681598	3.16647	hyperlipidemia vs Control	0.0681598
TAG58:10-FA18:2	PUFA	0.00283571	2.68161	2.54734	1.4231	0.00337697	2.47147	hyperlipidemia vs Control	0.337697
TAG58:10-FA20:4	PUFA	0.0831715	1.33185	1.08003	0.413428	0.0861741	1.06462	hyperlipidemia vs Control	8.61741
TAG58:10-FA22:6	PUFA	2.55e-05	3.92856	4.5937	1.974	4.8e-05	4.31832	hyperlipidemia vs Control	0.0048
TAG58:3-FA18:1	DUFA	0.0252567	2.17782	1.59762	1.12288	0.026997	1.56869	hyperlipidemia vs Control	2.6997
TAG58:5-FA18:1	PUFA	0.000108569	2.03226	3.9643	1.02309	0.000166627	3.77826	hyperlipidemia vs Control	0.0166627
TAG58:6-FA18:0	PUFA	0.000102584	2.43158	3.98892	1.28189	0.000158714	3.79938	hyperlipidemia vs Control	0.0158714
TAG58:6-FA18:1	PUFA	1.38e-05	2.2312	4.85958	1.15782	2.88e-05	4.54	hyperlipidemia vs Control	0.00288
TAG58:6-FA22:4	PUFA	1.44e-05	2.10705	4.84046	1.07522	2.98e-05	4.5256	hyperlipidemia vs Control	0.00298
TAG58:6-FA22:5	PUFA	2.32e-07	2.50496	6.63458	1.32479	3.29e-06	5.48312	hyperlipidemia vs Control	0.000329
TAG58:7-FA16:0	PUFA	0.0016631	2.13269	2.77908	1.09268	0.0020225	2.69411	hyperlipidemia vs Control	0.20225
TAG58:7-FA18:0	PUFA	2.6e-05	2.89402	4.58511	1.53308	4.88e-05	4.31192	hyperlipidemia vs Control	0.00488
TAG58:7-FA18:1	PUFA	6.69e-06	2.28214	5.1745	1.19039	1.75e-05	4.75801	hyperlipidemia vs Control	0.00175
TAG58:7-FA18:2	PUFA	1.62e-05	2.49088	4.7896	1.31666	3.32e-05	4.47939	hyperlipidemia vs Control	0.00332
TAG58:7-FA20:4	PUFA	3.86e-05	2.15463	4.41395	1.10744	6.72e-05	4.17238	hyperlipidemia vs Control	0.00672
TAG58:7-FA22:4	PUFA	0.000107603	2.34914	3.96818	1.23213	0.000165587	3.78097	hyperlipidemia vs Control	0.0165587
TAG58:7-FA22:5	PUFA	2.66e-05	2.14355	4.57439	1.1	4.98e-05	4.30262	hyperlipidemia vs Control	0.00498
TAG58:7-FA22:6	PUFA	3.91e-05	3.07712	4.40773	1.62158	6.72e-05	4.17238	hyperlipidemia vs Control	0.00672
TAG58:8-FA18:1	PUFA	8.04e-06	2.55565	5.09475	1.35369	1.96e-05	4.7069	hyperlipidemia vs Control	0.00196
TAG58:8-FA18:2	PUFA	7.26e-05	2.59705	4.13907	1.37687	0.000115434	3.93767	hyperlipidemia vs Control	0.0115434
TAG58:8-FA20:3	PUFA	0.0039966	1.79762	2.39831	0.846091	0.00465324	2.33224	hyperlipidemia vs Control	0.465324
TAG58:8-FA20:4	PUFA	0.00241374	1.82135	2.61731	0.86501	0.00289246	2.53873	hyperlipidemia vs Control	0.289246
TAG58:8-FA22:5	PUFA	0.000181347	2.2602	3.74149	1.17645	0.0002622	3.58137	hyperlipidemia vs Control	0.02622
TAG58:8-FA22:6	PUFA	4.61e-06	3.15736	5.33603	1.65872	1.36e-05	4.86492	hyperlipidemia vs Control	0.00136
TAG58:9-FA18:1	PUFA	2.24e-05	2.49617	4.64976	1.31971	4.31e-05	4.36507	hyperlipidemia vs Control	0.00431
TAG58:9-FA18:2	PUFA	0.00026355	2.80883	3.57914	1.48997	0.000367179	3.43512	hyperlipidemia vs Control	0.0367179
TAG58:9-FA20:4	PUFA	0.00745686	1.52694	2.12744	0.610646	0.00832731	2.0795	hyperlipidemia vs Control	0.832731
TAG58:9-FA22:5	PUFA	0.000104601	2.29576	3.98047	1.19897	0.0001614	3.7921	hyperlipidemia vs Control	0.01614
CE(12:0)	SFA/MUFA	0.0043824	2.04394	2.35829	1.03135	0.00537499	2.26962	hypertriglyceridemia vs Control	0.537499
CE(14:0)	SFA/MUFA	0.00109147	1.46275	2.96199	0.548682	0.0014811	2.82942	hypertriglyceridemia vs Control	0.14811
CE(14:1)	SFA/MUFA	0.0299092	1.18993	1.52419	0.250876	0.0338617	1.47029	hypertriglyceridemia vs Control	3.38617
CE(15:0)	Odd	0.000107414	1.59744	3.96894	0.675759	0.000183169	3.73715	hypertriglyceridemia vs Control	0.0183169
CE(16:0)	SFA/MUFA	0.000452138	1.25255	3.34473	0.324864	0.000652079	3.1857	hypertriglyceridemia vs Control	0.0652079
CE(16:1)	SFA/MUFA	0.0135715	1.18854	1.86737	0.249193	0.0158013	1.80131	hypertriglyceridemia vs Control	1.58013
CE(17:0)	Odd	0.000452138	1.32534	3.34473	0.406359	0.000652079	3.1857	hypertriglyceridemia vs Control	0.0652079
CE(18:0)	SFA/MUFA	0.00102694	1.22134	2.98845	0.288465	0.00140015	2.85382	hypertriglyceridemia vs Control	0.140015
CE(18:1)	SFA/MUFA	0.00102694	1.22098	2.98845	0.288044	0.00140015	2.85382	hypertriglyceridemia vs Control	0.140015
CE(18:2)	DUFA	0.028696	1.14342	1.54218	0.193357	0.0325523	1.48742	hypertriglyceridemia vs Control	3.25523
CE(18:3)	PUFA	0.0820916	1.19662	1.0857	0.258962	0.0894129	1.0486	hypertriglyceridemia vs Control	8.94129
CE(18:4)	PUFA	0.04991	1.41902	1.30181	0.504897	0.0554127	1.25639	hypertriglyceridemia vs Control	5.54127
CE(20:0)	SFA/MUFA	8.27e-07	4.90973	6.08257	2.29564	7.3e-06	5.13657	hypertriglyceridemia vs Control	0.000730186
CE(20:1)	SFA/MUFA	1.08e-06	2.7737	5.96507	1.47181	8.19e-06	5.08698	hypertriglyceridemia vs Control	0.00081851
CE(20:2)	DUFA	0.000396681	1.39597	3.40156	0.481263	0.000583834	3.23371	hypertriglyceridemia vs Control	0.0583834
CE(20:3)	PUFA	0.00429812	1.27263	2.36672	0.347813	0.00528292	2.27713	hypertriglyceridemia vs Control	0.528292
CE(20:4)	PUFA	0.0621935	1.17343	1.20626	0.230738	0.068389	1.16501	hypertriglyceridemia vs Control	6.8389
CE(20:5)	PUFA	0.000100087	1.87532	3.99962	0.907138	0.000173565	3.76054	hypertriglyceridemia vs Control	0.0173565
CE(22:2)	DUFA	1.3e-06	4.58815	5.88744	2.19791	8.65e-06	5.06303	hypertriglyceridemia vs Control	0.000864916
CE(22:4)	PUFA	0.0412244	1.16894	1.38485	0.225206	0.0463069	1.33435	hypertriglyceridemia vs Control	4.63069
CE(22:5)	PUFA	0.000623717	1.30731	3.20501	0.386602	0.00087964	3.05569	hypertriglyceridemia vs Control	0.087964
CE(22:6)	PUFA	1.76e-05	1.83691	4.75473	0.877281	4.16e-05	4.38142	hypertriglyceridemia vs Control	0.00415504
CER(16:0)	SFA/MUFA	2.23e-05	6.73076	4.65229	2.75077	4.94e-05	4.30652	hypertriglyceridemia vs Control	0.00493719
CER(18:0)	SFA/MUFA	0.00315275	2.20888	2.50131	1.14332	0.00394266	2.40421	hypertriglyceridemia vs Control	0.394266
CER(20:0)	SFA/MUFA	0.000299888	1.76797	3.52304	0.822092	0.000456594	3.34047	hypertriglyceridemia vs Control	0.0456594
CER(22:0)	SFA/MUFA	3.82e-05	1.50785	4.41753	0.59249	7.65e-05	4.1165	hypertriglyceridemia vs Control	0.00764709
CER(24:0)	SFA/MUFA	0.00227777	1.26138	2.64249	0.335004	0.00292492	2.53389	hypertriglyceridemia vs Control	0.292492
CER(24:1)	SFA/MUFA	4.37e-06	1.70975	5.35948	0.773787	1.49e-05	4.82588	hypertriglyceridemia vs Control	0.0014932
DAG(14:0/16:0)	SFA/MUFA	0.00348934	1.75483	2.45726	0.811329	0.00434464	2.36205	hypertriglyceridemia vs Control	0.434464
DAG(14:0/18:1)	SFA/MUFA	0.00115733	1.65373	2.93654	0.725721	0.00155941	2.80704	hypertriglyceridemia vs Control	0.155941
DAG(16:0/16:0)	SFA/MUFA	0.00137891	2.02545	2.86046	1.01824	0.00183642	2.73603	hypertriglyceridemia vs Control	0.183642
DAG(16:0/16:1)	SFA/MUFA	0.000728823	1.57146	3.13738	0.652108	0.00102285	2.99019	hypertriglyceridemia vs Control	0.102285
DAG(16:0/18:0)	SFA/MUFA	0.0820066	1.37271	1.08615	0.457027	0.0894129	1.0486	hypertriglyceridemia vs Control	8.94129
DAG(16:0/18:1)	SFA/MUFA	1.76e-05	2.08333	4.75473	1.05889	4.16e-05	4.38142	hypertriglyceridemia vs Control	0.00415504
DAG(16:0/18:2)	DUFA	5.74e-07	2.17471	6.24116	1.12082	6.34e-06	5.19825	hypertriglyceridemia vs Control	0.000633503
DAG(16:0/20:4)	PUFA	0.0732303	1.94745	1.13531	0.961589	0.0800651	1.09656	hypertriglyceridemia vs Control	8.00651
DAG(16:1/18:1)	SFA/MUFA	8.05e-05	1.84319	4.09402	0.882202	0.000145826	3.83616	hypertriglyceridemia vs Control	0.0145826
DAG(16:1/18:2)	DUFA	1.69e-06	2.10083	5.77222	1.07096	9.42e-06	5.02595	hypertriglyceridemia vs Control	0.000941996
DAG(18:0/18:1)	SFA/MUFA	1.9e-05	2.03651	4.72039	1.0261	4.37e-05	4.35942	hypertriglyceridemia vs Control	0.00437097
DAG(18:0/18:2)	DUFA	7.03e-08	2.17732	7.15315	1.12255	2.89e-06	5.539	hypertriglyceridemia vs Control	0.000289071
DAG(18:1/18:1)	SFA/MUFA	7.55e-07	2.21002	6.12201	1.14406	7.22e-06	5.14125	hypertriglyceridemia vs Control	0.000722362
DAG(18:1/18:2)	DUFA	7.76e-08	2.35333	7.11023	1.2347	2.89e-06	5.539	hypertriglyceridemia vs Control	0.000289071
DAG(18:1/20:4)	PUFA	0.0867856	1.74073	1.06155	0.799694	0.0941682	1.0261	hypertriglyceridemia vs Control	9.41682
DAG(18:2/20:4)	PUFA	0.218784	1.56289	0.659984	0.644217	0.231701	0.635071	hypertriglyceridemia vs Control	23.1701
DAG(20:0/20:0)	SFA/MUFA	6e-05	3.7618	4.22192	1.91142	0.000111835	3.95142	hypertriglyceridemia vs Control	0.0111835
FFA(14:0)	SFA/MUFA	1e-05	1.74522	4.99893	0.803411	2.65e-05	4.57648	hypertriglyceridemia vs Control	0.00265168
FFA(14:1)	SFA/MUFA	0.000452138	1.31579	3.34473	0.395928	0.000652079	3.1857	hypertriglyceridemia vs Control	0.0652079
FFA(15:0)	Odd	0.000423569	1.44625	3.37308	0.532312	0.000618648	3.20856	hypertriglyceridemia vs Control	0.0618648
FFA(16:0)	SFA/MUFA	5.23e-07	2.11858	6.28116	1.0831	6.26e-06	5.20348	hypertriglyceridemia vs Control	0.000625915
FFA(16:1)	SFA/MUFA	1.69e-06	1.98716	5.77203	0.990711	9.42e-06	5.02595	hypertriglyceridemia vs Control	0.000941996
FFA(17:0)	Odd	0.000265897	1.4995	3.57529	0.584485	0.000409181	3.38808	hypertriglyceridemia vs Control	0.0409181
FFA(18:0)	SFA/MUFA	2.81e-05	1.58571	4.55077	0.665132	6e-05	4.22161	hypertriglyceridemia vs Control	0.00600332
FFA(18:1)	SFA/MUFA	2.4e-06	2.06611	5.62008	1.04691	1.09e-05	4.96154	hypertriglyceridemia vs Control	0.00109261
FFA(18:2)	DUFA	2.06e-05	1.92799	4.68619	0.947101	4.65e-05	4.33212	hypertriglyceridemia vs Control	0.00465462
FFA(18:3)	PUFA	3.54e-05	2.02952	4.45064	1.02114	7.19e-05	4.14351	hypertriglyceridemia vs Control	0.00718602
FFA(18:4)	PUFA	4.8e-05	1.66428	4.31904	0.734898	9.21e-05	4.0358	hypertriglyceridemia vs Control	0.00920865
FFA(20:0)	SFA/MUFA	0.0135715	1.32504	1.86737	0.406036	0.0158013	1.80131	hypertriglyceridemia vs Control	1.58013
FFA(20:3)	PUFA	5.23e-07	1.79804	6.28116	0.846424	6.26e-06	5.20348	hypertriglyceridemia vs Control	0.000625915
FFA(20:4)	PUFA	1.19e-06	2.17399	5.92619	1.12034	8.4e-06	5.07576	hypertriglyceridemia vs Control	0.000839922
FFA(20:5)	PUFA	2.2e-06	2.34347	5.65786	1.22865	1.06e-05	4.97449	hypertriglyceridemia vs Control	0.00106049
FFA(22:0)	SFA/MUFA	5.57e-05	7.78773	4.25407	2.9612	0.000104844	3.97946	hypertriglyceridemia vs Control	0.0104844
FFA(22:1)	SFA/MUFA	6.11e-06	1.65466	5.21361	0.726539	1.83e-05	4.738	hypertriglyceridemia vs Control	0.0018281
FFA(22:2)	DUFA	8.66e-05	1.3704	4.06242	0.454596	0.00015392	3.81271	hypertriglyceridemia vs Control	0.015392
FFA(22:4)	PUFA	2.23e-05	1.69949	4.65213	0.765098	4.94e-05	4.30652	hypertriglyceridemia vs Control	0.00493719
FFA(22:5)	PUFA	1.3e-06	2.25584	5.88744	1.17367	8.65e-06	5.06303	hypertriglyceridemia vs Control	0.000864916
FFA(22:6)	PUFA	2.4e-06	2.85345	5.62008	1.51271	1.09e-05	4.96154	hypertriglyceridemia vs Control	0.00109261
FFA(24:0)	SFA/MUFA	0.0428558	1.13201	1.36799	0.178887	0.0479518	1.3192	hypertriglyceridemia vs Control	4.79518
FFA(24:1)	SFA/MUFA	0.00686897	1.15671	2.16311	0.210031	0.00821414	2.08544	hypertriglyceridemia vs Control	0.821414
HCER(16:0)	SFA/MUFA	0.0107133	3.46428	1.97007	1.79256	0.0126014	1.89958	hypertriglyceridemia vs Control	1.26014
HCER(22:0)	SFA/MUFA	0.147867	0.933248	0.83013	-0.0996683	0.15835	0.800383	hypertriglyceridemia vs Control	15.835
HCER(24:0)	SFA/MUFA	0.0155848	0.882383	1.8073	-0.180523	0.018072	1.74299	hypertriglyceridemia vs Control	1.8072
HCER(24:1)	SFA/MUFA	0.445758	1.07121	0.350901	0.0992464	0.449675	0.347101	hypertriglyceridemia vs Control	44.9675
LCER(16:0)	SFA/MUFA	0.0716136	1.62329	1.145	0.698919	0.078447	1.10542	hypertriglyceridemia vs Control	7.8447
LPC(15:0)	Odd	0.00192675	1.82753	2.71517	0.869899	0.00250784	2.6007	hypertriglyceridemia vs Control	0.250784
LPC(16:0)	SFA/MUFA	2.41e-05	1.41135	4.61836	0.49708	5.26e-05	4.27925	hypertriglyceridemia vs Control	0.00525713
LPC(16:1)	SFA/MUFA	0.277118	1.10445	0.557335	0.143322	0.287642	0.541148	hypertriglyceridemia vs Control	28.7642
LPC(17:0)	Odd	0.00451966	1.67565	2.34489	0.74472	0.00553153	2.25716	hypertriglyceridemia vs Control	0.553153
LPC(18:0)	SFA/MUFA	2.81e-05	1.47689	4.55092	0.562563	6e-05	4.22161	hypertriglyceridemia vs Control	0.00600332
LPC(18:1)	SFA/MUFA	0.0112375	1.18865	1.94933	0.249325	0.0131909	1.87973	hypertriglyceridemia vs Control	1.31909
LPC(18:2)	DUFA	0.00109125	0.690679	2.96208	-0.533914	0.0014811	2.82942	hypertriglyceridemia vs Control	0.14811
LPC(20:3)	PUFA	0.101049	1.28386	0.99547	0.360483	0.109026	0.962469	hypertriglyceridemia vs Control	10.9026
LPC(20:4)	PUFA	0.253422	0.904498	0.596155	-0.14481	0.264001	0.578395	hypertriglyceridemia vs Control	26.4001
LPE(16:0)	SFA/MUFA	0.000202389	1.49914	3.69381	0.58413	0.000320916	3.49361	hypertriglyceridemia vs Control	0.0320916
LPE(18:1)	SFA/MUFA	0.396013	1.0149	0.40229	0.0213385	0.402321	0.395427	hypertriglyceridemia vs Control	40.2321
LPE(18:2)	DUFA	0.00234389	0.676153	2.63006	-0.564578	0.00297654	2.52629	hypertriglyceridemia vs Control	0.297654
LPE(20:4)	PUFA	0.00219186	0.664405	2.65919	-0.589866	0.00282725	2.54864	hypertriglyceridemia vs Control	0.282725
PC(16:0/16:0)	SFA/MUFA	0.456549	0.956951	0.340512	-0.0634831	0.459753	0.337475	hypertriglyceridemia vs Control	45.9753
PC(16:0/16:1)	SFA/MUFA	0.236197	0.845817	0.626726	-0.241582	0.246597	0.608013	hypertriglyceridemia vs Control	24.6597
PC(16:0/18:1)	SFA/MUFA	0.147862	1.08419	0.830144	0.116618	0.15835	0.800383	hypertriglyceridemia vs Control	15.835
PC(16:0/18:2)	DUFA	0.230713	0.939922	0.636928	-0.0893876	0.242106	0.615995	hypertriglyceridemia vs Control	24.2106
PC(16:0/18:3)	PUFA	0.20127	0.940845	0.69622	-0.0879709	0.213943	0.669702	hypertriglyceridemia vs Control	21.3943
PC(16:0/20:2)	DUFA	0.0278966	1.27639	1.55445	0.352064	0.0317082	1.49883	hypertriglyceridemia vs Control	3.17082
PC(16:0/20:3)	PUFA	0.0557133	1.18339	1.25404	0.242921	0.0616174	1.2103	hypertriglyceridemia vs Control	6.16174
PC(16:0/20:4)	PUFA	0.496373	0.987278	0.304192	-0.0184719	0.496373	0.304192	hypertriglyceridemia vs Control	49.6373
PC(16:0/22:5)	PUFA	0.046844	1.319	1.32935	0.399443	0.0522106	1.28224	hypertriglyceridemia vs Control	5.22106
PC(16:0/22:6)	PUFA	0.00581917	1.6706	2.23514	0.740368	0.00701723	2.15383	hypertriglyceridemia vs Control	0.701723
PC(18:0/18:1)	SFA/MUFA	0.0445358	1.16133	1.35129	0.215776	0.0497345	1.30334	hypertriglyceridemia vs Control	4.97345
PC(18:0/18:2)	DUFA	0.347905	0.980334	0.458539	-0.028655	0.354703	0.450135	hypertriglyceridemia vs Control	35.4703
PC(18:0/20:3)	PUFA	0.038009	1.23783	1.42011	0.307809	0.0427788	1.36877	hypertriglyceridemia vs Control	4.27788
PC(18:0/20:4)	PUFA	0.368275	1.04515	0.433828	0.0637163	0.374805	0.426195	hypertriglyceridemia vs Control	37.4805
PC(18:1/16:1)	SFA/MUFA	0.298935	0.987702	0.524423	-0.0178526	0.308613	0.510586	hypertriglyceridemia vs Control	30.8613
PC(18:1/18:1)	SFA/MUFA	0.308505	1.00549	0.510738	0.00789991	0.317921	0.497681	hypertriglyceridemia vs Control	31.7921
PC(18:1/18:2)	DUFA	0.214456	0.906648	0.668662	-0.141386	0.227537	0.642948	hypertriglyceridemia vs Control	22.7537
PC(18:1/20:3)	PUFA	0.0629937	1.18132	1.2007	0.2404	0.0691365	1.16029	hypertriglyceridemia vs Control	6.91365
PC(18:1/20:4)	PUFA	0.283367	1.10719	0.547651	0.146898	0.293597	0.532249	hypertriglyceridemia vs Control	29.3597
PC(18:2/16:1)	SFA/MUFA	0.341209	0.92174	0.46698	-0.117568	0.348494	0.457804	hypertriglyceridemia vs Control	34.8494
PC(18:2/18:2)	DUFA	0.0186619	0.762718	1.72904	-0.390779	0.021469	1.66819	hypertriglyceridemia vs Control	2.1469
PC(18:2/20:4)	PUFA	0.129942	0.866803	0.88625	-0.206225	0.139938	0.854065	hypertriglyceridemia vs Control	13.9938
PE(16:0/18:1)	SFA/MUFA	0.219546	1.07477	0.658475	0.104024	0.232079	0.634363	hypertriglyceridemia vs Control	23.2079
PE(16:0/18:2)	DUFA	0.261031	1.11729	0.583308	0.159999	0.271434	0.566335	hypertriglyceridemia vs Control	27.1434
PE(18:0/18:0)	SFA/MUFA	0.0586348	1.35014	1.23184	0.433106	0.0647237	1.18894	hypertriglyceridemia vs Control	6.47238
PE(18:0/18:1)	SFA/MUFA	0.134238	1.40632	0.872125	0.491923	0.144293	0.840755	hypertriglyceridemia vs Control	14.4293
PE(18:0/18:2)	DUFA	0.0621897	1.20775	1.20628	0.272321	0.068389	1.16501	hypertriglyceridemia vs Control	6.8389
PE(18:0/20:4)	PUFA	0.00993175	1.57231	2.00297	0.652889	0.0118029	1.92801	hypertriglyceridemia vs Control	1.1803
PE(18:1/18:1)	SFA/MUFA	0.406404	1.03853	0.391042	0.054548	0.412149	0.384946	hypertriglyceridemia vs Control	41.2149
PE(18:1/18:2)	DUFA	0.43142	0.965443	0.365099	-0.0507374	0.435978	0.360536	hypertriglyceridemia vs Control	43.5978
PE(18:1/20:4)	PUFA	0.0350884	1.36556	1.45484	0.449495	0.0395693	1.40264	hypertriglyceridemia vs Control	3.95693
PE(O-18:0/20:4)	PUFA	0.492678	0.994721	0.307437	-0.00763644	0.495267	0.305161	hypertriglyceridemia vs Control	49.5267
PE(P-16:0/18:1)	SFA/MUFA	0.314649	0.906109	0.502174	-0.142244	0.323671	0.489896	hypertriglyceridemia vs Control	32.3671
PE(P-16:0/18:2)	DUFA	0.327956	0.951087	0.484184	-0.0723507	0.335569	0.474218	hypertriglyceridemia vs Control	33.5569
PE(P-16:0/20:4)	PUFA	0.327251	1.09133	0.485119	0.12609	0.335569	0.474218	hypertriglyceridemia vs Control	33.5569
PE(P-16:0/22:4)	PUFA	0.0427339	0.754354	1.36923	-0.406687	0.0479087	1.31959	hypertriglyceridemia vs Control	4.79087
PE(P-18:0/18:1)	SFA/MUFA	0.235299	0.946604	0.62838	-0.0791668	0.246463	0.608249	hypertriglyceridemia vs Control	24.6463
PE(P-18:0/18:2)	DUFA	0.496331	1.01274	0.304229	0.0182588	0.496373	0.304192	hypertriglyceridemia vs Control	49.6373
PE(P-18:0/20:4)	PUFA	0.431119	1.05446	0.365403	0.0764991	0.435978	0.360536	hypertriglyceridemia vs Control	43.5978
PE(P-18:1/18:1)	SFA/MUFA	0.229136	0.862435	0.639906	-0.213512	0.241329	0.617391	hypertriglyceridemia vs Control	24.1329
PE(P-18:1/18:2)	DUFA	0.156255	0.875602	0.806167	-0.191653	0.167021	0.777229	hypertriglyceridemia vs Control	16.7021
PE(P-18:1/20:4)	PUFA	0.288926	1.08446	0.539213	0.116974	0.298818	0.524594	hypertriglyceridemia vs Control	29.8818
SM(14:0)	SFA/MUFA	6.11e-06	1.53153	5.21361	0.614971	1.83e-05	4.738	hypertriglyceridemia vs Control	0.0018281
SM(16:0)	SFA/MUFA	0.099916	1.07728	1.00036	0.107394	0.108007	0.966547	hypertriglyceridemia vs Control	10.8007
SM(18:0)	SFA/MUFA	0.0129522	1.25692	1.88766	0.329887	0.0151417	1.81982	hypertriglyceridemia vs Control	1.51417
SM(18:1)	SFA/MUFA	0.0024805	1.32028	2.60546	0.400839	0.00314306	2.50265	hypertriglyceridemia vs Control	0.314306
SM(20:0)	SFA/MUFA	0.017065	1.19294	1.76789	0.254516	0.0197486	1.70446	hypertriglyceridemia vs Control	1.97486
SM(20:1)	SFA/MUFA	0.0213001	1.20584	1.67162	0.270033	0.0244526	1.61168	hypertriglyceridemia vs Control	2.44526
SM(22:0)	SFA/MUFA	0.327969	1.0282	0.484167	0.0401144	0.335569	0.474218	hypertriglyceridemia vs Control	33.5569
SM(22:1)	SFA/MUFA	0.0324636	1.13011	1.4886	0.176467	0.0366813	1.43556	hypertriglyceridemia vs Control	3.66813
SM(24:0)	SFA/MUFA	0.193855	0.927641	0.712524	-0.108361	0.206443	0.685201	hypertriglyceridemia vs Control	20.6443
SM(24:1)	SFA/MUFA	0.230718	1.03002	0.636919	0.0426749	0.242106	0.615995	hypertriglyceridemia vs Control	24.2106
SM(26:0)	SFA/MUFA	0.496372	1.05299	0.304192	0.0744849	0.496373	0.304192	hypertriglyceridemia vs Control	49.6373
SM(26:1)	SFA/MUFA	0.236286	1.04248	0.626562	0.0600155	0.246597	0.608013	hypertriglyceridemia vs Control	24.6597
TAG42:0-FA14:0	SFA/MUFA	0.0864967	1.70507	1.063	0.769833	0.0940324	1.02672	hypertriglyceridemia vs Control	9.40324
TAG42:0-FA16:0	SFA/MUFA	0.0480651	4.78156	1.31817	2.25748	0.0534677	1.27191	hypertriglyceridemia vs Control	5.34677
TAG42:1-FA16:0	SFA/MUFA	0.00948003	4.11891	2.02319	2.04226	0.011313	1.94642	hypertriglyceridemia vs Control	1.1313
TAG42:1-FA18:1	SFA/MUFA	0.00615309	4.62195	2.21091	2.2085	0.00740435	2.13051	hypertriglyceridemia vs Control	0.740435
TAG44:0-FA12:0	SFA/MUFA	0.0546448	1.60283	1.26245	0.680625	0.0605523	1.21787	hypertriglyceridemia vs Control	6.05523
TAG44:0-FA14:0	SFA/MUFA	0.0252993	1.16976	1.59689	0.22621	0.0289279	1.53868	hypertriglyceridemia vs Control	2.89279
TAG44:0-FA16:0	SFA/MUFA	0.026392	1.67516	1.57853	0.744301	0.0300576	1.52205	hypertriglyceridemia vs Control	3.00576
TAG44:1-FA12:0	SFA/MUFA	0.0140821	1.64431	1.85133	0.71748	0.0163626	1.78615	hypertriglyceridemia vs Control	1.63626
TAG44:1-FA14:0	SFA/MUFA	0.010712	1.35234	1.97013	0.435461	0.0126014	1.89958	hypertriglyceridemia vs Control	1.26014
TAG44:1-FA16:0	SFA/MUFA	0.00478019	3.66136	2.32056	1.87238	0.00578866	2.23742	hypertriglyceridemia vs Control	0.578866
TAG44:1-FA16:1	SFA/MUFA	0.00992155	1.27774	2.00342	0.353593	0.0118029	1.92801	hypertriglyceridemia vs Control	1.1803
TAG44:1-FA18:1	SFA/MUFA	0.00234389	4.79787	2.63006	2.2624	0.00297654	2.52629	hypertriglyceridemia vs Control	0.297654
TAG44:2-FA16:0	SFA/MUFA	0.00126863	4.57725	2.89667	2.19448	0.00170138	2.7692	hypertriglyceridemia vs Control	0.170138
TAG44:2-FA18:1	SFA/MUFA	0.00115497	4.36397	2.93743	2.12564	0.00155941	2.80704	hypertriglyceridemia vs Control	0.155941
TAG44:2-FA18:2	DUFA	0.00396497	4.65083	2.40176	2.21749	0.00490495	2.30937	hypertriglyceridemia vs Control	0.490495
TAG45:0-FA16:0	Odd	0.0125283	1.67196	1.90211	0.741539	0.014676	1.83339	hypertriglyceridemia vs Control	1.4676
TAG45:1-FA16:0	Odd	0.0035275	1.9736	2.45253	0.980829	0.00437319	2.3592	hypertriglyceridemia vs Control	0.437319
TAG46:0-FA12:0	SFA/MUFA	0.0177147	2.1211	1.75167	1.08481	0.0204592	1.68911	hypertriglyceridemia vs Control	2.04592
TAG46:0-FA14:0	SFA/MUFA	0.0102093	1.27786	1.991	0.353726	0.0120828	1.91783	hypertriglyceridemia vs Control	1.20828
TAG46:0-FA16:0	SFA/MUFA	0.0102093	1.29632	1.991	0.37442	0.0120828	1.91783	hypertriglyceridemia vs Control	1.20828
TAG46:0-FA18:0	SFA/MUFA	0.0263443	2.13063	1.57931	1.09128	0.0300576	1.52205	hypertriglyceridemia vs Control	3.00576
TAG46:1-FA12:0	SFA/MUFA	0.00262427	1.95335	2.58099	0.965949	0.00330335	2.48104	hypertriglyceridemia vs Control	0.330335
TAG46:1-FA14:0	SFA/MUFA	0.00234389	1.28498	2.63006	0.361747	0.00297654	2.52629	hypertriglyceridemia vs Control	0.297654
TAG46:1-FA14:1	SFA/MUFA	0.00619889	1.1388	2.20769	0.187511	0.00744386	2.1282	hypertriglyceridemia vs Control	0.744386
TAG46:1-FA16:0	SFA/MUFA	0.00453344	1.39034	2.34357	0.475438	0.00553658	2.25676	hypertriglyceridemia vs Control	0.553658
TAG46:1-FA16:1	SFA/MUFA	0.00197359	1.08981	2.70474	0.12408	0.00255767	2.59216	hypertriglyceridemia vs Control	0.255767
TAG46:1-FA18:1	SFA/MUFA	0.00197395	2.08885	2.70466	1.06271	0.00255767	2.59216	hypertriglyceridemia vs Control	0.255767
TAG46:2-FA12:0	DUFA	0.00262427	1.82829	2.58099	0.870493	0.00330335	2.48104	hypertriglyceridemia vs Control	0.330335
TAG46:2-FA14:0	SFA/MUFA	0.00165783	1.47242	2.78046	0.558186	0.00218757	2.66004	hypertriglyceridemia vs Control	0.218757
TAG46:2-FA14:1	SFA/MUFA	0.00175105	1.2696	2.7567	0.344374	0.00230343	2.63762	hypertriglyceridemia vs Control	0.230343
TAG46:2-FA16:0	DUFA	0.00186296	1.67818	2.7298	0.746894	0.00243032	2.61434	hypertriglyceridemia vs Control	0.243032
TAG46:2-FA16:1	SFA/MUFA	0.000908262	1.21071	3.04179	0.275856	0.00125323	2.90197	hypertriglyceridemia vs Control	0.125323
TAG46:2-FA18:1	SFA/MUFA	0.000396681	3.70705	3.40156	1.89027	0.000583834	3.23371	hypertriglyceridemia vs Control	0.0583834
TAG46:2-FA18:2	DUFA	0.00234389	2.07272	2.63006	1.05152	0.00297654	2.52629	hypertriglyceridemia vs Control	0.297654
TAG46:3-FA12:0	DUFA	0.00251414	1.91859	2.59961	0.940044	0.00317866	2.49776	hypertriglyceridemia vs Control	0.317866
TAG46:3-FA14:0	PUFA	0.00132896	1.84232	2.87649	0.881521	0.00177814	2.75003	hypertriglyceridemia vs Control	0.177814
TAG46:3-FA16:0	PUFA	8.61e-05	2.17314	4.06504	1.11978	0.00015392	3.81271	hypertriglyceridemia vs Control	0.015392
TAG46:3-FA16:1	DUFA	0.00137319	1.60642	2.86227	0.683849	0.00183304	2.73683	hypertriglyceridemia vs Control	0.183304
TAG46:3-FA18:1	DUFA	0.000395712	6.30326	3.40262	2.6561	0.000583834	3.23371	hypertriglyceridemia vs Control	0.0583834
TAG46:3-FA18:2	DUFA	0.000202335	4.15962	3.69393	2.05645	0.000320916	3.49361	hypertriglyceridemia vs Control	0.0320916
TAG46:4-FA18:2	DUFA	0.00122775	6.66308	2.91089	2.73619	0.00165042	2.78241	hypertriglyceridemia vs Control	0.165042
TAG47:0-FA15:0	Odd	0.000853774	1.68512	3.06866	0.752852	0.00118373	2.92675	hypertriglyceridemia vs Control	0.118374
TAG47:0-FA16:0	Odd	0.00327763	1.57503	2.48444	0.655381	0.00408992	2.38829	hypertriglyceridemia vs Control	0.408992
TAG47:0-FA17:0	Odd	0.00274889	1.62343	2.56084	0.699049	0.00344512	2.4628	hypertriglyceridemia vs Control	0.344512
TAG47:1-FA14:0	Odd	0.000620884	1.97277	3.20699	0.98022	0.00087964	3.05569	hypertriglyceridemia vs Control	0.087964
TAG47:1-FA15:0	Odd	0.000153111	2.01038	3.81499	1.00747	0.000252104	3.59842	hypertriglyceridemia vs Control	0.0252104
TAG47:1-FA16:0	SFA/MUFA	0.00028445	1.70894	3.54599	0.773105	0.00043424	3.36227	hypertriglyceridemia vs Control	0.043424
TAG47:1-FA16:1	Odd	0.000573986	1.77447	3.2411	0.82739	0.000815515	3.08857	hypertriglyceridemia vs Control	0.0815515
TAG47:1-FA18:1	SFA/MUFA	7.76e-05	2.30421	4.11	1.20427	0.000141001	3.85078	hypertriglyceridemia vs Control	0.0141001
TAG47:2-FA15:0	Odd	0.000716931	2.04787	3.14452	1.03413	0.00100862	2.99627	hypertriglyceridemia vs Control	0.100862
TAG47:2-FA18:1	Odd	5.5e-06	2.62138	5.2598	1.39032	1.71e-05	4.76806	hypertriglyceridemia vs Control	0.00170585
TAG47:2-FA18:2	Odd	0.000773781	2.30103	3.11138	1.20228	0.00108066	2.96631	hypertriglyceridemia vs Control	0.108066
TAG48:0-FA14:0	SFA/MUFA	0.00175767	1.701	2.75506	0.766379	0.00230343	2.63762	hypertriglyceridemia vs Control	0.230343
TAG48:0-FA16:0	SFA/MUFA	0.00478019	1.54455	2.32056	0.627191	0.00578866	2.23742	hypertriglyceridemia vs Control	0.578866
TAG48:0-FA18:0	SFA/MUFA	0.00686897	1.66547	2.16311	0.735926	0.00821414	2.08544	hypertriglyceridemia vs Control	0.821414
TAG48:1-FA12:0	SFA/MUFA	0.0013874	2.34237	2.8578	1.22797	0.00184344	2.73437	hypertriglyceridemia vs Control	0.184344
TAG48:1-FA14:0	SFA/MUFA	0.000423569	1.7767	3.37308	0.829197	0.000618648	3.20856	hypertriglyceridemia vs Control	0.0618648
TAG48:1-FA14:1	SFA/MUFA	0.00202795	1.55682	2.69294	0.638602	0.00262172	2.58141	hypertriglyceridemia vs Control	0.262172
TAG48:1-FA16:0	SFA/MUFA	0.000753709	1.51231	3.1228	0.596751	0.00105519	2.97667	hypertriglyceridemia vs Control	0.105519
TAG48:1-FA16:1	SFA/MUFA	0.00102694	1.31926	2.98845	0.399726	0.00140015	2.85382	hypertriglyceridemia vs Control	0.140015
TAG48:1-FA18:0	SFA/MUFA	0.00478019	1.6724	2.32056	0.741918	0.00578866	2.23742	hypertriglyceridemia vs Control	0.578866
TAG48:1-FA18:1	SFA/MUFA	0.000347594	1.82772	3.45893	0.870047	0.000519581	3.28435	hypertriglyceridemia vs Control	0.0519581
TAG48:2-FA12:0	SFA/MUFA	0.000188894	2.45065	3.72378	1.29317	0.000301181	3.52117	hypertriglyceridemia vs Control	0.0301181
TAG48:2-FA14:0	DUFA	9.31e-05	1.81784	4.03095	0.862224	0.000163962	3.78526	hypertriglyceridemia vs Control	0.0163962
TAG48:2-FA14:1	SFA/MUFA	0.000142883	1.76271	3.84502	0.817795	0.000238416	3.62267	hypertriglyceridemia vs Control	0.0238416
TAG48:2-FA16:0	SFA/MUFA	0.000115512	1.70347	3.93737	0.768474	0.000195587	3.70866	hypertriglyceridemia vs Control	0.0195587
TAG48:2-FA16:1	SFA/MUFA	0.000164388	1.42555	3.78413	0.511522	0.000268065	3.57176	hypertriglyceridemia vs Control	0.0268065
TAG48:2-FA18:0	DUFA	0.0022741	2.07696	2.64319	1.05447	0.00292492	2.53389	hypertriglyceridemia vs Control	0.292492
TAG48:2-FA18:1	SFA/MUFA	9.31e-05	1.94983	4.03095	0.963349	0.000163962	3.78526	hypertriglyceridemia vs Control	0.0163962
TAG48:2-FA18:2	DUFA	8.66e-05	1.93908	4.06242	0.955374	0.00015392	3.81271	hypertriglyceridemia vs Control	0.015392
TAG48:3-FA12:0	PUFA	0.000248476	2.363	3.60472	1.24062	0.000384435	3.41518	hypertriglyceridemia vs Control	0.0384435
TAG48:3-FA14:0	PUFA	8.66e-05	1.97522	4.06242	0.982016	0.00015392	3.81271	hypertriglyceridemia vs Control	0.015392
TAG48:3-FA14:1	SFA/MUFA	3.04e-05	1.88996	4.51725	0.918359	6.34e-05	4.19768	hypertriglyceridemia vs Control	0.00634344
TAG48:3-FA16:0	PUFA	3.04e-05	1.95387	4.51725	0.966332	6.34e-05	4.19768	hypertriglyceridemia vs Control	0.00634344
TAG48:3-FA16:1	DUFA	4.8e-05	1.67708	4.31904	0.745948	9.21e-05	4.0358	hypertriglyceridemia vs Control	0.00920865
TAG48:3-FA18:1	DUFA	0.000133147	2.27246	3.87567	1.18426	0.00022347	3.65078	hypertriglyceridemia vs Control	0.022347
TAG48:3-FA18:2	DUFA	6e-05	2.09587	4.22179	1.06755	0.000111835	3.95142	hypertriglyceridemia vs Control	0.0111835
TAG48:3-FA18:3	PUFA	0.00010754	1.95083	3.96843	0.964091	0.000183169	3.73715	hypertriglyceridemia vs Control	0.0183169
TAG48:4-FA12:0	PUFA	0.00180928	2.26829	2.74249	1.18161	0.00236567	2.62605	hypertriglyceridemia vs Control	0.236567
TAG48:4-FA14:0	PUFA	0.000186026	1.96575	3.73043	0.975079	0.000298266	3.5254	hypertriglyceridemia vs Control	0.0298266
TAG48:4-FA14:1	DUFA	3.5e-05	2.16593	4.4559	1.11499	7.19e-05	4.14351	hypertriglyceridemia vs Control	0.00718602
TAG48:4-FA16:0	PUFA	0.000219357	2.09017	3.65885	1.06362	0.000344019	3.46342	hypertriglyceridemia vs Control	0.0344019
TAG48:4-FA16:1	PUFA	0.000282917	1.94552	3.54834	0.960159	0.000433052	3.36346	hypertriglyceridemia vs Control	0.0433052
TAG48:4-FA18:1	PUFA	1.5e-05	2.52596	4.82446	1.33683	3.66e-05	4.43597	hypertriglyceridemia vs Control	0.00366462
TAG48:4-FA18:2	DUFA	0.000482485	2.23431	3.31652	1.15983	0.000694101	3.15858	hypertriglyceridemia vs Control	0.0694101
TAG48:4-FA18:3	PUFA	0.000142843	2.0615	3.84514	1.04369	0.000238416	3.62267	hypertriglyceridemia vs Control	0.0238416
TAG49:0-FA15:0	Odd	0.000359218	2.03209	3.44464	1.02296	0.000535561	3.27119	hypertriglyceridemia vs Control	0.0535561
TAG49:0-FA16:0	Odd	0.000396681	1.75304	3.40156	0.80986	0.000583834	3.23371	hypertriglyceridemia vs Control	0.0583834
TAG49:0-FA17:0	Odd	0.000623717	1.7141	3.20501	0.77745	0.00087964	3.05569	hypertriglyceridemia vs Control	0.087964
TAG49:0-FA18:0	Odd	0.000451705	2.06098	3.34514	1.04333	0.000652079	3.1857	hypertriglyceridemia vs Control	0.0652079
TAG49:1-FA14:0	Odd	0.000169984	2.08951	3.76959	1.06316	0.000276405	3.55845	hypertriglyceridemia vs Control	0.0276405
TAG49:1-FA15:0	Odd	4.02e-06	2.45087	5.3963	1.29329	1.43e-05	4.84421	hypertriglyceridemia vs Control	0.00143149
TAG49:1-FA16:0	Odd	1.38e-05	2.12669	4.85856	1.08861	3.43e-05	4.46514	hypertriglyceridemia vs Control	0.00342658
TAG49:1-FA16:1	Odd	0.000247176	1.93452	3.60699	0.951975	0.000383456	3.41628	hypertriglyceridemia vs Control	0.0383456
TAG49:1-FA17:0	Odd	0.000153283	1.97661	3.81451	0.983028	0.000252104	3.59842	hypertriglyceridemia vs Control	0.0252104
TAG49:1-FA18:1	Odd	5.17e-06	2.4171	5.28627	1.27328	1.61e-05	4.79218	hypertriglyceridemia vs Control	0.0016137
TAG49:2-FA14:0	Odd	1.9e-05	2.40766	4.72196	1.26763	4.37e-05	4.35942	hypertriglyceridemia vs Control	0.00437097
TAG49:2-FA15:0	Odd	1.85e-06	2.558	5.73383	1.35501	9.9e-06	5.0043	hypertriglyceridemia vs Control	0.000990141
TAG49:2-FA16:0	Odd	3.69e-06	2.32273	5.43325	1.21582	1.4e-05	4.85331	hypertriglyceridemia vs Control	0.0014018
TAG49:2-FA16:1	Odd	9.24e-06	2.29964	5.03437	1.20141	2.48e-05	4.60587	hypertriglyceridemia vs Control	0.00247817
TAG49:2-FA17:0	Odd	0.000132995	2.11191	3.87616	1.07855	0.00022347	3.65078	hypertriglyceridemia vs Control	0.022347
TAG49:2-FA18:1	Odd	1.3e-06	2.58178	5.88744	1.36837	8.65e-06	5.06303	hypertriglyceridemia vs Control	0.000864916
TAG49:2-FA18:2	Odd	5.17e-06	2.45983	5.28627	1.29856	1.61e-05	4.79218	hypertriglyceridemia vs Control	0.0016137
TAG49:3-FA15:0	Odd	6.63e-06	2.69635	5.17818	1.43101	1.97e-05	4.70638	hypertriglyceridemia vs Control	0.00196618
TAG49:3-FA16:0	Odd	1.69e-06	2.48609	5.77222	1.31388	9.42e-06	5.02595	hypertriglyceridemia vs Control	0.000941996
TAG49:3-FA16:1	Odd	9.89e-07	2.7895	6.00492	1.48001	8.12e-06	5.09029	hypertriglyceridemia vs Control	0.000812296
TAG49:3-FA18:2	DUFA	2.2e-06	2.68034	5.65786	1.42242	1.06e-05	4.97449	hypertriglyceridemia vs Control	0.00106049
TAG50:0-FA14:0	SFA/MUFA	0.00428475	1.89069	2.36807	0.918912	0.00527778	2.27755	hypertriglyceridemia vs Control	0.527778
TAG50:0-FA16:0	SFA/MUFA	0.000325226	2.01756	3.48781	1.01261	0.000489973	3.30983	hypertriglyceridemia vs Control	0.0489973
TAG50:0-FA18:0	SFA/MUFA	0.00175734	1.95944	2.75514	0.970438	0.00230343	2.63762	hypertriglyceridemia vs Control	0.230343
TAG50:1-FA14:0	SFA/MUFA	6.96e-05	2.16161	4.15763	1.11211	0.000128388	3.89148	hypertriglyceridemia vs Control	0.0128388
TAG50:1-FA16:0	SFA/MUFA	5.57e-05	2.056	4.25407	1.03984	0.000104844	3.97946	hypertriglyceridemia vs Control	0.0104844
TAG50:1-FA16:1	SFA/MUFA	0.00010754	1.89062	3.96843	0.918861	0.000183169	3.73715	hypertriglyceridemia vs Control	0.0183169
TAG50:1-FA18:0	SFA/MUFA	0.000325226	1.86176	3.48781	0.896668	0.000489973	3.30983	hypertriglyceridemia vs Control	0.0489973
TAG50:1-FA18:1	SFA/MUFA	3.54e-05	2.05817	4.45064	1.04136	7.19e-05	4.14351	hypertriglyceridemia vs Control	0.00718602
TAG50:1-FA20:1	SFA/MUFA	0.000950764	2.05847	3.02193	1.04157	0.00130872	2.88315	hypertriglyceridemia vs Control	0.130873
TAG50:2-FA14:0	SFA/MUFA	2.01e-06	2.48925	5.69577	1.31571	1.03e-05	4.98608	hypertriglyceridemia vs Control	0.00103257
TAG50:2-FA14:1	SFA/MUFA	4.8e-05	1.8896	4.31904	0.918079	9.21e-05	4.0358	hypertriglyceridemia vs Control	0.00920865
TAG50:2-FA16:0	SFA/MUFA	8.51e-06	2.0947	5.06994	1.06674	2.35e-05	4.62909	hypertriglyceridemia vs Control	0.00234914
TAG50:2-FA16:1	SFA/MUFA	2.23e-05	2.05293	4.65213	1.03768	4.94e-05	4.30652	hypertriglyceridemia vs Control	0.00493719
TAG50:2-FA18:0	DUFA	0.000124036	1.99509	3.90645	0.996457	0.000209402	3.67902	hypertriglyceridemia vs Control	0.0209402
TAG50:2-FA18:1	SFA/MUFA	7.84e-06	2.20149	5.10565	1.13848	2.21e-05	4.65637	hypertriglyceridemia vs Control	0.00220613
TAG50:2-FA18:2	DUFA	4.37e-06	2.10827	5.35948	1.07606	1.49e-05	4.82588	hypertriglyceridemia vs Control	0.0014932
TAG50:2-FA20:2	DUFA	0.00541544	1.63737	2.26637	0.71138	0.00654413	2.18415	hypertriglyceridemia vs Control	0.654413
TAG50:3-FA14:0	DUFA	1.3e-06	2.59955	5.88744	1.37826	8.65e-06	5.06303	hypertriglyceridemia vs Control	0.000864916
TAG50:3-FA14:1	DUFA	7.84e-06	2.16655	5.10565	1.1154	2.21e-05	4.65637	hypertriglyceridemia vs Control	0.00220613
TAG50:3-FA16:0	DUFA	2.85e-06	2.26128	5.54493	1.17714	1.2e-05	4.91956	hypertriglyceridemia vs Control	0.00120349
TAG50:3-FA16:1	DUFA	6.11e-06	2.16741	5.21361	1.11597	1.83e-05	4.738	hypertriglyceridemia vs Control	0.0018281
TAG50:3-FA18:0	PUFA	1e-05	2.34523	4.99893	1.22973	2.65e-05	4.57648	hypertriglyceridemia vs Control	0.00265168
TAG50:3-FA18:1	SFA/MUFA	4.02e-06	2.46761	5.3963	1.30311	1.43e-05	4.84421	hypertriglyceridemia vs Control	0.00143149
TAG50:3-FA18:2	DUFA	2.85e-06	2.37383	5.54493	1.24722	1.2e-05	4.91956	hypertriglyceridemia vs Control	0.00120349
TAG50:3-FA18:3	SFA/MUFA	6.65e-06	2.25603	5.17749	1.17378	1.97e-05	4.70638	hypertriglyceridemia vs Control	0.00196618
TAG50:3-FA20:3	PUFA	0.00155263	1.6191	2.80893	0.695193	0.00205822	2.68651	hypertriglyceridemia vs Control	0.205822
TAG50:4-FA14:0	PUFA	5.17e-06	2.65699	5.28627	1.40979	1.61e-05	4.79218	hypertriglyceridemia vs Control	0.0016137
TAG50:4-FA14:1	DUFA	2.73e-06	2.44271	5.56385	1.28848	1.18e-05	4.92879	hypertriglyceridemia vs Control	0.00117816
TAG50:4-FA16:0	PUFA	2.2e-06	2.36456	5.65786	1.24157	1.06e-05	4.97449	hypertriglyceridemia vs Control	0.00106049
[truncated: 378 more rows]

## Sheet: Supplemental Table S4
Supplemental Table S4. Summary table of lipids (nmol/mL) and proteins (nmol/L) concentrations
sample name	Sample Category	CE(12:0)	CE(14:0)	CE(14:1)	CE(15:0)	CE(16:0)	CE(16:1)	CE(17:0)	CE(18:0)	CE(18:1)	CE(18:2)	CE(18:3)	CE(18:4)	CE(20:0)	CE(20:1)	CE(20:2)	CE(20:3)	CE(20:4)	CE(20:5)	CE(22:2)	CE(22:4)	CE(22:5)	CE(22:6)	CER(16:0)	CER(18:0)	CER(20:0)	CER(22:0)	CER(24:0)	CER(24:1)	DAG(14:0/16:0)	DAG(14:0/18:1)	DAG(16:0/16:0)	DAG(16:0/16:1)	DAG(16:0/18:0)	DAG(16:0/18:1)	DAG(16:0/18:2)	DAG(16:0/20:4)	DAG(16:1/18:1)	DAG(16:1/18:2)	DAG(18:0/18:1)	DAG(18:0/18:2)	DAG(18:1/18:1)	DAG(18:1/18:2)	DAG(18:1/20:4)	DAG(18:2/20:4)	DAG(20:0/20:0)	FFA(14:0)	FFA(14:1)	FFA(15:0)
sample_1	Hypercholesterolemia	2.0508	44.2736	3.2752	18.7888	1198.03	278.107	20.3184	125.476	1885.26	6610.88	141.834	2.8988	101.795	17.4676	6.8472	87.7864	1066.16	130.334	28.9216	2.6928	12.4132	128.651	0.9404	0.01624	0.01212	2.3508	10.4092	3.4272	0.03308	2.338	3.2488	1.598	2.6192	23.1584	18.9296	1.0984	2.6188	2.206	2.3812	2.232	11.0936	20.808	2.0168	2.034	30.614	122.952	18.1196	57.5728
sample_2	Hyperlipidemia	1.034	63.2056	4.07	14.6672	1053.72	382.862	17.8952	104.25	1836.06	4429.48	241.002	10.0884	29.3344	9.0588	6.6996	117.878	1079.26	138.882	11.1596	2.8172	13.3036	89.1324	1.4524	0.4552	0.49	2.9704	8.0808	3.516	1.1696	3.3	5.8956	3.0812	4.4072	33.8064	11.9448	1.9028	6.6876	2.9072	4.2064	1.888	20.9844	19.918	4.2232	2.2596	9.3056	93.6324	10.0828	39.752
sample_3	Hypertriglyceridemia	0.0515	18.7836	0.8364	8.6392	471.165	161.77	8.5804	50.2704	865.945	1998.79	75.5668	1.5444	25.1132	5.2492	2.2792	39.6352	454.699	34.0132	11.0316	1.2228	4.3112	25.8476	1.4128	0.9088	0.4888	2.9788	6.8492	5.776	0.03308	1.9344	3.2364	1.6536	2.3868	15.426	6.2612	0.9144	3.4508	1.5612	3.1016	1.5756	17.2732	13.5524	1.5432	0.9068	12.9236	83.556	10.2072	44.0324
sample_4	Normal	0.5576	27.39	1.8284	7.4484	489.151	126.854	11.23	59.8676	733.914	2296.18	65.84	1.3244	2.5096	1.2472	3.0924	56.12	496.061	31.1404	0.5572	0.9572	5.6136	30.894	0.4616	0.1548	0.1264	1.2772	4.8904	1.7888	0.7108	2.2092	2.7796	1.5372	2.3244	17.1128	7.4752	0.8612	2.1128	1.2188	2.6612	1.7128	8.558	8.7676	1.2384	0.9328	0.9572	79.8808	7.2824	32.5916
sample_5	Hyperglycemia	0.0515	15.058	0.8388	6.6212	501.284	79.43	6.9776	47.1808	780.299	2096.29	107.476	4.0144	16.39	2.9892	3.5828	68.2496	714.508	51.9908	7.298	1.6448	8.6308	49.4964	3.1628	0.228	0.1996	1.012	3.9444	2.478	0.4284	0.6872	2.7724	0.7552	2.116	13.0144	5.9084	1.29	1.1756	0.5636	1.3516	0.9388	6.2468	7.4004	1.7732	1.3064	4.8196	54.2432	4.6016	26.7828
sample_6	Hypertriglyceridemia	2.3104	36.9044	1.9068	16.0876	617.14	100.988	17.604	82.2256	1050.38	3311.25	55.4728	0.9	45.622	10.6972	2.602	32.482	308.719	54.738	6.2696	0.7128	4.6448	55.8284	1.1464	0.3664	0.2604	2.0252	7.4036	3.7624	0.6124	1.5412	3.5048	1.032	2.3752	20.1872	10.9244	0.5588	1.9844	1.2452	3.2068	1.8544	13.9464	17.8332	1.0592	0.886	13.4292	87.6568	6.9908	37.634
sample_7	Hyperlipidemia	5.42	88.9216	3.9268	14.9728	946.152	260.763	16.6204	106.409	1466.76	4852.11	193.671	15.248	73.198	13.7912	4.98	70.8108	503.211	390.648	13.7688	1.4656	12.4284	150.902	1.2712	0.172	0.2348	2.2536	8.4152	2.5412	3.008	3.434	10.08	3.7392	4.9484	30.0972	21.3	1.8064	4.0664	3.2768	4.5548	4.2876	13.7532	25.4632	1.9976	2.2868	21.6916	100.07	8.8072	37.5892
sample_8	Hypercholesterolemia	1.5724	51.7776	5.8104	11.472	728.91	576.921	14.2432	78.9472	1357.17	3205.21	147.754	5.1408	15.0032	4.5912	4.3784	71.9672	482.526	77.4612	2.3776	1.5988	6.4424	36.9808	0.8508	0.19	0.1208	1.0692	4.3812	1.8356	0.464	0.8556	2.444	1.7096	2.7588	9.264	3.6256	0.442	2.0164	0.8304	1.5288	0.922	4.0152	4.0268	0.5204	0.2424	4.2684	80.4004	10.3948	33.9932
sample_9	Hyperglycemia	1.132	36.6408	2.9372	10.9064	558.499	180.006	15.11	68.3472	1006.87	2997.58	114.78	3.072	11.1756	3.0736	3.5056	60.7184	412.558	35.3304	3.5196	1.2004	5.4472	25.3912	7.0984	0.1732	0.1576	1.3748	4.7068	1.6236	1.462	2.728	5.6476	2.1648	5.0348	23.5288	13.1112	1.0172	2.6644	1.8368	3.6636	2.5804	10.6024	14.3776	0.8816	0.5176	3.8472	82.274	8.2832	31.3824
sample_10	Hypertriglyceridemia	0.0515	20.8332	1.5868	6.5248	353.221	92.6408	8.3828	49.422	564.826	1342.06	37.1604	1.7264	17.4512	3.0596	1.5056	29.0652	300.196	49.8568	7.1	0.8188	3.1084	30.746	4.3528	0.1684	0.1508	1.0524	2.6188	1.2872	0.884	2.0556	5.742	2.1388	4.0888	26.5276	9.0132	1.384	2.9528	1.0176	4.2556	1.7672	12.2124	9.544	1.44	0.6616	6.2176	107.773	11.514	40.118
sample_11	Hyperlipidemia	0.0515	20.91	1.156	5.97	533.637	126.127	10.21	68.482	821.844	2979.54	85.3528	1.404	12.46	2.3764	3.21	57.658	566.706	31.732	3.748	1.62	5.5704	25.8732	1.0928	0.2048	0.1756	0.9868	2.7108	1.1436	0.7812	1.2724	3.186	1.4148	1.8432	14.7448	9.8316	0.99	2.0288	1.4396	2.0932	1.8232	7.2044	11.5184	1.4492	1.1768	3.9868	67.9892	6.7884	33.3132
sample_12	Hypercholesterolemia	1.4044	22.1792	1.19	7.7332	667.487	102.983	9.7292	87.9604	1343.67	3280.2	101.756	1.452	33.3884	7.2476	3.8092	69.1948	870.601	35.9968	11.1928	1.7064	5.5484	42.7204	1.0108	0.2416	0.276	2.8492	8.0944	2.4972	0.03308	1.0452	1.2888	0.4612	1.5516	16.9624	6.1744	0.4876	1.5896	0.7756	2.2936	1.0096	11.9184	10.8452	1.1572	0.5948	8.3792	58.0628	5.998	24.8964
sample_13	Normal	0.0515	9.2236	0.5012	5.1796	491.634	72.8172	6.3252	49.9216	700.9	2361.4	51.442	0.6484	3.0548	0.9772	2.6208	50.6376	746.123	26.922	1.5116	1.1788	7.3748	55.4864	1.5592	0.1716	0.1588	1.1772	4.3656	1.3164	0.2892	0.6056	1.6412	0.4448	1.0912	9.2412	6.8568	0.6604	1.2436	0.684	1.4832	1.2516	5.2236	9.2676	1.1248	1.1248	0.9128	49.718	4.7564	18.4884
sample_14	Hyperglycemia	0.0515	10.4564	0.5724	4.0816	452.221	107.468	5.536	40.7928	691.118	2045.57	30.7364	0.434	11.9056	1.9332	2.2464	44.3128	548.272	22.2536	5.1836	1.2372	4.8976	27.86	10.9788	0.2932	0.194	0.974	3.286	1.8484	0.03308	0.4512	3.7828	0.62	3.4756	12.9496	9.3016	1.5672	1.1932	0.8624	1.2452	1.1128	5.2736	9.0052	1.646	1.1548	4.2016	63.3696	5.9072	22.996
sample_15	Hypertriglyceridemia	2.5752	58.3772	2.4188	6.8496	850.659	286.848	8.5112	74.138	1304.97	2864.94	210.353	10.664	28.5996	10.276	5.7348	80.2764	463.988	157.256	7.7216	1.5896	5.5652	27.7868	5.5676	0.804	0.5172	2.9484	6.5096	3.3288	3.5012	2.6408	21.086	4.6912	12.5872	38.5832	13.216	1.9688	2.9268	1.1324	7.0656	3.4676	11.0888	10.1896	1.5136	0.69	7.9392	111.768	6.6924	21.1028
sample_16	Hyperlipidemia	1.6976	55.5836	4.954	9.4372	566.723	353.179	12.11	60.7644	1001.46	2596.1	155.839	4.516	8.544	3.1752	2.6652	57.4892	597.24	74.9204	3.6936	1.1064	4.6844	21.7772	1.1204	0.196	0.206	1.7152	5.6032	2.4808	1.9824	3.8176	8.0116	4.3684	4.696	37.6316	14.6932	3.1276	8.0668	3.7996	4.7648	2.5148	22.8616	22.6304	4.9556	2.3948	3.0364	137.468	12.1968	29.6688
sample_17	Hypercholesterolemia	1.7812	58.5204	4.328	12.2968	786.182	475.956	13.3556	91.9468	1745.74	3075.28	127.389	9.1196	7.0268	3.0376	3.9552	64.3032	519.987	172.519	2.6668	1.2728	7.068	55.1976	0.9344	0.01624	0.1752	1.1296	5.046	1.968	0.6028	1.4368	2.2504	1.5708	2.2316	14.468	3.5928	0.7072	3.1544	1.184	2.1144	1.0476	7.698	5.2044	0.9596	0.4248	2.3056	78.27	12.2056	22.2068
sample_18	Normal	0.8237	42.7213	3.2856	9.9722	605.658	170.508	19.0956	81.4713	930.362	2432.85	110.679	3.3431	1.8028	1.0596	2.929	62.4031	493.632	30.2618	0.5635	1.0274	5.365	22.3354	6.8033	0.167	0.1392	1.3995	5.5987	1.658	1.8954	3.2105	6.9663	3.9276	4.151	26.8816	10.2444	1.5212	3.8454	1.5637	3.023	1.438	9.1842	8.6732	1.2141	0.9034	0.7735	52.5329	4.5486	16.9409
sample_19	Hyperglycemia	1.0668	44.322	1.9737	14.885	931.526	140.033	20.489	116.572	1588.93	4458.34	112.551	1.5389	7.6809	1.9582	3.687	73.1903	952.109	47.1946	2.522	1.5812	8.7169	55.8598	1.4605	0.339	0.3077	3.2612	10.6449	2.8873	1.1884	2.2379	4.9844	1.7665	3.1303	30.4934	17.6612	1.8588	2.4978	1.774	4.5374	3.1639	18.0903	25.9626	3.4877	2.6162	2.0306	128.778	6.7013	31.4137
sample_20	Hypertriglyceridemia	0.589	24.4896	1.5511	6.3624	369.827	225.952	6.4403	32.562	705.886	1592.96	75.0082	2.4563	1.985	1.1693	1.8007	24.4438	154.844	9.9769	0.5299	0.6107	2.405	8.9149	0.6735	0.1023	0.1349	0.8712	2.2181	1.5829	0.8434	1.4671	2.6461	1.1332	1.6253	9.9911	4.0519	0.3242	1.6963	0.7851	1.4405	0.7257	4.8046	5.1626	0.4368	0.2399	0.7986	53.0467	4.9439	18.9166
sample_21	Hyperlipidemia	0.6948	55.692	2.7944	8.9027	737.901	264.364	13.5533	69.3653	1292.1	2430.35	81.3654	1.9982	19.717	4.9765	2.9972	62.6303	862.165	55.4176	10.2568	1.7012	8.8968	60.6845	0.3126	0.1681	0.1437	1.0412	4.4235	1.8092	1.6805	3.2843	6.5779	3.5719	5.144	32.6358	8.1025	0.02346	5.0735	1.1708	5.6805	1.9404	14.4473	9.6568	0.0584	0.03152	7.7005	108.062	7.115	26.1048
sample_22	Hypercholesterolemia	1.3324	30.1062	1.4618	10.2082	581.663	99.1839	12.3305	71.3381	1067.94	3251.03	64.3666	1.1179	21.4976	5.0886	2.6256	45.1462	678.952	72.222	7.0839	1.2701	5.1883	37.0039	0.5866	0.1391	0.1783	1.4999	4.7623	1.5346	0.5194	1.0923	1.3703	0.4797	1.7207	9.7523	5.0244	0.5926	1.0045	0.5744	1.6667	0.8976	5.3345	6.6189	1.1721	0.7353	7.7328	58.6098	4.1768	21.1387
sample_23	Hyperglycemia	0.0515	10.5705	0.07242	6.0223	449.604	79.2374	6.9403	40.7658	548.045	1570.74	34.0556	0.4982	10.0905	1.4429	2.0502	33.1371	337.252	16.2807	2.2601	0.7662	2.9414	27.7159	16.7999	0.3098	0.1605	0.8635	2.7361	2.062	0.03308	0.3108	4.1628	0.4327	4.6129	10.8916	7.8687	1.5781	0.7546	0.5285	0.9836	0.625	3.8037	5.4396	0.8114	0.4806	3.5629	52.4172	5.4891	22.7412
sample_24	Hypertriglyceridemia	1.4088	41.5571	2.0364	12.4392	660.31	116.138	16.5748	94.612	819.524	2539.83	89.4137	2.206	7.3038	1.8776	2.1815	47.5591	441.866	41.9124	1.4767	0.8457	4.6315	31.5011	3.7606	0.1964	0.2432	2.3379	8.3454	2.3379	1.4692	2.8528	6.2371	2.7013	3.2147	33.5541	16.4656	2.205	2.9004	2.1219	5.4978	3.8687	17.29	19.8156	3.3917	2.9733	1.2593	85.5881	6.7112	29.5824
sample_25	Hyperlipidemia	1.0529	36.249	2.244	11.2808	728.383	195.753	18.8389	98.5754	1108.99	3020.76	126.544	3.4339	70.2857	9.6942	4.5973	75.1765	676.666	48.8965	22.4617	1.4676	6.3163	38.3668	1.0913	0.2611	0.2043	1.7052	5.452	2.8478	0.7574	1.7332	4.541	2.1698	4.0328	27.1698	13.3133	2.0111	4.8086	2.8712	3.3154	2.5133	14.4367	20.8375	3.9075	2.5238	20.5556	81.1296	7.4449	30.1744
sample_26	Hypercholesterolemia	3.7252	66.6548	3.807	12.6019	784.563	360.802	14.262	96.7704	1610.54	3293.22	170.158	12.4975	9.721	4.3284	4.5065	77.8218	660.954	212.491	2.2798	1.6736	9.9912	100.115	0.7813	0.1439	0.1658	1.1593	5.0057	1.5907	0.9591	1.3537	3.1567	1.8469	2.6954	16.0578	6.9401	0.791	2.4082	1.3306	1.8163	1.1871	6.4218	7.8168	1.238	0.3857	3.2807	135.973	9.5219	33.5272
sample_27	Hyperglycemia	0.0515	8.6426	0.6174	3.7919	187.408	64.1054	3.254	18.3098	400.307	759.329	23.8306	0.4968	2.2586	0.6578	0.5938	12.9889	165.422	13.1261	0.5408	0.4386	1.5794	9.3783	18.8003	0.2058	0.2013	0.953	2.2591	2.7652	0.4899	0.8479	4.8166	0.8627	4.415	17.321	9.5673	1.6188	3.2004	1.702	2.4137	1.2898	17.0863	20.0735	2.4861	1.3574	0.9363	71.6772	6.3177	29.5674
sample_28	Hypertriglyceridemia	0.0515	22.9662	1.253	5.902	497.749	128.227	8.0862	49.3363	724.998	2323.76	88.9812	2.4362	6.043	1.2939	2.4386	45.2127	482.68	31.8237	2.3822	1.066	5.6214	27.271	5.2453	0.1641	0.155	1.6838	5.0306	2.357	1.2548	1.8091	9.0235	3.0939	5.681	30.6121	14.3472	3.5485	3.7848	2.3005	4.4485	2.902	15.3061	17.3112	4.7966	3.8447	1.8449	100.394	6.9991	28.8758
sample_29	Hyperlipidemia	0.7027	33.2494	2.2071	10.3022	494.87	142.245	12.503	59.7844	870.523	2572.37	124.907	3.6045	10.2289	2.5523	2.5912	54.8067	626.247	65.1044	5.4247	1.4438	6.4666	32.5547	1.7037	0.2753	0.2707	2.3482	7.2241	2.5642	0.9324	2.4301	3.377	2.0074	2.798	22.1507	11.7649	1.0847	2.5735	1.8236	2.5699	2.0744	10.3199	14.4325	1.5269	1.3749	4.2837	85.8508	6.5951	26.7881
sample_30	Hypercholesterolemia	0.6393	29.2746	1.4948	13.4924	585.934	144.613	14.42	68.9034	1177.46	3266.86	97.4066	1.9381	27.9291	4.8285	3.584	58.2077	558.934	91.6343	6.1374	1.1297	7.035	68.3295	0.862	0.2168	0.2468	2.2388	9.2056	2.9617	0.3679	0.6166	0.8511	0.3922	1.2813	8.0392	5.0528	0.3159	0.8606	0.8726	1.0566	0.7949	4.4542	7.1954	0.7003	0.4864	8.3756	74.9127	7.7373	31.0891
sample_31	Hyperglycemia	1.1119	40.7269	2.7253	11.2699	619.117	174.639	11.7714	61.0714	872.083	2921.49	97.0237	1.8758	45.0513	10.1309	4.3102	82.6128	784.711	37.7449	17.439	1.6509	7.0179	42.1168	12.6465	0.1859	0.182	1.2259	4.1461	1.2679	0.675	0.7852	3.9277	0.6616	4.5559	10.7871	10.7658	1.492	0.9125	1.3118	0.7357	1.1853	3.2861	9.1467	1.2287	1.2229	16.3643	65.894	4.6676	19.9766
sample_32	Hypertriglyceridemia	1.0179	40.6857	2.6921	8.0471	549.524	237.189	11.7707	65.4592	1165.86	2426.09	118.983	4.1589	17.6962	4.4682	3.1644	55.2467	539.73	74.8972	8.5569	1.2539	7.0001	42.6405	1.9179	0.01624	0.1784	1.2536	6.4979	2.3588	2.0671	3.1126	9.3153	3.6556	0.1963	32.6556	13.9638	2.1744	5.4636	2.6705	5.5861	3.9803	15.2599	17.7221	3.109	1.3882	0.07334	186.454	12.2864	39.9752
sample_33	Hyperlipidemia	1.2817	37.2559	3.5336	12.8167	641.618	311.334	12.9216	75.2576	1107.63	3241.77	120.219	3.0465	31.6807	9.3671	3.9517	68.053	448.524	26.5696	10.7972	1.4983	6.081	30.7805	0.6928	0.2114	0.2016	2.5401	8.1642	2.8942	1.3843	2.1171	6.7077	3.4051	3.6562	26.2025	17.1722	0.02346	5.0411	4.3025	2.8323	3.057	13.5934	23.924	0.0584	0.03152	9.2823	81.7566	11.3257	28.6679
sample_34	Hypercholesterolemia	0.9564	25.7206	2.3534	13.7016	603.278	236.798	11.6657	61.1494	1089.11	3111.72	91.2218	1.8696	58.6705	12.6343	3.373	56.2945	643.015	47.8288	19.2625	1.7621	6.7083	54.1466	0.689	0.01624	0.1529	2.2407	7.2127	1.664	0.03308	0.03056	1.0269	0.4912	2.0391	6.541	4.2319	0.02346	1.1564	0.8179	1.0256	0.9492	3.8859	6.114	0.0584	0.03152	15.347	96.3769	22.4788	41.1455
sample_35	Normal	0.9797	58.2253	4.5456	5.7625	578.063	356.376	8.0455	45.1417	706.158	2252.64	122.037	3.0499	10.1761	3.9367	2.4519	54.5145	457.921	57.3645	4.1012	0.9494	4.0352	17.2424	0.3778	0.1471	0.1132	1.3666	4.6009	1.6024	2.6038	2.7642	8.4583	5.2656	4.9149	23.0515	16.2753	1.8627	4.813	3.9115	2.1734	2.6996	8.481	16.8475	1.7759	1.6875	4.1856	124.217	9.52	27.4255
sample_36	Hypertriglyceridemia	1.0814	18.3021	1.3275	7.11	424.936	89.5115	10.8362	55.5011	760.052	2065.39	60.0774	1.4746	12.0797	4.2353	2.0597	33.5301	414.586	23.0774	4.4331	1.2296	5.263	39.9972	0.8056	0.1708	0.2069	1.6773	5.9669	3.0978	1.1173	1.8937	4.266	1	2.9459	15.7443	13.0987	0.02346	2.0973	1.9918	2.5882	3.057	8.6471	19.6613	0.0584	0.03152	2.6151	110.462	6.2442	25.9661
sample_37	Hyperlipidemia	0.9289	45.0475	2.0767	12.2555	855.712	194.263	11.9237	73.9708	1152.93	4213.69	113.634	2.6607	74.4438	9.5547	4.6485	95.2747	884.65	53.8873	27.4895	1.9016	9.7482	47.5625	0.7071	0.3939	0.322	2.1508	5.532	2.8656	0.873	1.8083	4.6851	2.2105	4.7172	27.8195	15.6371	0.02346	3.5677	2.8183	3.6842	2.8972	16.3891	24.7231	0.0584	0.03152	27.1583	111.495	8.5555	28.0918
sample_38	Hyperlipidemia	0.0515	41.4992	2.1994	9.4855	767.27	182.169	13.0094	82.9984	1286.76	3129.16	118.111	2.2275	24.5172	4.939	3.3115	69.3818	965.878	79.2473	10.4246	1.8776	9.2683	79.3603	0.4411	0.1467	0.1357	1.1639	5.2631	1.9154	1.1598	1.9298	4.8668	1.7298	3.9947	20.8667	9.1006	1.047	2.7684	1.7888	2.6877	1.7581	11.7544	13.3602	1.9803	1.2288	9.1707	90.0805	5.523	24.5323
sample_39	Hypercholesterolemia	1.8449	51.8759	2.9463	10.8783	781.678	287.182	15.4182	82.0299	1381.08	3314.76	123.416	3.6607	27.991	5.5953	4.2882	75.3165	554.554	112.434	10.037	1.487	12.5757	126.057	0.5181	0.1857	0.1769	1.6874	5.8338	2.3506	0.8785	1.3711	3.184	2.1983	3.1857	16.9178	7.6384	0.9905	2.9915	1.5892	2.0652	1.1382	6.2734	7.5246	1.045	0.6027	9.4786	86.1433	7.2143	29.2749
sample_40	Normal	0.76	27.2982	2.0012	6.0765	385.873	164.871	7.6568	46.1454	811.337	2339.17	81.4215	1.8576	9.3695	2.5362	1.9655	38.2396	326.487	30.4605	5.0461	0.9174	3.779	16.9023	0.4051	0.1404	0.1676	1.3011	4.5716	1.6056	0.03308	0.7662	1.7275	0.7077	3.3651	8.0459	4.9387	0.3017	1.5115	1.2555	1.6326	1.17	6.6117	10.3072	0.7358	0.5182	3.8633	52.3191	4.8218	23.1815
sample_41	Hyperglycemia	0.0515	8.5894	0.4844	3.4766	353.334	37.9783	4.0162	37.7961	822.107	1845.01	69.3239	1.432	19.365	2.1307	2.8084	48.8776	302.805	25.6132	6.4699	0.6409	2.8669	25.9704	0.5624	0.2388	0.2248	1.2598	4.0035	3.3033	0.03308	0.3138	0.6597	0.253	2.4328	4.7126	2.7921	0.19	0.5121	0.3506	0.8806	0.6614	4.7804	7.2661	0.5973	0.3896	13.4889	45.5735	5.2235	20.8126
sample_42	Hypertriglyceridemia	1.9061	47.5085	2.1786	13.0076	459.344	159.922	10.1658	63.2108	1190.28	2578.36	107.657	4.8703	16.711	3.2469	2.7807	45.5714	449.196	41.1029	5.2208	1.4412	4.0561	20.5588	0.7087	0.4403	0.01212	2.7907	8.8589	3.4101	0.03308	0.03056	0.10792	0.04274	0.1963	0.2185	9.4121	0.02346	0.0479	2.0342	0.04486	2.2537	0.20788	16.6237	0.0584	0.03152	0.07334	83.4639	5.6435	25.9757
sample_43	Hyperlipidemia	0.0515	1.2685	4.2022	0.58528	37.4816	159.222	0.6508	3.53988	1307.64	3476.84	117.57	2.5023	0.19888	11.2507	3.4511	75.1021	581.95	0.72588	31.1551	1.3131	0.31588	55.1632	0.5237	0.2333	0.2216	0.0461	5.1223	1.9258	0.9999	2.6389	2.866	2.5137	2.8192	0.2185	11.7584	0.02346	5.3011	2.9883	2.8911	1.7673	21.4848	21.5614	0.0584	0.03152	39.2866	78.6812	6.9243	20.3521
sample_44	Hypercholesterolemia	1.2626	36.3301	2.7239	8.5701	588.076	221.746	9.9147	51.142	935.576	3332.26	118.806	3.0887	49.4859	8.256	3.0461	54.1222	419.244	57.3056	16.0935	1.2232	4.8846	38.5304	0.7036	0.4694	0.3587	2.8338	7.2616	3.1637	1.5343	2.2599	8.2684	3.4188	5.2393	34.2527	26.5313	0.02346	4.8664	4.5871	4.0794	4.6452	16.8773	35.4733	0.0584	0.03152	23.1364	113.442	13.2453	35.2645
sample_45	Normal	1.1814	16.4451	1.345	5.0164	333.599	109.281	6.6195	39.1498	638.921	1682.21	90.0387	2.7618	8.4915	2.5828	1.5823	33.0158	254.163	23.5055	3.4742	0.647	3.1691	17.8592	0.3329	0.01624	0.1061	0.9178	3.4976	1.2124	0.6926	1.296	4.0516	1.4149	3.2687	19.5315	9.2756	0.6167	2.1189	1.3629	2.7762	1.5589	10.2168	12.6194	0.9916	0.7284	2.9888	42.9825	5.2832	20.2995
sample_46	Hypertriglyceridemia	1.6106	39.52	3.0968	12.7384	427.54	147.609	10.4957	45.404	749.939	2289.77	103.167	3.5584	6.7525	2.1136	2.7233	49.3794	235.094	19.6015	3.172	0.6692	4.423	23.5536	0.3542	0.1442	0.1553	1.2568	3.9853	1.3947	1.2561	1.9634	4.7076	1.658	3.0684	14.7885	9.0582	0.6814	2.1436	1.5988	2.3342	1.7921	6.8185	11.4803	0.9322	0.6305	2.0034	53.0292	5.6774	20.9548
sample_47	Hyperlipidemia	2.1827	59.8254	5.3291	15.2312	599.407	299.599	15.498	58.5019	950.293	2930.79	142.16	3.4013	35.2762	8.0255	3.5161	74.7662	412.663	45.9496	12.0065	1.3012	4.8306	28.4262	0.458	0.1946	0.162	1.5219	5.2784	1.5743	2.2829	2.5559	7.3248	3.9094	5.0512	23.5468	11.1425	1.3945	4.1027	2.5104	2.861	1.7745	10.0106	13.2085	1.5235	0.8994	13.7239	73.9308	9.2215	21.0741
sample_48	Hypercholesterolemia	1.2469	27.0832	1.9681	10.4646	560.541	159.749	8.7968	57.1942	917.156	3062.36	132.258	3.4073	56.8179	9.4099	3.6017	66.052	639.984	66.5501	22.2558	1.4043	6.8921	47.9464	0.4783	0.1845	0.1599	1.4904	4.6516	1.5524	0.4347	1.1726	2.3117	1.4196	2.2485	18.878	11.7897	0.8933	2.5685	1.9385	2.3601	1.6718	8.8155	13.9385	1.4987	1.0867	24.2012	48.9437	4.5122	20.592
sample_49	Hyperglycemia	0.6997	15.7085	1.2698	4.8937	262.982	88.3896	5.2347	29.2153	498.555	1321.63	60.9285	1.6858	6.8347	1.8263	1.584	31.89	245.608	18.3239	2.862	0.5953	2.8818	13.5887	0.382	0.1174	0.1308	0.6944	2.2617	1.3446	0.03308	0.1528	0.5396	0.04274	1.3278	1.0925	0.5475	0.1173	0.3958	0.2133	0.2243	0.1525	1.1282	1.5308	0.3565	0.1786	2.1922	90.3249	6.3723	23.4486
sample_50	Hypertriglyceridemia	0.84	28.4856	1.7201	8.8933	473.022	131.018	10.8072	59.7102	848.595	2168.28	100.783	2.5072	10.5502	2.4717	3.1513	64.9218	551.115	46.598	3.8934	0.9151	4.7446	39.8557	9.7426	0.01624	0.2485	1.4882	4.6286	1.7541	1.3565	2.3013	6.2284	1.5397	4.9578	24.159	11.2906	1.7965	3.569	1.8664	3.6192	1.8885	13.3389	16.9414	2.2898	1.4988	3.7228	97.2632	7.106	26.7867
sample_51	Hyperlipidemia	2.8047	39.6574	1.6742	9.3663	538.176	114.712	10.7539	58.7738	844.204	2931	125.308	3.2637	35.0886	4.892	2.5736	49.7877	469.467	48.8669	6.6804	0.9512	4.8365	37.9891	1.2374	0.1082	0.1572	1.5465	5.5135	1.761	0.925	1.971	2.0751	0.9614	2.1732	16.7585	8.7518	0.589	2.5314	1.5155	2.2426	1.4238	13.2101	18.2522	1.539	1.1607	12.0945	50.3921	4.6127	15.84
sample_52	Hypercholesterolemia	2.2715	36.4951	2.7056	15.5429	862.882	204.598	16.2179	79.4264	1283.95	3289.45	85.7407	1.8941	54.5812	8.0664	3.1898	64.6151	1151.07	50.2351	24.8149	2.134	7.8897	62.7599	0.8709	0.3496	0.01212	1.4308	3.3845	3.7755	0.484	1.495	1.5097	0.9046	0.1963	11.6044	9.4281	0.02346	2.9522	2.6251	1.5329	1.4743	7.1496	15.4131	0.0584	0.03152	0.07334	74.2685	8.4572	25.7422
sample_53	Hyperglycemia	1.007	19.3079	0.9686	9.1426	436.293	85.517	12.4984	53.2146	743.569	1570.77	43.8566	0.8926	5.0275	1.0638	2.2706	49.8605	517.028	39.9579	1.8003	0.6261	4.1989	39.7563	0.4205	0.1612	0.01212	0.6354	1.9878	1.7174	0.3824	1.3403	1.1932	0.6358	1.4602	11.4149	4.7959	0.5155	2.1343	1.1312	1.6239	0.9955	8.194	9.0647	1.067	0.5465	1.4155	45.0312	5.4941	16.7056
sample_54	Normal	0.0515	31.3796	3.3204	4.51	440.534	399.416	8.3848	55.4352	924.895	1431.56	97.7421	3.5007	2.5599	0.9105	1.7263	31.94	242.681	24.7719	0.4247	0.7509	2.7666	9.6189	0.404	0.01624	0.01212	0.8696	4.1741	1.8415	1.2478	3.0667	4.2478	3.5294	2.8593	18.4863	4.7783	0.02346	5.2667	1.2361	3.0863	1.059	9.1784	6.0181	0.0584	0.03152	0.7608	36.5313	4.3952	11.4461
sample_55	Hypertriglyceridemia	1.1462	46.2704	3.6792	15.7604	615.62	242.704	14.9963	65.2705	916.507	2987.44	84.9858	1.8725	26.5858	4.057	4.3258	71.8506	481.956	43.4329	6.7548	1.2754	6.2748	47.2656	0.642	0.2211	0.1909	1.1556	3.0123	2.2341	0.8918	2.0418	3.5243	2.2857	3.6212	19.7631	13.6098	0.02346	4.1463	3.6527	2.0348	1.8878	10.3728	18.4873	0.0584	0.03152	9.5224	64.6199	7.5356	20.9626
sample_56	Hypercholesterolemia	2.5807	39.338	3.5945	10.7389	622.587	220.203	13.0343	66.5727	841.711	3925.55	122.83	1.7374	4.2435	1.1827	3.8591	64.0336	305.02	39.0674	1.1861	0.6474	5.1926	67.1227	0.6505	0.01624	0.01212	2.2681	6.232	3.1632	1.9895	4.1411	6.7089	2.7221	0.1963	26.8067	0.1095	0.02346	4.5607	0.04266	3.3791	0.0305	12.5034	0.30616	0.0584	0.03152	0.07334	79.3741	7.3724	18.6497
sample_57	Hyperlipidemia	0.0515	37.2264	3.383	9.217	625.23	344.79	10.7556	72.8395	1218.2	1992.02	100.479	2.8119	23.3337	4.54	3.8669	76.8687	628.411	39.2654	12.312	1.3694	5.985	29.4624	0.713	0.2584	0.1914	1.3171	4.1255	1.8609	3.0625	3.4667	18.3312	6.6	0.1963	56.8	21.2968	0.02346	7.0275	3.5597	4.498	3.0344	17.8333	20.7379	0.0584	0.03152	0.07334	161.47	10.0497	31.41
sample_58	Hyperglycemia	0.7316	9.8806	0.6311	3.5842	224.623	56.6162	3.7505	17.6994	326.879	730.546	13.5188	0.19	2.2281	1.3584	1.3225	9.018	78.3802	3.6294	0.4542	0.9122	1.6938	5.847	0.3743	0.01624	0.01212	0.2305	0.7001	0.6993	0.03308	0.5097	1.3051	0.3197	1.3857	3.6307	1.4869	0.2154	0.5788	0.04266	0.6112	0.4209	2.2851	3.2562	0.3756	0.1705	0.9686	45.1861	5.4192	16.3977
sample_59	Normal	0.0515	8.0268	0.5118	4.4139	290.221	55.8979	5.6067	35.2649	500.351	1761.83	28.3878	0.404	1.7517	0.1061	1.0479	23.7809	331.015	11.0882	0.5537	0.8296	3.0455	14.1204	0.3243	0.1273	0.01212	0.6628	2.4229	0.9827	0.03308	0.03056	1.1912	0.3581	1.6872	5.3378	3.1318	0.02346	0.7183	0.5358	1.1486	0.5283	3.2787	4.5	0.0584	0.03152	0.7676	42.7663	7.3514	18.3127
sample_60	Hypertriglyceridemia	0.0515	24.5553	1.369	5.7661	483.841	140.294	11.8658	59.0361	823.503	2530.21	113.398	3.9742	7.9037	1.8014	2.7712	59.3204	536.777	41.4021	3.0391	1.259	6.4875	17.8149	0.4954	0.01624	0.1068	1.3187	4.4534	1.0321	0.8132	1.5898	4.2309	1.478	3.2921	21.339	10.9863	0.02346	2.7085	1.3453	2.8305	1.9768	10.2305	12.9695	0.0584	0.03152	2.2709	46.3149	5.2774	17.985
sample_61	Hypercholesterolemia	3.4276	83.2569	10.0891	11.1312	812.929	726.425	22.8451	97.6701	1603.98	3407.32	216.619	9.0727	14.6959	4.1386	4.054	83.5172	710.04	82.4193	5.0583	1.7682	7.0197	27.5711	0.5752	0.151	0.01212	1.6424	7.1809	2.5233	3.7107	5.0209	12.8714	9.8298	0.1963	49.6041	14.1368	1.9849	12.2087	4.539	5.4684	2.3722	20.0148	15.5367	2.3681	0.8521	0.07334	164.095	16.6397	23.9963
sample_62	Hyperlipidemia	2.6525	71.0482	5.7345	16.9617	785.107	494.583	17.978	82.4711	1498.48	3866.48	185.463	5.3963	53.4462	15.9528	4.9989	86.4354	629.757	67.6504	9.7949	1.5055	6.7964	26.1538	0.8283	0.3129	0.269	2.5997	7.5613	2.8239	1.9467	3.4882	6.4243	4.6493	4.354	33.0711	12.988	0.02346	6.1422	3.136	3.5166	1.54	13.718	14.656	0.0584	0.03152	14.4781	106.887	11.7781	26.3969
sample_63	Hyperglycemia	0.0515	15.9379	0.8496	5.0494	446.561	134.469	7.7906	47.4569	819.293	2110.54	69.4589	1.0544	3.9641	1.778	2.2881	37.6236	421.89	22.6291	0.8616	0.9372	4.4438	24.6027	0.8517	0.3026	0.1972	0.9545	3.1308	1.9006	0.03308	0.3584	1.6281	0.6727	3.484	8.6727	7.6954	0.7396	1.3299	1.0788	1.2545	1.2899	4.9468	10.3485	1.4614	1.399	1.4793	53.0044	5.9923	19.0847
sample_64	Hypertriglyceridemia	2.2265	50.2834	3.0362	13.6782	632.086	232.023	14.0149	69.3242	943.605	3735.47	104.321	2.1567	7.601	1.61	3.4074	57.998	313.524	42.4542	1.3137	0.5972	5.6266	64.3473	20.7783	0.2478	0.245	2.2573	7.3442	2.986	2.0031	2.7009	9.7424	2.433	6.6425	29.057	20.8254	2.2778	4.0199	3.2432	2.359	2.2821	10.7963	19.0929	1.3524	1.1349	2.1104	70.8826	5.9515	20.6845
sample_65	Hypercholesterolemia	0.0515	35.153	1.9045	11.8105	663.839	139.119	13.2526	69.3967	1111.4	3348.22	152.486	4.2843	24.6281	4.505	3.721	75.6419	752.348	124.902	8.1713	1.2867	7.0757	82.7107	4.3509	0.0993	0.1454	1.2917	5.8868	2.1447	0.281	0.7518	1.9842	0.6525	2.7298	12.8983	9.4797	0.6668	2.0827	1.9779	1.2861	1.3487	8.2884	15.4754	1.558	1.0787	10.3531	51.2159	5.3147	21.4224
sample_66	Hyperlipidemia	2.054	65.8213	5.5792	15.0249	856.977	377.899	19.6664	106.928	1691.8	3854.38	191.694	7.0131	155.73	21.2668	4.9549	83.557	710.566	95.6496	45.7556	2.1591	7.5976	41.8892	1.781	0.1872	0.1369	1.3082	5.085	2.0352	1.3691	3.6199	5.1139	3.2842	3.9333	38.1815	12.8388	1.8733	5.0377	2.6204	3.4521	2.1912	16.1164	16.2762	2.325	0.9217	42.1778	76.5094	6.8493	20.7528
sample_67	Hyperglycemia	0.3387	13.3911	0.7426	5.9896	300.042	64.8393	5.9522	33.213	471.234	1468.07	41.7577	0.8061	10.3775	2.0143	2.1857	45.101	374.288	15.7467	3.5193	0.851	4.3706	29.3664	0.8278	0.144	0.1109	0.8627	3.3366	1.1874	0.3727	0.8291	2.0618	0.802	1.6044	8.6142	5.758	0.9226	1.1946	1.0622	1.1574	1.4202	4.3536	7.9991	1.2355	0.952	3.4453	38.3476	4.5496	14.1052
sample_68	Normal	0.0515	16.9891	1.3876	5.5156	423.919	154.226	6.999	54.0141	864.905	2114.59	85.9165	2.3187	2.8623	1.1428	2.5712	52.7452	532.659	29.781	0.8409	1.2418	5.6828	32.9951	0.7275	0.1279	0.1213	1.0386	4.0341	1.5798	0.03308	0.4499	1.373	0.4942	2.3755	9.8737	7.0163	0.6682	1.3495	1.0674	1.4926	1.3581	5.7926	10.1535	1.6511	1.0955	1.2437	34.1816	5.3045	14.211
sample_69	Hypertriglyceridemia	0.4865	21.8574	2.2647	6.9568	354.411	131.319	9.0916	47.8591	717.753	2186.42	91.5439	2.1283	5.0961	1.5046	1.8957	34.4274	330.648	25.8384	1.6641	0.8266	3.8812	16.9785	0.6924	0.2002	0.1597	1.9626	5.4743	1.9912	0.615	1.0025	2.8987	1.2132	2.7639	15.8358	13.3098	1.1822	2.5245	2.339	2.5515	2.9317	9.9534	20.2902	3.1152	3.1086	1.5733	66.068	6.7652	22.3034
sample_70	Hypercholesterolemia	1.5563	19.8439	1.3118	6.0582	533.916	115.742	6.1466	56.7335	991.693	3914.25	79.4228	1.1363	10.6338	2.5797	3.3563	38.7207	328.538	10.0696	2.1337	0.8965	3.5026	12.557	0.9347	0.1173	0.1787	2.1827	8.4764	2.6764	0.03308	0.8457	1.3105	0.5077	1.7942	10.276	10.2305	0.1955	1.7953	2.6771	1.3205	1.296	7.9243	19.9047	0.4805	0.475	3.4544	46.3295	5.4364	15.7989
sample_71	Hyperglycemia	0.3596	6.3425	0.3769	3.2362	275.437	39.4862	3.6669	24.5062	360.298	1105.53	27.9273	0.5676	18.6537	2.1734	1.271	21.861	333.624	13.775	8.8938	0.5383	2.7497	26.1561	0.4226	0.1637	0.1163	0.7069	2.3565	1.464	0.1654	0.4575	1.1997	0.3427	1.9715	7.7461	5.7552	0.8474	0.9813	0.8287	1.2243	1.2283	5.1939	9.8475	1.8483	1.6458	8.53	33.8239	4.2047	15.059
sample_72	Normal	0.4045	14.8136	1.2209	3.3065	294.783	100.864	4.1687	29.0278	547.251	1600.32	56.8956	1.6076	2.8932	1.0559	1.2636	23.3953	247.528	17.5501	0.7855	0.7541	3.0515	17.6068	0.3237	0.01624	0.0891	0.8174	3.3631	1.2779	0.8075	0.9658	2.3688	0.7517	1.8641	7.2466	5.313	0.9141	1.0839	0.8585	1.0086	0.987	3.381	6.5413	1.6117	1.1268	1.1085	46.3426	4.3175	14.411
sample_73	Hypertriglyceridemia	1.555	42.8354	2.1187	11.0318	597.676	194.853	10.6479	58.1498	939.414	2591.03	162.21	6.1039	22.0095	3.7573	3.0204	65.079	584.842	80.0997	7.9919	1.251	6.4538	46.5489	0.5194	0.2402	0.2093	1.8487	6.2924	1.9926	1.0996	2.0341	4.1665	2.1392	2.9867	23.3864	11.8997	1.7612	3.9119	1.9751	2.7358	2.0564	11.8196	16.1482	2.9067	1.7515	6.9783	83.626	7.0364	21.1017
sample_74	Hypercholesterolemia	3.3934	48.5341	3.523	16.1641	608.315	159.272	14.3189	78.8555	1104.58	3739.26	121.785	2.4958	14.7098	13.5148	3.5108	68.6914	719.913	100.979	2.1609	1.299	6.4486	58.1362	0.7866	0.1095	0.1498	1.984	7.9229	1.3744	0.03308	0.9761	1.0531	0.4684	2.443	7.6435	4.6371	0.3122	1.2249	1.0448	1.055	0.8819	5.201	8.5836	0.7785	0.4899	4.6323	40.9081	4.6	18.3321
sample_75	Hyperlipidemia	1.6917	55.4692	3.7807	14.3323	689.451	217.499	16.024	89.5977	1194.42	3140.21	119.75	4.2693	25.3967	4.8425	3.9522	69.9394	484.033	95.8918	6.323	0.994	6.6634	71.913	0.5218	0.1549	0.1425	1.8291	6.5282	1.7284	1.9106	3.0669	9.8079	3.69	3.9881	41.5319	14.2804	1.9106	4.8967	2.0986	3.6839	2.305	15.5243	16.8293	2.1023	1.0679	5.6224	100.537	7.4076	26.0629
sample_76	Hyperglycemia	1.004	20.6502	1.5347	9.8765	383.497	74.1691	8.0066	42.0189	603.157	2144.45	52.3662	0.8967	4.2104	1.4886	2.1815	41.2444	259.793	16.063	0.71	0.7168	2.41	11.4261	0.4066	0.1111	0.1693	1.3416	4.7793	1.9218	0.3696	0.4739	1.2337	0.4054	1.4977	4.8019	2.7324	0.2595	0.6704	0.3551	0.7005	0.5928	2.2853	4.1727	0.5226	0.307	1.4872	30.2534	4.1332	13.4939
sample_77	Hypertriglyceridemia	0.9109	22.8104	1.531	4.659	452.866	196.12	5.5532	45.8716	796.791	2022.36	73.5443	1.9139	18.5233	4.186	2.6545	52.2427	331.541	67.0057	4.1406	0.7163	4.9921	69.9247	5.435	0.1611	0.1202	0.9525	4.0621	1.3754	0.7364	1.0281	4.7452	1.6911	4.45	17.2117	10.2259	1.1304	2.4492	1.9504	1.7106	1.7925	6.621	11.1485	1.304	0.7831	5.915	57.0879	6.7583	15.928
sample_78	Hypercholesterolemia	1.3897	51.8458	4.0592	16.9654	744.669	236.346	18.8456	82.4377	1141.07	3203.2	136.363	4.1217	29.5355	26.0735	6.2439	101.457	883.742	94.0677	5.767	1.5732	8.9271	99.4493	0.921	0.1565	0.01212	1.4412	4.929	2.6907	0.7151	1.5434	3.5772	1.4046	3.4644	19.9364	11.6265	0.8822	3.685	2.7206	2.0838	1.7088	10.8107	16.6059	1.4841	0.8716	9.1052	46.4333	5.8795	16.7327
sample_79	Hyperlipidemia	1.3417	38.2603	3.3256	11.2354	616.986	169.396	16.2367	79.1057	1031.14	3523.53	143	3.6946	38.0421	7.0166	3.8396	72.8434	649.968	52.5237	11.1268	1.1372	5.2656	34.7127	0.5069	0.1793	0.01212	1.5355	5.6142	1.7574	1.6971	3.3795	8.219	2.8645	6.2713	32.4277	20.2448	0.02346	3.7892	3.9448	4.5873	4.331	16.9849	29.5828	0.0584	0.03152	13.8946	103.6	9.3169	28.6938
sample_80	Hyperglycemia	0.0515	6.3919	0.3621	3.1115	210.029	30.3344	3.487	19.9375	308.668	1451.73	42.4196	0.5659	2.2612	0.7476	0.9061	15.6714	161.81	8.2021	0.3937	0.4068	1.6998	8.5464	0.3849	0.1295	0.0989	0.9414	2.5952	0.9273	0.03308	0.4248	1.1884	0.2796	2.4974	5.1095	4.869	0.3822	0.616	0.4843	0.8366	1.1429	3.9493	10.0386	0.9346	1.482	0.9128	27.9771	5.5368	13.3668
sample_81	Normal	0.9748	27.0864	2.1345	7.4125	396.737	161.619	9.9254	53.5752	865.505	2495.31	109.3	2.3369	4.6765	1.5933	2.0549	40.1244	326.604	28.4817	1.1256	0.8444	3.1659	10.4993	0.4587	0.1016	0.1228	1.1773	5.0286	1.1829	0.4891	0.7984	1.4978	0.7699	2.1824	7.8513	4.3543	0.441	1.2077	0.813	1.3483	0.8978	4.7261	6.2435	0.6708	0.3292	1.6268	26.9675	5.3184	12.8366
sample_82	Hypertriglyceridemia	0.7244	30.5386	1.7771	6.6124	530.429	196.27	8.4351	64.6605	1089.55	1672.46	68.9846	1.4976	5.6545	1.6937	2.3355	50.1721	500.626	54.8275	2.7122	0.9349	5.7481	55.5193	0.4018	0.1759	0.1729	1.2996	5.7144	1.9801	1.2299	1.9351	7.0579	2.8432	5.6329	27.0919	5.2476	0.02346	3.4189	0.8414	5.1081	1.8264	12.273	7.3173	0.0584	0.03152	1.7276	53.4616	5.3396	14.8815
sample_83	Hypercholesterolemia	0.6449	18.914	0.8718	6.6461	582.853	75.0208	9.6065	69.4607	1029.45	2870.13	70.6156	1.378	4.4994	1.4721	2.7636	58.3816	862.083	36.7739	1.418	1.1865	6.0441	48.4677	0.666	0.1889	0.2231	2.876	8.998	2.4775	0.03308	0.4897	1.3233	0.4188	1.7461	8.9268	3.2675	0.6977	0.8581	0.4482	1.2998	0.6795	5.8684	5.7145	2.0046	1.1115	1.1963	30.6878	4.8937	12.8154
sample_84	Hyperlipidemia	1.4848	48.6627	4.1011	12.737	634.817	211.063	16.6685	82.8648	1224.2	3731.2	197.949	8.2072	46.3387	9.5603	4.5194	83.8999	652.257	89.7843	11.0565	1.5553	8.1037	63.5368	0.4764	0.1811	0.194	1.9054	7.5257	1.9949	1.5476	1.7328	7.043	2.0804	4.6369	21.0459	12.8688	0.02346	2.3432	1.9136	2.4785	1.9793	7.3545	12.9096	0.0584	0.03152	12.8643	70.7443	6.5493	17.0187
sample_85	Hyperglycemia	0.5552	28.8173	1.2592	9.4728	477.063	99.0895	9.8129	51.1389	755.241	2313.04	78.9771	1.9861	11.7402	1.9809	2.0397	43.7352	466.334	75.2652	3.5394	0.5135	4.4648	42.9983	0.3946	0.2814	0.1573	1.8482	5.2924	1.8305	0.8147	1.5938	4.7077	1.5143	3.5324	20.9912	14.0202	2.1364	2.4923	2.1169	2.8852	2.7048	11.2627	19.6113	3.0212	1.9727	3.1956	77.9921	5.1609	21.148
sample_86	Normal	0.5667	13.9331	0.6953	6.2915	355.134	68.1137	6.7103	40.8607	582.144	2165.36	75.2395	1.5186	1.7073	0.9774	1.6601	35.0073	377.043	22.4861	0.4569	0.6242	2.8808	19.5516	0.3304	0.01624	0.01212	1.2807	5.1013	1.0542	0.03308	0.2582	0.6791	0.04274	1.8537	2.8063	3.6498	0.2511	0.4964	0.6035	0.3429	0.4853	1.6607	5.0081	0.6031	0.4917	0.5505	37.8205	5.476	14.0474
sample_87	Hypertriglyceridemia	0.0515	10.2489	0.5147	4.8569	335.184	66.2938	7.5611	40.5995	574.599	1881.98	74.1424	1.6154	4.5015	1.3775	1.8945	42.3923	576.272	31.5702	2.0143	1.1697	4.7364	21.1259	0.5147	0.1051	0.1873	1.3451	4.4234	2.0605	0.3026	1.0104	2.1987	0.974	2.1178	14.8021	15.3296	0.02346	2.3047	2.4063	3.3359	4.5485	14.7773	39.5434	0.0584	0.03152	1.3515	34.5731	8.2195	14.0287
sample_88	Hypercholesterolemia	1.7647	48.3714	2.9296	12.7882	577.162	135.591	12.3336	58.339	797.822	3173.58	137.159	4.0333	51.236	7.6568	3.4978	58.6264	455.576	80.7183	13.9812	1.1	4.7536	34.3141	0.6536	0.3494	0.2807	2.0286	5.5817	2.2103	1.1104	1.8986	3.7907	1.4811	3.6186	17.3844	13.242	1.0741	1.7712	1.6108	2.9057	2.8404	7.9245	16.3691	1.4238	1.0615	14.8709	64.1308	5.8805	18.5786
sample_89	Hyperlipidemia	0.9503	24.4706	1.7647	9.1677	526.667	85.865	11.7664	60.6478	880.759	3582.96	93.5884	1.965	20.9641	4.7479	2.1841	40.7474	468.95	26.9852	4.3076	0.7984	3.9395	29.4151	0.374	0.01624	0.1415	1.8965	5.1381	1.5148	1.2256	2.734	5.7708	2.4712	5.5143	38.7115	18.5723	1.905	4.0801	2.2891	5.1506	3.6403	23.5321	30.0378	3.5803	2.2833	8.2	112.38	6.5503	27.6496
sample_90	Hyperglycemia	0.8648	22.7756	1.5048	8.7061	444.793	142.783	10.8739	52.7061	896.145	1908.63	113.394	3.3992	11.0601	2.6095	2.0342	44.2363	396.137	78.3989	4.1467	0.7394	4.7036	42.9068	0.6315	0.2859	0.2201	1.5962	3.6923	2.5284	0.6488	1.5877	3.2628	1.3394	3.0471	20.7449	7.83	0.8285	2.9066	1.2534	3.5877	1.8022	13.4009	14.2134	1.6558	0.7073	2.9822	48.9313	5.546	18.1084
sample_91	Normal	0.4705	14.8403	1.1794	4.3728	298.868	66.861	6.5751	36.4331	529.855	1559.5	46.9659	1.0099	1.2564	0.5305	1.3123	25.1813	290.938	11.1707	0.388	0.6452	3.1233	12.3912	0.3556	0.01624	0.0625	0.817	3.2954	0.8294	0.7182	0.8518	1.8682	0.7379	1.9541	6.1825	2.9994	0.4742	0.741	0.428	0.9844	0.8036	2.5647	3.2041	0.4554	0.2724	0.3667	26.6321	4.2373	11.7162
sample_92	Hypertriglyceridemia	0.4834	15.9539	0.9081	7.0489	356.199	63.0804	9.9228	45.5268	637.833	1971.3	47.9691	0.9054	1.3451	0.9449	1.8106	35.3418	302.854	15.7295	0.425	0.6964	3.5039	21.2808	0.4565	0.01624	0.1172	1.1948	3.9506	1.3188	0.5874	1.0402	4.5843	0.3815	3.2534	16.6647	9.3349	0.476	0.8976	0.7466	2.743	2.1324	13.5301	21.3597	1.1227	0.576	0.4722	21.6633	3.9176	11.5912
sample_93	Hypercholesterolemia	1.2337	33.5381	2.3578	10.6395	554.512	175.244	13.3739	68.7003	971.421	3036.2	114.234	2.6506	10.7634	2.5553	3.1045	70.8	544.653	38.9219	3.2662	1.0982	5.6404	35.5788	0.4187	0.1914	0.1629	1.4476	5.6632	2.1115	0.6036	1.0611	1.971	1.0937	2.5081	11.8045	9.7734	0.6505	2.4786	2.3443	1.4114	1.6275	7.6273	15.6422	1.2029	0.9447	3.2396	40.3376	5.3151	16.9266
sample_94	Hypercholesterolemia	0.9482	42.988	3.5572	8.9184	633.139	341.427	12.3535	69.2771	1228.61	3370.52	169.293	3.8851	9.8178	4.5218	3.736	67.8475	589.615	47.0829	3.0136	1.4216	5.1054	22.7669	0.518	0.1665	0.01212	1.5586	5.6379	2.1284	2.3942	2.4414	9.7442	3.4568	5.3647	23.9753	9.1915	1.5053	3.3981	1.6662	3.2562	2.3641	8.2207	8.4359	1.4671	0.6929	2.9968	94.6032	8.5281	17.6372
sample_95	Hyperglycemia	0.7196	25.7843	1.8042	5.9729	377.133	125.58	6.8097	36.3676	534.307	1857.49	66.4544	1.5588	3.2449	1.3378	2.5171	35.6472	190.142	16.2028	0.6852	0.783	3.165	13.8378	0.6474	0.1595	0.1522	1.0816	2.4792	1.9189	0.5935	0.7972	3.2438	1.1305	1.9871	9.9277	5.8762	0.559	1.2309	0.9881	1.3916	1.1937	4.1295	7.2168	0.6904	0.591	0.9471	25.4069	4.1636	9.9736
sample_96	Hypertriglyceridemia	0.6155	20.2175	1.8151	8.5126	473.32	119.628	9.7714	44.966	683.627	1527.14	127.389	3.8899	13.3184	3.2325	1.5596	41.9484	1088.61	37.8331	11.762	1.3196	4.1366	15.1418	2.7785	0.01624	0.1187	0.9952	2.5679	1.0839	0.3233	1.192	2.1773	1.25	1.8992	14.6339	6.9796	1.356	3.5536	2.0863	2.1607	1.3696	12.7589	15.4833	3.1772	1.8787	3.1705	69.2153	7.4648	22.1563
sample_97	Hypercholesterolemia	0.546	40.753	3.5001	8.421	646.144	491.135	9.1881	64.0294	1191.43	2981.17	109.379	2.4102	8.857	3.1044	3.467	60.9266	757.277	59.1423	3.4075	1.4939	5.9679	42.4932	0.759	0.1681	0.01212	0.8004	3.4066	1.9356	0.03308	0.03056	0.7617	0.5335	0.9815	3.7552	1.4102	0.02346	1.2216	0.4993	0.732	0.292	2.7912	3.0044	0.0584	0.03152	2.4134	73.1695	11.3858	19.5778
sample_98	Hypercholesterolemia	2.6479	67.9216	3.903	15.0013	708.531	269.051	16.0803	80.743	1300.43	2895.71	148.83	3.7654	14.5554	3.0349	3.5497	75.1712	706.217	48.2542	4.3752	1.423	6.7337	30.1775	0.4457	0.123	0.0941	1.1737	5.7338	1.2398	0.03308	0.9068	1.3586	0.7452	2.4491	13.011	3.0766	0.3292	1.4301	0.5086	1.8658	0.7176	8.3753	6.6766	0.889	0.288	3.8038	27.285	3.9915	11.6615
sample_99	Hyperglycemia	0.2857	10.7658	0.7082	6.0012	383.2	67.944	6.7622	38.0329	597.372	1499.4	35.2002	0.4527	15.287	4.7491	1.963	23.827	279.827	14.051	3.4622	1.0248	3.0437	26.3705	0.71	0.2259	0.1609	0.8697	2.0297	2.2908	0.03308	0.3011	0.8991	0.2137	1.4382	4.7541	2.648	0.2488	0.6657	0.4423	0.6823	0.5602	2.971	4.9179	0.5802	0.3353	5.0648	41.7595	5.4904	15.4721
sample_100	Normal	0.0515	11.3054	0.6003	4.8423	321.051	60.9508	6.9167	38.5044	567.118	1772.05	68.4016	1.0065	1.4273	0.6735	1.7424	41.2881	487.716	21.7696	0.4336	0.8989	4.4429	23.8687	0.2478	0.1039	0.0846	0.9872	3.9367	0.9761	0.03308	0.2454	0.9065	0.251	1.6542	4.3004	4.0643	0.5132	0.487	0.6452	0.5816	0.6769	2.2277	5.4437	0.9169	0.9498	0.5652	24.075	4.6489	12.9356
sample_101	Hypertriglyceridemia	1.0253	45.9925	3.0187	14.2894	605.021	196.47	14.1755	66.0433	1033.44	3092.83	131.164	4.5646	29.6306	7.3129	3.8392	65.2522	575.222	65.994	8.7463	1.5701	7.1277	50.6474	0.5128	0.1351	0.1475	1.928	6.3488	1.5658	1.0919	1.9343	4.0844	1.8106	3.9503	18.6591	9.9416	1.1956	2.3359	1.3427	2.3914	2.1082	6.7854	11.25	1.4167	0.9689	10.3006	43.0884	5.3236	16.0759
sample_102	Hypercholesterolemia	0.7798	35.2593	2.7946	11.226	640.044	193.494	16.1742	82.5994	1142.73	2982.69	103.72	2.2514	18.1876	3.7132	3.8758	72.3651	653.577	44.2222	6.1475	1.6476	7.2589	32.6672	0.9156	0.3741	0.3536	2.225	6.282	3.2046	0.5551	1.4234	2.7476	0.9972	2.5312	15.2145	9.2375	1.177	2.2423	1.4425	1.6685	1.4725	8.1226	12.3075	1.7068	1.4572	6.4677	22.6037	3.1692	11.8637
sample_103	Hypercholesterolemia	1.4495	32.984	1.9537	12.6245	900.943	260.097	13.4661	98.184	1355.73	4066.97	116.118	1.6179	12.0033	3.278	4.5373	92.3012	737.864	71.2263	3.5698	1.0148	7.5516	77.1506	0.7142	0.4959	0.332	2.183	7.6555	3.0501	0.03308	0.9813	4.0724	1.5296	2.6064	17.8318	9.4083	0.7187	2.3053	1.7361	2.0498	1.575	8.8567	11.2556	0.8624	0.7653	3.4993	45.9267	5.9188	17.0693
sample_104	Normal	0.5284	20.5274	1.2932	9.2534	396.372	81.7156	10.3963	45.7178	638.353	2046.94	91.1101	2.6624	2.0381	0.6833	1.863	39.9676	397.333	34.0139	0.4677	0.8175	3.6373	17.3562	0.3237	0.1221	0.1	1.0748	3.7375	1.1405	0.4107	0.5452	1.4511	0.4105	1.8465	5.4786	2.9079	0.4936	0.7575	0.5448	0.8374	0.7091	3.1471	4.1345	0.7468	0.5536	0.5508	27.3331	5.6343	12.5217
sample_105	Hypertriglyceridemia	1.1819	40.5222	2.409	11.2103	546.671	176.306	15.7466	76.0258	939.466	2294.16	61.935	1.1427	7.9819	1.7806	2.526	62.3963	560.488	45.5866	2.5697	0.8407	5.2481	42.5255	0.3996	0.1846	0.1821	1.3343	5.0286	1.798	1.1316	2.6594	4.0741	2.2165	4.2239	25.1119	10.5133	1.2262	4.5937	2.346	3.5547	2.3958	14.0438	17.0601	2.398	1.2032	2.4422	78.8652	6.077	21.0824
sample_106	Hypercholesterolemia	1.5204	52.1306	2.3757	12.5719	721.317	218.402	11.8175	64.5183	1089.73	3385	168.509	5.0735	11.5699	2.7605	3.6301	76.9455	775.364	107.64	3.5005	1.0815	5.811	49.7041	0.4004	0.1954	0.1871	2.0159	8.704	1.7985	0.03308	0.7513	1.529	1.0602	2.4303	10.5445	4.2913	0.5468	1.6283	0.7718	1.089	0.6637	4.5026	6.0134	1.0693	0.5074	3.1914	42.0312	5.2833	14.5426
sample_107	Hypercholesterolemia	0.5887	31.1009	2.6701	8.8394	610.708	261.216	13.1614	95.6049	1580.82	3716.92	150.739	2.8864	5.093	1.7804	3.7569	77.4695	546.612	37.2499	1.6903	1.2027	6.3923	24.1883	0.6931	0.2414	0.2455	2.5632	6.5872	2.5954	0.4523	1.1413	1.8586	1.3813	1.8385	15.592	11.565	0.5271	4.1227	3.8804	1.9707	2.0977	12.88	25.3627	1.3416	0.6731	1.8211	43.6955	6.8134	15.3138
sample_108	Hyperglycemia	0.0515	12.2232	0.6129	6.5909	384.543	56.8286	7.1346	35.2433	539.827	1728.68	42.4191	0.7587	9.2799	2.9372	1.597	31.2389	436.786	21.675	2.4187	0.8661	3.3281	27.1651	0.5192	0.1135	0.1255	0.9063	3.4878	2.6222	0.3303	0.6759	2.0283	0.4648	1.774	8.6007	5.873	0.7762	1.1866	0.8425	0.9885	1.0593	4.8912	9.0328	1.2974	0.9907	3.4063	39.2232	5.6921	17.7299
sample_109	Hypertriglyceridemia	0.6879	19.6407	1.3645	0.58528	368.215	74.7301	7.2258	43.3833	550.991	2288.23	75.8598	1.7185	15.1605	1.6179	1.2626	30.4066	351.039	56.7952	3.7382	0.4251	2.9624	32.13	7.0904	0.01624	0.01212	1.7549	4.286	1.7941	0.03308	0.9474	0.10792	0.9	0.1963	18.0558	11.4073	0.02346	1.9473	1.9256	2.3615	2.1996	11.1684	23.0923	0.0584	0.03152	4.1172	62.2879	5.8066	24.5816
sample_110	Hyperlipidemia	0.9648	16.1338	0.5972	0.58528	469.896	53.0865	6.4605	49.1774	720.834	3337.98	70.6677	0.9958	1.9645	0.9183	2.2887	38.1899	453.757	22.8916	0.7529	0.9343	4.6943	38.2775	0.7829	0.01624	0.01212	2.0313	7.7343	1.6764	0.03308	0.7605	1.2661	0.04274	0.1963	8.57	7.5803	0.02346	0.8739	1.0549	1.2414	1.7433	6.8596	15.9674	0.0584	0.03152	0.7283	41.9392	4.2623	18.205
sample_111	Hypercholesterolemia	0.3596	13.7417	0.7149	0.58528	260.853	50.4039	4.5357	27.4036	410.707	1562.18	54.8314	1.9429	10.1382	1.4463	1.3236	24.8956	302.517	28.6747	3.7218	0.6067	2.6842	21.4706	0.249	0.01624	0.01212	0.7731	2.7676	0.6972	0.03308	0.03056	0.8904	0.04274	0.1963	2.6479	2.803	0.2247	0.3509	0.3576	0.3694	0.5367	1.1291	3.5114	0.5708	0.526	4.5352	24.1211	3.042	11.2749
sample_112	Hyperglycemia	0.2575	8.0913	0.6932	0.58528	312.184	48.6639	4.4946	29.6531	416.003	1480.45	37.0564	0.6856	9.0078	1.6024	1.474	28.153	370.026	16.6486	3.366	0.6988	3.5227	26.9188	0.3375	0.089	0.0896	0.7392	2.5691	1.3397	0.03308	0.4317	1.3087	0.04274	0.1963	6.3035	6.3721	0.4227	0.8398	1.09	0.8533	1.243	4.2884	11.1473	0.9855	0.8227	4.2412	29.2365	3.8395	10.7562
sample_113	Normal	0.0515	19.449	1.7645	0.58528	297.912	137.172	6.0984	39.44	618.312	1628.38	65.3061	1.8241	1.3745	0.5571	1.2339	26.7036	242.901	18.7324	0.4077	0.6413	2.4622	8.6783	0.3361	0.0812	0.0606	0.6529	3.4319	1.2244	0.4749	0.5857	2.3537	0.5886	0.1963	6.3089	2.513	0.3529	0.8829	0.5476	1.0981	0.5455	2.6398	2.6123	0.4642	0.1961	0.5647	30.7416	4.5616	10.1524
sample_114	Hypertriglyceridemia	0.0515	16.9882	0.8217	0.58528	401.27	102.811	5.3226	49.1539	692.523	2682.62	51.3869	0.5001	11.0554	1.4473	2.7333	44.0502	255.417	12.0502	2.3403	0.7903	3.8783	24.6557	0.4566	0.1994	0.01212	1.1104	3.6038	1.3949	0.03308	0.03056	2.8454	0.8625	0.1963	13.7709	11.7744	0.3232	1.6173	1.3017	1.6765	1.919	8.5404	16.7653	0.645	0.4584	4.3257	51.5679	3.9319	11.7223
sample_115	Hyperlipidemia	1.0207	22.1812	1.5246	0.58528	452.404	121.439	8.5406	44.9748	760.86	3360.74	97.7862	1.4864	2.9285	0.8583	2.8683	56.6327	266.192	17.0799	0.8431	0.08136	3.0796	17.7697	0.4446	0.1763	0.1339	1.8114	4.8606	1.5897	0.8561	1.1543	3.4532	0.892	0.1963	10.4778	8.209	0.02346	1.4503	1.8	1.275	1.9332	5.7333	14.1619	0.0584	0.03152	0.8721	35.9891	4.5582	10.8268
sample_116	Hypercholesterolemia	1.7957	40.1932	2.1233	0.58528	628.392	150.317	14.4626	63.5957	980.525	3502.68	109.51	3.4386	14.9273	4.0558	3.113	59.1139	529.817	89.0969	3.3435	0.8878	5.9391	71.7937	0.5864	0.2543	0.2433	1.8894	7.2244	2.3809	0.6933	0.7419	2.1431	0.814	0.1963	8.3837	9.0703	0.3812	1.8256	2.2289	1.0651	1.3781	5.8744	16.7168	1.142	0.7503	5.558	51.7044	7.4159	14.5738
sample_117	Hyperglycemia	0.3765	12.1018	0.4622	0.58528	238.574	47.9092	4.3927	27.2582	383.265	1141.71	47.9122	1.1586	3.2206	0.8114	1.2929	27.2277	237.558	15.8985	1.2779	0.5354	2.2549	17.0893	0.3202	0.1186	0.0962	0.6022	1.9142	0.8635	0.3527	0.6414	2.0702	0.3737	0.1963	8.7997	7.2906	0.7316	0.9343	0.8705	0.803	1.0615	3.5791	8.5707	1.0556	0.7368	2.285	31.1517	4.1191	10.39
sample_118	Normal	0.0515	12.0246	0.9983	6.3167	421.749	61.969	9.766	48.5202	699.384	2425.89	62.1116	1.0448	1.7892	0.8215	1.5946	30.5951	449.945	18.6723	0.4906	0.8902	3.85	20.8184	0.4872	0.2091	0.1863	1.1463	3.5999	1.5183	0.03308	0.03056	0.10792	0.04274	4.2408	1.8765	1.8582	0.1832	0.2395	0.04266	0.3298	0.37	1.0394	2.4651	0.292	0.3298	0.7612	43.7224	5.0064	12.7554
sample_119	Hypertriglyceridemia	1.7547	33.5023	1.9598	7.6937	421.961	154.23	9.0753	46.5515	811.716	1629.52	65.9758	1.3884	5.5698	1.5986	1.7953	37.6477	486.57	28.1021	2.8517	0.7911	5.6789	36.8188	0.4693	0.1826	0.177	1.6975	5.6151	2.1431	1.3718	1.7342	0.10792	1.2941	6.1349	17.4074	9.7113	0.02346	2.817	1.8247	2.8017	2.1464	11.6329	17.2639	0.0584	0.03152	2.5257	71.9422	5.4099	15.453
sample_120	Hyperlipidemia	0.8417	36.4922	2.7626	8.8755	781.413	207.065	13.1702	92.8589	1073.25	3168.25	95.0395	1.7858	4.496	1.8712	4.4426	102.241	1200.97	48.6398	1.3683	2.0553	10.6339	61.865	0.4362	0.2441	0.1386	1.6407	5.5923	2.0779	0.7367	0.872	0.10792	1.162	5.1824	10.082	10.1218	1.9623	1.814	2.2339	1.306	2.0065	5.481	15.6433	3.1629	2.7654	1.4549	51.9394	4.388	12.3344
sample_121	Hypercholesterolemia	1.0836	38.7926	2.7407	13.4056	575.918	175.974	14.3775	61.9005	860.03	3563.14	132.475	2.6537	5.9264	1.038	3.8738	73.4187	468.606	50.6428	1.2992	0.08136	5.2712	31.2936	0.5798	0.2246	0.01212	1.9746	6.3739	2.5728	0.03308	0.8625	0.10792	0.6375	1.9254	6.4244	5.17	0.3373	1.3953	1.4332	1.1905	0.9842	5.798	10.1339	0.7814	0.6014	1.8019	37.2717	4.3208	11.6087
sample_122	Hyperglycemia	0.4839	20.1884	1.2614	7.3051	311.839	122.685	7.0799	30.7693	641.34	1766.91	98.4077	3.2417	2.105	0.8075	1.6583	28.0916	269.957	35.3838	0.4577	0.7212	2.6515	11.8363	0.4597	0.1255	0.1838	1.2897	4.1167	2.4484	0.2349	0.4126	0.10792	0.3084	2.4787	3.5683	2.3687	0.5902	0.9295	0.7526	0.5888	0.5285	3.0631	5.6011	1.7084	1.0071	0.7022	71.3637	6.0042	17.5055
sample_123	Normal	0.0515	20.238	0.8014	3.4755	402.308	79.2626	4.217	36.0236	641.78	2328.45	78.8668	2.0213	1.0367	0.7077	1.6813	29.5409	302.403	18.5559	0.3479	0.7069	2.2446	8.7706	0.2772	0.01624	0.0702	0.9518	3.9025	0.8401	0.03308	0.4039	0.10792	0.2521	6.3956	3.9884	1.7601	0.2595	0.4721	0.04266	0.9767	0.7904	3.2047	3.9354	0.4045	0.1576	0.7311	16.7219	2.4972	9.2336
sample_124	Hypertriglyceridemia	0.5828	34.4441	1.4558	8.8754	576.822	136.669	10.4986	54.8197	867.882	2817.4	126.874	3.1514	7.5502	2.2388	2.8169	59.7371	550.965	70.818	3.0252	1.0303	6.0448	44.2947	0.5226	0.1537	0.1878	2.0735	6.3329	2.8465	1.2385	1.2649	0.10792	1.0077	4.2188	13.1171	12.4663	1.1923	1.9271	2.1196	1.7735	2.338	6.7764	16.8946	1.8894	1.2996	2.1844	80.5937	6.1343	19.0334
sample_125	Hyperlipidemia	0.9873	44.5498	2.5995	9.6027	672.287	185.746	10.1735	59.5817	1037.98	3030.27	178.67	5.8052	2.8089	0.8995	2.8129	70.4465	727.196	80.8683	0.8926	1.1415	5.3037	27.8816	0.4516	0.172	0.2178	1.6385	6.9002	1.9918	0.8344	1.3694	0.10792	1.5285	4.4619	19.3874	13.7824	0.02346	2.7027	2.3647	3.0931	2.8271	11.7823	21.2224	0.0584	0.03152	0.8186	58.6849	5.3671	14.0669
sample_126	Hypercholesterolemia	0.638	44.5796	2.9836	11.216	718.982	373.152	13.3378	74.2902	1290.75	3479.85	156.191	3.6275	10.4668	2.9419	3.3833	66.8336	885.004	73.7265	4.4663	1.3473	6.0545	44.8782	0.6252	0.01624	0.2262	2.7566	9.428	2.1715	0.4691	1.3926	0.10792	1.2718	2.9545	13.9027	7.0463	0.5985	2.8054	1.7195	2.3624	1.2768	10.5285	12.6622	1.3954	0.7664	3.5259	69.8467	9.9918	17.3002
sample_127	Hyperglycemia	0.0515	18.53	0.8262	4.6377	409.038	141.051	5.4259	27.7183	494.762	1514.03	52.6668	0.8648	2.2566	0.8556	1.6956	36.7446	289.27	14.6951	0.5505	0.7691	3.4517	18.9422	1.0432	0.2852	0.3564	1.3302	2.8463	4.2639	0.03308	0.7987	0.10792	0.8859	0.1963	10.0336	4.9995	0.3222	1.7013	0.9456	1.2349	0.9185	5.2886	6.2746	0.6524	0.3427	0.07334	21.0204	2.9679	9.3386
sample_128	Hypertriglyceridemia	0.9296	38.9593	1.9605	11.9049	543.835	150.658	10.6596	56.4023	992.797	2128.76	123.107	3.3466	25.3225	5.1474	3.4235	76.3434	710.264	77.7584	14.3326	1.3559	5.2004	29.4013	3.3909	0.1426	0.1504	1.4647	5.7287	1.7011	0.9427	1.5	5.5478	1.2276	5.1781	18.4086	9.3698	0.02346	2.2481	1.4611	2.2705	1.8128	8.0131	11.9652	0.0584	0.03152	8.3212	74.2263	4.072	19.5321
sample_129	Hyperlipidemia	1.1662	22.0904	1.6171	7.249	467.601	99.7059	9.4314	63.0969	927.85	2991.95	107.056	2.5605	3.4261	1.796	3.033	64.0174	454.133	31.3646	1.0094	0.834	3.5875	18.2486	0.7916	0.1292	0.2498	2.145	7.4272	2.3063	0.7102	0.4263	3.6656	0.3283	9.5939	6.4435	11.7397	0.8713	1.0484	1.9985	0.8644	1.9026	4.7034	23.1585	2.001	1.5303	1.2518	37.8566	3.7342	12.876
sample_130	Hypercholesterolemia	4.1431	58.6956	3.078	13.0871	693.262	165.766	10.9001	71.6095	1000.94	3872.68	136.018	3.6135	30.1499	5.8505	3.801	79.55	438.097	44.9711	6.9794	1.0769	5.3977	33.0971	0.7664	0.2284	0.1678	3.005	9.7371	2.1347	1.6103	1.8561	5.8118	1.1465	6.569	17.8763	11.9638	0.02346	1.5581	1.5804	2.3712	2.2316	7.8611	13.9331	0.0584	0.03152	12.5282	65.101	4.7452	14.2962
sample_131	Hyperglycemia	0.0515	12.2707	0.8603	4.1701	280.764	48.9456	7.7849	34.6019	461.545	1345.91	39.8585	0.9545	0.9944	0.7321	1.2778	26.3387	436.522	15.7753	0.401	0.5464	2.7913	16.9231	0.5447	0.1512	0.2413	1.2894	3.9648	2.313	1.786	2.3788	4.7877	1.067	4.6726	14.06	10.4348	1.5625	1.7991	1.3112	2.9492	3.2061	10.0866	18.8885	2.6893	2.2071	0.5079	40.678	5.2774	11.4361
sample_132	Normal	0.7126	15.0717	0.8927	4.8381	367.289	48.3391	6.0791	44.3557	632.69	2210.06	59.2906	0.8978	2.2199	1.0827	1.5473	32.929	377.807	16.6088	0.5126	0.9104	3.108	12.3225	0.3744	0.01624	0.1284	0.9719	3.8461	1.0278	0.03308	0.4132	1.5982	0.04274	4.1511	4.1156	4.5951	0.2596	0.4837	0.5493	0.6482	0.8768	2.7769	7.1873	0.5465	0.5434	0.9133	18.8396	2.243	8.0289
sample_133	Hypertriglyceridemia	0.8739	18.8428	1.6571	6.3203	545.047	189.459	8.0964	50.8269	852.824	2193.87	64.1228	1.0924	5.933	3.6211	2.2185	46.5105	709.935	26.7931	1.8997	1.1382	5.4682	35.5333	0.8486	0.4613	0.2836	1.5085	4.6038	3.4528	0.4389	0.8736	3.1525	1.3079	4.8206	18.0029	20.7	0.8634	3.9384	5.025	2.2082	3.275	12.6129	35.175	2.1707	1.4537	2.7306	35.2428	5.5429	13.2271
sample_134	Hyperlipidemia	1.2008	61.4419	5.6977	11.0801	658.678	417.474	11.1824	67.2633	1147.73	2588.13	139.274	4.7359	4.2305	1.9995	4.2945	79.3964	466.01	45.208	1.6997	1.3115	6.2486	29.442	0.6317	0.3911	0.3143	1.9268	5.2408	2.5564	1.9757	2.2269	8.0044	3.0237	0.1963	21.0192	9.7305	0.7761	3.228	1.6198	2.8194	1.859	6.7266	9.354	0.9065	0.4798	0.07334	30.2075	3.4726	11.8012
sample_135	Hypercholesterolemia	0.0515	28.0075	2.705	9.481	686.622	274.239	12.1765	80.0829	1270.03	3620.84	106.668	1.7478	7.8326	2.7214	4.3507	80.3826	622.055	29.7056	2.577	1.6403	7.7379	35.1624	0.6662	0.2139	0.211	2.3509	6.5935	3.1231	0.3821	1.0722	2.0248	1.2835	3.0859	15.8582	9.1455	0.02346	3.232	2.4198	2.1881	1.5979	9.8428	13.7883	0.0584	0.03152	2.2549	32.0458	3.6643	11.2928
sample_136	Hyperglycemia	0.7094	25.0201	1.7818	7.7442	336.678	120.526	6.6276	31.2252	532.221	1751.28	78.0665	1.7278	2.3202	0.9462	1.6503	30.9036	310.723	15.3701	0.5412	0.8274	3.3095	14.3302	0.3987	0.1509	0.1666	1.0043	3.1583	1.6555	0.03308	0.4166	1.1117	0.2825	2.0503	4.1108	4.1122	0.3031	0.7623	0.8149	0.482	0.5973	2.3725	6.5062	0.5163	0.4651	0.8695	31.9921	4.7955	10.0475
sample_137	Normal	0.5557	24.3557	2.5348	3.8054	408.88	220.416	4.3816	39.2725	767.433	1772.09	101.717	4.0244	1.9938	1.0179	1.705	35.3009	275.944	29.3221	0.424	0.8958	2.2871	6.7053	0.3266	0.01624	0.1192	0.8672	3.6426	1.3551	0.9014	0.8739	5.6569	1.4381	5.867	10.5442	3.762	0.5663	1.3717	0.5969	1.5575	1.0163	4.1493	3.9298	0.6206	0.2147	0.9463	22.246	3.3642	8.3665
sample_138	Hypertriglyceridemia	0.0515	28.9141	2.6074	5.8299	491.62	207.802	8.3542	48.2069	854.122	2499.76	95.3799	2.758	7.9435	1.9679	2.4312	47.3548	430.151	44.9522	3.6298	0.9627	4.8421	31.1936	0.4751	0.1365	0.122	1.3406	5.5799	2.1115	1.4229	1.6223	7.6491	2.9565	6.0853	22.8016	14.0588	3.4226	3.481	2.4189	2.9511	3.1061	8.8804	14.4701	4.2034	3.4747	2.6501	51.3877	4.8085	12.5245
sample_139	Hyperlipidemia	0.8817	19.6347	1.1321	5.6895	534.881	122.853	7.6571	56.7695	842.274	2547.34	77.8483	1.5217	2.3018	1.1365	2.9902	59.4258	598.092	24.7199	0.5709	1.1807	5.5455	43.3313	0.5094	0.2637	0.3017	1.7899	5.6186	2.9026	0.6695	0.8856	4.8692	1.0097	4.959	15.9635	14.6796	0.975	2.6034	2.7836	1.7421	2.6454	10.3212	22.7443	2.0737	1.5961	0.9325	21.4045	2.4734	8.8071
sample_140	Hypercholesterolemia	0.8173	18.9868	1.4931	9.4113	548.709	61.1483	10.7604	60.9542	837.168	2652.21	73.4214	1.7193	3.7367	1.3119	2.5315	50.0071	746.444	47.953	1.4174	0.9659	5.1667	46.6752	0.3846	0.1215	0.1189	1.1617	4.3997	1.4644	0.03308	0.2311	0.6923	0.04274	2.0533	2.7744	2.0276	0.1665	0.344	0.3262	0.3773	0.3631	1.792	3.5212	0.4837	0.3079	1.2015	29.9003	3.3379	11.6923
sample_141	Hyperglycemia	0.0515	18.575	1.0525	6.653	480.877	123.97	6.0924	36.6035	588.873	1755.8	53.4505	1.1066	26.2755	3.8834	2.103	45.3238	528.524	26.144	12.1263	1.1066	4.0756	26.0761	0.714	0.3002	0.205	1.4394	4.1666	2.0155	0.03308	0.5361	2.869	0.8167	3.0114	11.8148	7.6026	1.4215	1.2889	0.8957	1.0426	0.9667	5.4269	9.0538	2.0885	1.1792	10.2699	28.3166	3.1287	11.0627
sample_142	Hypertriglyceridemia	0.558	22.6675	1.6615	7.766	458.338	133.204	9.7601	56.3968	718.009	2054.28	59.2734	2.3755	95.2748	7.1884	3.4889	35.8488	249.386	50.9746	23.4102	0.9131	3.593	32.1484	93.7138	0.01624	0.01212	1.047	4.2772	2.1427	0.655	0.6518	14.8658	1.2257	15.7876	23.1425	21.5906	4.4147	1.7687	1.5136	1.2355	1.3962	5.8209	11.1755	1.1632	0.7533	24.2273	55.122	5.0436	16.3474
sample_143	Hyperlipidemia	1.3581	24.9926	1.258	6.3586	374.485	101.389	7.2988	37.7572	622.733	2255.76	66.1311	1.3464	5.4705	1.0913	1.3943	33.9804	395.029	27.8874	1.9597	0.5167	2.6541	13.015	15.2047	0.2276	0.2459	2.2805	6.7626	1.5379	3.0711	2.8443	13.0316	2.0898	9.4896	30.1218	25.291	2.4992	3.0778	2.791	5.0898	5.357	14.6577	32.2888	3.3542	2.6783	1.8015	247.711	9.5407	43.0841
sample_144	Normal	0.5255	10.3247	0.5427	3.5702	354.301	53.6726	7.7239	54.9033	711.457	1960.17	56.075	0.8861	4.4962	1.4104	2.1404	42.8852	577.469	23.9553	1.4235	0.9707	4.0573	20.4608	1.9504	0.1551	0.1106	1.8566	6.1612	1.4113	0.2328	0.4214	2.094	0.3107	4.2766	6.7126	7.0173	1.0819	0.7079	0.9191	1.0949	1.5599	3.9874	10.7146	1.878	1.574	1.3463	40.4319	2.8886	12.7776
sample_145	Hypercholesterolemia	1.1627	34.2472	2.2323	11.2631	584.61	100.773	11.0556	58.3471	741.644	2940.45	100.835	2.26	31.5773	6.7822	3.5423	65.1285	704.413	53.0492	9.7541	1.6494	6.2434	51.2167	0.7436	0.1415	0.1395	1.6204	6.0601	2.0745	0.7271	0.7323	2.3656	0.4309	2.6845	5.8244	6.4	0.72	0.721	0.7407	0.7011	0.9983	2.5193	7.0085	1.056	0.9307	7.9813	42.197	2.9889	13.1131
sample_146	Hyperglycemia	0.0515	20.5241	1.3488	8.4721	601.02	108.371	12.5698	72.495	917.609	2807.86	86.6067	1.5573	36.9104	5.3155	3.021	61.022	673.303	36.3005	12.1001	1.7325	7.5584	51.1985	0.9537	0.4812	0.3933	2.2631	5.6249	3.7908	0.5081	0.7148	4.1441	0.6678	3.506	13.7061	18.932	1.2224	1.327	2.0953	1.6417	3.2372	6.4739	22.3577	1.9104	1.8642	10.8319	49.7622	4.5834	18.9209
[truncated: 546 more columns]

## Sheet: Supplemental Table S5
Supplemental Table S5. Lipid species and proteins significantly upregulated in different metabolic groups.
Lipid/protein	Hypercholesterolemia	Hyperglycemia	Hyperlipidemia	Hypertriglyceridemia	status
CE(12:0)	0	0	0	0	down
CE(14:0)	0	0	0	0	down
CE(14:1)	0	1	0	0	down
CE(15:0)	0	0	0	0	down
CE(16:0)	0	0	0	0	down
CE(16:1)	0	0	0	0	down
CE(17:0)	0	0	0	0	down
CE(18:0)	0	1	0	0	down
CE(18:1)	0	0	0	0	down
CE(18:2)	0	1	0	0	down
CE(18:3)	0	1	0	0	down
CE(18:4)	0	1	0	0	down
CE(20:0)	0	0	0	0	down
CE(20:1)	0	0	0	0	down
CE(20:2)	0	0	0	0	down
CE(20:3)	0	0	0	0	down
CE(20:4)	0	0	0	0	down
CE(20:5)	0	0	0	0	down
CE(22:2)	0	0	0	0	down
CE(22:4)	0	0	0	0	down
CE(22:5)	0	0	0	0	down
CE(22:6)	0	0	0	0	down
CER(16:0)	1	0	0	0	down
CER(18:0)	0	0	0	0	down
CER(20:0)	0	0	0	0	down
CER(22:0)	0	0	0	0	down
CER(24:0)	0	1	0	0	down
CER(24:1)	0	0	0	0	down
DAG(14:0/18:1)	0	0	0	0	down
DAG(16:0/16:1)	0	0	0	0	down
DAG(16:0/18:1)	0	0	0	0	down
DAG(16:0/18:2)	0	0	0	0	down
DAG(16:1/18:1)	0	0	0	0	down
DAG(16:1/18:2)	0	0	0	0	down
DAG(18:0/18:1)	0	0	0	0	down
DAG(18:1/18:1)	0	0	0	0	down
DAG(18:1/18:2)	0	0	0	0	down
DAG(20:0/20:0)	0	0	0	0	down
FFA(14:0)	0	0	0	0	down
FFA(14:1)	0	0	0	0	down
FFA(15:0)	0	0	0	0	down
FFA(16:0)	0	0	0	0	down
FFA(16:1)	0	0	0	0	down
FFA(17:0)	0	0	0	0	down
FFA(18:0)	0	0	0	0	down
FFA(18:1)	0	0	0	0	down
FFA(18:2)	0	0	0	0	down
FFA(18:3)	0	0	0	0	down
FFA(18:4)	0	0	0	0	down
FFA(20:3)	0	0	0	0	down
FFA(20:4)	0	0	0	0	down
FFA(20:5)	0	0	0	0	down
FFA(22:0)	0	0	0	0	down
FFA(22:1)	0	0	0	0	down
FFA(22:2)	0	0	0	0	down
FFA(22:4)	0	0	0	0	down
FFA(22:5)	0	0	0	0	down
FFA(22:6)	0	0	0	0	down
HCER(16:0)	0	0	0	0	down
HCER(22:0)	0	1	0	0	down
HCER(24:0)	0	1	0	1	down
HCER(24:1)	0	0	0	0	down
LCER(16:0)	0	0	0	0	down
LPC(15:0)	0	0	0	0	down
LPC(16:0)	0	0	0	0	down
LPC(16:1)	0	0	0	0	down
LPC(17:0)	0	0	0	0	down
LPC(18:0)	0	0	0	0	down
LPC(18:1)	0	0	0	0	down
LPC(18:2)	1	1	1	1	down
LPE(16:0)	0	0	0	0	down
LPE(18:2)	1	1	1	1	down
LPE(20:4)	1	1	1	1	down
PC(16:0/18:1)	0	0	0	0	down
PC(16:0/18:2)	0	1	0	0	down
PC(16:0/20:2)	0	0	0	0	down
PC(16:0/20:3)	0	0	0	0	down
PC(16:0/22:5)	0	0	0	0	down
PC(16:0/22:6)	0	0	0	0	down
PC(18:0/18:1)	0	1	0	0	down
PC(18:0/18:2)	0	1	0	0	down
PC(18:0/20:3)	0	0	0	0	down
PC(18:0/20:4)	0	1	0	0	down
PC(18:1/16:1)	0	0	0	0	down
PC(18:1/18:1)	0	0	0	0	down
PC(18:1/20:3)	0	0	0	0	down
PC(18:1/20:4)	0	0	0	0	down
PE(18:0/18:0)	0	0	0	0	down
PE(18:0/20:4)	0	0	0	0	down
PE(18:1/18:2)	1	0	0	0	down
PE(O-18:0/20:4)	0	0	0	0	down
PE(P-16:0/20:4)	0	0	0	0	down
PE(P-18:0/18:1)	0	0	0	0	down
PE(P-18:0/20:4)	0	0	0	0	down
PE(P-18:1/18:1)	0	0	0	0	down
PE(P-18:1/18:2)	0	0	0	0	down
SM(14:0)	0	0	0	0	down
SM(16:0)	0	0	0	0	down
SM(18:0)	0	0	0	0	down
SM(18:1)	0	0	0	0	down
SM(20:0)	0	0	0	0	down
SM(20:1)	0	0	0	0	down
SM(22:0)	0	1	0	0	down
SM(22:1)	0	0	0	0	down
SM(24:0)	0	1	0	0	down
SM(24:1)	0	0	0	0	down
SM(26:0)	0	0	0	0	down
SM(26:1)	0	0	0	0	down
TAG48:3-FA16:1	0	0	0	0	down
TAG49:2-FA16:1	0	0	0	0	down
TAG49:2-FA18:1	0	0	0	0	down
TAG49:3-FA15:0	0	0	0	0	down
TAG49:3-FA16:1	0	0	0	0	down
TAG49:3-FA18:2	0	0	0	0	down
TAG50:2-FA16:1	0	0	0	0	down
TAG50:2-FA18:1	0	0	0	0	down
TAG50:3-FA16:1	0	0	0	0	down
TAG50:3-FA18:1	0	0	0	0	down
TAG50:3-FA18:2	0	0	0	0	down
TAG50:4-FA16:1	0	0	0	0	down
TAG50:4-FA18:2	0	0	0	0	down
TAG50:4-FA18:3	0	0	0	0	down
TAG50:5-FA16:1	0	0	0	0	down
TAG50:5-FA18:3	0	0	0	0	down
TAG51:2-FA15:0	0	0	0	0	down
TAG51:2-FA16:1	0	0	0	0	down
TAG51:2-FA18:1	0	0	0	0	down
TAG51:3-FA15:0	0	0	0	0	down
TAG51:3-FA16:1	0	0	0	0	down
TAG51:3-FA18:2	0	0	0	0	down
TAG51:4-FA15:0	0	0	0	0	down
TAG51:4-FA16:1	0	0	0	0	down
TAG51:4-FA18:2	0	0	0	0	down
TAG51:5-FA18:3	0	0	0	0	down
TAG52:1-FA20:0	0	0	0	0	down
TAG52:2-FA16:0	0	0	0	0	down
TAG52:2-FA18:1	0	0	0	0	down
TAG52:2-FA20:0	0	0	0	0	down
TAG52:3-FA16:0	0	0	0	0	down
TAG52:3-FA16:1	0	0	0	0	down
TAG52:3-FA18:1	0	0	0	0	down
TAG52:3-FA18:2	0	0	0	0	down
TAG52:3-FA20:0	0	0	0	0	down
TAG52:4-FA16:1	0	0	0	0	down
TAG52:4-FA18:1	0	0	0	0	down
TAG52:4-FA18:3	0	0	0	0	down
TAG52:4-FA20:0	0	0	0	0	down
TAG52:4-FA20:2	0	0	0	0	down
TAG52:4-FA22:1	0	0	0	0	down
TAG52:5-FA16:1	0	0	0	0	down
TAG52:5-FA18:1	0	0	0	0	down
TAG52:5-FA18:2	0	0	0	0	down
TAG52:5-FA20:3	0	0	0	0	down
TAG52:5-FA20:5	0	0	0	0	down
TAG52:6-FA16:0	0	0	0	0	down
TAG52:6-FA16:1	0	0	0	0	down
TAG52:6-FA18:2	0	0	0	0	down
TAG52:6-FA18:3	0	0	0	0	down
TAG52:6-FA20:5	0	0	0	0	down
TAG52:6-FA22:6	0	0	0	0	down
TAG53:0-FA16:0	0	0	0	0	down
TAG53:2-FA17:0	0	0	0	0	down
TAG53:2-FA18:1	0	0	0	0	down
TAG53:3-FA16:0	0	0	0	0	down
TAG53:3-FA17:0	0	0	0	0	down
TAG53:3-FA18:2	0	0	0	0	down
TAG53:4-FA16:0	0	0	0	0	down
TAG53:4-FA17:0	0	0	0	0	down
TAG53:4-FA18:2	0	0	0	0	down
TAG53:5-FA20:4	0	0	0	0	down
TAG54:0-FA18:0	1	1	0	0	down
TAG54:1-FA20:0	0	0	0	0	down
TAG54:2-FA20:0	0	0	0	0	down
TAG54:3-FA16:1	0	0	0	0	down
TAG54:3-FA18:1	0	0	0	0	down
TAG54:3-FA20:1	0	0	0	0	down
TAG54:3-FA20:2	0	0	0	0	down
TAG54:4-FA16:0	0	0	0	0	down
TAG54:4-FA16:1	0	0	0	0	down
TAG54:4-FA20:1	0	0	0	0	down
TAG54:4-FA20:2	0	0	0	0	down
TAG54:5-FA16:0	0	0	0	0	down
TAG54:5-FA16:1	0	0	0	0	down
TAG54:5-FA18:3	0	0	0	0	down
TAG54:5-FA20:2	0	0	0	0	down
TAG54:5-FA20:3	0	0	0	0	down
TAG54:5-FA20:5	0	0	0	0	down
TAG54:6-FA16:0	0	0	0	0	down
TAG54:6-FA16:1	0	0	0	0	down
TAG54:6-FA18:1	0	0	0	0	down
TAG54:6-FA20:3	0	0	0	0	down
TAG54:6-FA20:5	0	0	0	0	down
TAG54:6-FA22:5	0	0	0	0	down
TAG54:6-FA22:6	0	0	0	0	down
TAG54:7-FA16:1	0	0	0	0	down
TAG54:7-FA18:1	0	0	0	0	down
TAG54:7-FA20:4	0	0	0	0	down
TAG54:7-FA20:5	0	0	0	0	down
TAG54:7-FA22:5	0	0	0	0	down
TAG54:7-FA22:6	0	0	0	0	down
TAG54:8-FA18:2	0	0	0	0	down
TAG54:8-FA20:5	0	0	0	0	down
TAG54:8-FA22:6	0	0	0	0	down
TAG55:1-FA16:0	0	0	0	0	down
TAG55:1-FA18:1	0	0	0	0	down
TAG55:2-FA18:2	0	0	0	0	down
TAG55:4-FA18:1	0	0	0	0	down
TAG55:5-FA18:1	0	0	0	0	down
TAG55:5-FA18:2	0	0	0	0	down
TAG56:2-FA20:0	0	0	0	0	down
TAG56:4-FA18:0	0	0	0	0	down
TAG56:4-FA18:1	0	0	0	0	down
TAG56:4-FA20:1	0	0	0	0	down
TAG56:4-FA20:2	0	0	0	0	down
TAG56:4-FA20:3	0	0	0	0	down
TAG56:5-FA18:0	0	0	0	0	down
TAG56:5-FA18:1	0	0	0	0	down
TAG56:5-FA20:2	0	0	0	0	down
TAG56:5-FA20:3	0	0	0	0	down
TAG56:5-FA20:4	0	0	0	0	down
TAG56:5-FA22:5	0	0	0	0	down
TAG56:6-FA16:0	0	0	0	0	down
TAG56:6-FA18:0	0	0	0	0	down
TAG56:6-FA18:1	0	0	0	0	down
TAG56:6-FA18:2	0	0	0	0	down
TAG56:6-FA20:2	0	0	0	0	down
TAG56:6-FA20:4	0	0	0	0	down
TAG56:6-FA20:5	0	0	0	0	down
TAG56:6-FA22:5	0	0	0	0	down
TAG56:6-FA22:6	0	0	0	0	down
TAG56:7-FA16:0	0	0	0	0	down
TAG56:7-FA16:1	0	0	0	0	down
TAG56:7-FA18:1	0	0	0	0	down
TAG56:7-FA18:2	0	0	0	0	down
TAG56:7-FA18:3	0	0	0	0	down
TAG56:7-FA20:5	0	0	0	0	down
TAG56:7-FA22:5	0	0	0	0	down
TAG56:7-FA22:6	0	0	0	0	down
TAG56:8-FA16:0	0	0	0	0	down
TAG56:8-FA16:1	0	0	0	0	down
TAG56:8-FA18:1	0	0	0	0	down
TAG56:8-FA18:2	0	0	0	0	down
TAG56:8-FA18:3	0	0	0	0	down
TAG56:8-FA20:5	0	0	0	0	down
TAG56:8-FA22:5	0	0	0	0	down
TAG56:8-FA22:6	0	0	0	0	down
TAG56:9-FA18:3	0	0	0	0	down
TAG56:9-FA20:5	0	0	0	0	down
TAG56:9-FA22:6	0	0	0	0	down
TAG57:2-FA18:1	0	0	0	0	down
TAG57:3-FA18:2	0	0	0	0	down
TAG58:10-FA18:2	0	0	0	0	down
TAG58:10-FA22:6	0	0	0	0	down
TAG58:6-FA18:1	0	0	0	0	down
TAG58:6-FA22:5	0	0	0	0	down
TAG58:7-FA18:0	0	0	0	0	down
TAG58:7-FA18:1	0	0	0	0	down
TAG58:7-FA18:2	0	0	0	0	down
TAG58:7-FA22:5	0	0	0	0	down
TAG58:7-FA22:6	0	0	0	0	down
TAG58:8-FA18:1	0	0	0	0	down
TAG58:8-FA18:2	0	0	0	0	down
TAG58:8-FA22:5	0	0	0	0	down
TAG58:8-FA22:6	0	0	0	0	down
TAG58:9-FA18:1	0	0	0	0	down
TAG58:9-FA18:2	0	0	0	0	down
TAG58:9-FA22:5	0	0	0	0	down
DAG(16:0/20:4)	0	0	0	0	down
DAG(18:1/20:4)	0	0	0	0	down
DAG(18:2/20:4)	0	0	0	0	down
LPC(20:4)	0	1	0	0	down
PC(16:0/18:3)	0	1	0	0	down
PC(18:2/16:1)	0	1	0	0	down
PC(18:2/18:2)	0	1	0	1	down
PC(18:2/20:4)	0	1	0	0	down
PE(P-16:0/22:4)	0	1	0	1	down
TAG48:1-FA14:1	0	1	0	0	down
TAG50:2-FA14:1	0	1	0	0	down
TAG52:4-FA16:0	0	0	0	0	down
TAG52:4-FA18:2	0	0	0	0	down
TAG53:6-FA20:4	0	0	0	0	down
TAG54:3-FA16:0	0	0	0	0	down
TAG54:4-FA18:1	0	0	0	0	down
TAG54:4-FA22:1	0	0	0	0	down
TAG54:5-FA18:1	0	0	0	0	down
TAG54:5-FA18:2	0	0	0	0	down
TAG54:6-FA18:2	0	0	0	0	down
TAG54:6-FA18:3	0	0	0	0	down
TAG54:6-FA20:4	0	0	0	0	down
TAG55:4-FA18:2	0	0	0	0	down
TAG55:5-FA20:4	0	0	0	0	down
TAG56:4-FA18:2	0	0	0	0	down
TAG56:5-FA18:2	0	0	0	0	down
TAG56:5-FA20:1	0	0	0	0	down
TAG56:5-FA22:4	0	0	0	0	down
TAG56:6-FA18:3	0	0	0	0	down
TAG56:6-FA20:3	0	0	0	0	down
TAG56:6-FA22:4	0	0	0	0	down
TAG56:7-FA20:3	0	0	0	0	down
TAG56:7-FA20:4	0	0	0	0	down
TAG58:6-FA22:4	0	0	0	0	down
TAG58:7-FA20:4	0	0	0	0	down
TAG58:7-FA22:4	0	0	0	0	down
DAG(14:0/16:0)	0	0	0	0	down
DAG(16:0/16:0)	0	0	0	0	down
DAG(16:0/18:0)	0	0	0	0	down
DAG(18:0/18:2)	0	0	0	0	down
FFA(20:0)	0	0	0	0	down
FFA(24:0)	0	0	0	0	down
FFA(24:1)	0	0	0	0	down
LPC(20:3)	0	0	0	0	down
PC(16:0/20:4)	0	0	0	0	down
PE(16:0/18:1)	0	0	0	0	down
PE(18:0/18:1)	0	0	0	0	down
PE(18:0/18:2)	0	0	0	0	down
PE(18:1/20:4)	0	0	0	0	down
PE(P-16:0/18:1)	0	0	0	0	down
PE(P-18:1/20:4)	0	0	0	0	down
TAG42:0-FA14:0	0	0	0	0	down
TAG42:0-FA16:0	0	0	0	0	down
TAG42:1-FA16:0	0	0	0	0	down
TAG44:0-FA12:0	0	0	0	0	down
TAG44:0-FA14:0	0	0	0	0	down
TAG44:0-FA16:0	0	0	0	0	down
TAG44:1-FA12:0	0	0	0	0	down
TAG44:1-FA14:0	0	0	0	0	down
TAG44:1-FA16:0	0	0	0	0	down
TAG44:1-FA16:1	0	0	0	0	down
TAG44:1-FA18:1	0	0	0	0	down
TAG44:2-FA16:0	0	0	0	0	down
TAG44:2-FA18:1	0	0	0	0	down
TAG44:2-FA18:2	0	0	0	0	down
TAG45:0-FA16:0	0	0	0	0	down
TAG45:1-FA16:0	0	0	0	0	down
TAG46:0-FA12:0	0	0	0	0	down
TAG46:0-FA14:0	0	0	0	0	down
TAG46:0-FA16:0	0	0	0	0	down
TAG46:0-FA18:0	0	0	0	0	down
TAG46:1-FA12:0	0	0	0	0	down
TAG46:1-FA14:0	0	0	0	0	down
TAG46:1-FA14:1	0	0	0	0	down
TAG46:1-FA16:0	0	0	0	0	down
TAG46:1-FA16:1	0	0	0	0	down
TAG46:1-FA18:1	0	0	0	0	down
TAG46:2-FA12:0	0	0	0	0	down
TAG46:2-FA14:0	0	0	0	0	down
TAG46:2-FA14:1	0	0	0	0	down
TAG46:2-FA16:0	0	0	0	0	down
TAG46:2-FA16:1	0	0	0	0	down
TAG46:2-FA18:1	0	0	0	0	down
TAG46:2-FA18:2	0	0	0	0	down
TAG46:3-FA12:0	0	0	0	0	down
TAG46:3-FA14:0	0	0	0	0	down
TAG46:3-FA16:0	0	0	0	0	down
TAG46:3-FA16:1	0	0	0	0	down
TAG46:3-FA18:1	0	0	0	0	down
TAG46:3-FA18:2	0	0	0	0	down
TAG46:4-FA18:2	0	0	0	0	down
TAG47:0-FA15:0	0	0	0	0	down
TAG47:0-FA16:0	0	0	0	0	down
TAG47:0-FA17:0	0	0	0	0	down
TAG47:1-FA14:0	0	0	0	0	down
TAG47:1-FA15:0	0	0	0	0	down
TAG47:1-FA16:0	0	0	0	0	down
TAG47:1-FA16:1	0	0	0	0	down
TAG47:1-FA18:1	0	0	0	0	down
TAG47:2-FA15:0	0	0	0	0	down
TAG47:2-FA18:1	0	0	0	0	down
TAG47:2-FA18:2	0	0	0	0	down
TAG48:0-FA14:0	0	0	0	0	down
TAG48:0-FA16:0	0	0	0	0	down
TAG48:0-FA18:0	0	0	0	0	down
TAG48:1-FA12:0	0	0	0	0	down
TAG48:1-FA14:0	0	0	0	0	down
TAG48:1-FA16:0	0	0	0	0	down
TAG48:1-FA16:1	0	0	0	0	down
TAG48:1-FA18:0	0	0	0	0	down
TAG48:1-FA18:1	0	0	0	0	down
TAG48:2-FA12:0	0	0	0	0	down
TAG48:2-FA14:0	0	0	0	0	down
TAG48:2-FA14:1	0	0	0	0	down
TAG48:2-FA16:0	0	0	0	0	down
TAG48:2-FA16:1	0	0	0	0	down
TAG48:2-FA18:0	0	0	0	0	down
TAG48:2-FA18:1	0	0	0	0	down
TAG48:2-FA18:2	0	0	0	0	down
TAG48:3-FA12:0	0	0	0	0	down
TAG48:3-FA14:0	0	0	0	0	down
TAG48:3-FA14:1	0	0	0	0	down
TAG48:3-FA16:0	0	0	0	0	down
TAG48:3-FA18:1	0	0	0	0	down
TAG48:3-FA18:2	0	0	0	0	down
TAG48:3-FA18:3	0	0	0	0	down
TAG48:4-FA12:0	0	0	0	0	down
TAG48:4-FA14:0	0	0	0	0	down
TAG48:4-FA14:1	0	0	0	0	down
TAG48:4-FA16:0	0	0	0	0	down
TAG48:4-FA16:1	0	0	0	0	down
TAG48:4-FA18:1	0	0	0	0	down
TAG48:4-FA18:2	0	0	0	0	down
TAG48:4-FA18:3	0	0	0	0	down
TAG49:0-FA15:0	0	0	0	0	down
TAG49:0-FA16:0	0	0	0	0	down
TAG49:0-FA17:0	0	0	0	0	down
TAG49:0-FA18:0	0	0	0	0	down
TAG49:1-FA14:0	0	0	0	0	down
TAG49:1-FA15:0	0	0	0	0	down
TAG49:1-FA16:0	0	0	0	0	down
TAG49:1-FA16:1	0	0	0	0	down
TAG49:1-FA17:0	0	0	0	0	down
TAG49:1-FA18:1	0	0	0	0	down
TAG49:2-FA14:0	0	0	0	0	down
TAG49:2-FA15:0	0	0	0	0	down
TAG49:2-FA16:0	0	0	0	0	down
TAG49:2-FA17:0	0	0	0	0	down
TAG49:2-FA18:2	0	0	0	0	down
TAG49:3-FA16:0	0	0	0	0	down
TAG50:0-FA14:0	0	0	0	0	down
TAG50:0-FA16:0	0	0	0	0	down
TAG50:0-FA18:0	0	0	0	0	down
TAG50:1-FA14:0	0	0	0	0	down
TAG50:1-FA16:0	0	0	0	0	down
TAG50:1-FA16:1	0	0	0	0	down
TAG50:1-FA18:0	0	0	0	0	down
TAG50:1-FA18:1	0	0	0	0	down
TAG50:1-FA20:1	0	0	0	0	down
TAG50:2-FA14:0	0	0	0	0	down
TAG50:2-FA16:0	0	0	0	0	down
TAG50:2-FA18:0	0	0	0	0	down
TAG50:2-FA18:2	0	0	0	0	down
TAG50:2-FA20:2	0	0	0	0	down
TAG50:3-FA14:0	0	0	0	0	down
TAG50:3-FA14:1	0	0	0	0	down
TAG50:3-FA16:0	0	0	0	0	down
TAG50:3-FA18:0	0	0	0	0	down
TAG50:3-FA18:3	0	0	0	0	down
TAG50:3-FA20:3	0	0	0	0	down
TAG50:4-FA14:0	0	0	0	0	down
TAG50:4-FA14:1	0	0	0	0	down
TAG50:4-FA16:0	0	0	0	0	down
TAG50:4-FA18:1	0	0	0	0	down
TAG50:4-FA20:4	0	0	0	0	down
TAG50:5-FA14:0	0	0	0	0	down
TAG50:5-FA16:0	0	0	0	0	down
TAG50:5-FA18:1	0	0	0	0	down
TAG50:5-FA18:2	0	0	0	0	down
TAG50:5-FA20:4	0	0	0	0	down
TAG51:0-FA16:0	0	0	0	0	down
TAG51:0-FA17:0	0	0	0	0	down
TAG51:0-FA18:0	0	0	0	0	down
TAG51:1-FA15:0	0	0	0	0	down
TAG51:1-FA16:0	0	0	0	0	down
TAG51:1-FA17:0	0	0	0	0	down
TAG51:1-FA18:0	0	0	0	0	down
TAG51:1-FA18:1	0	0	0	0	down
TAG51:2-FA16:0	0	0	0	0	down
TAG51:2-FA17:0	0	0	0	0	down
TAG51:2-FA18:2	0	0	0	0	down
TAG51:3-FA17:0	0	0	0	0	down
TAG51:3-FA18:3	0	0	0	0	down
TAG51:4-FA18:3	0	0	0	0	down
TAG51:5-FA18:2	0	0	0	0	down
TAG52:0-FA16:0	0	0	0	0	down
TAG52:0-FA18:0	0	0	0	0	down
TAG52:0-FA20:0	0	0	0	0	down
TAG52:1-FA16:0	0	0	0	0	down
TAG52:1-FA16:1	0	0	0	0	down
TAG52:1-FA18:0	0	0	0	0	down
TAG52:1-FA18:1	0	0	0	0	down
TAG52:1-FA20:1	0	0	0	0	down
TAG52:2-FA14:0	0	0	0	0	down
TAG52:2-FA16:1	0	0	0	0	down
TAG52:2-FA18:0	0	0	0	0	down
TAG52:2-FA18:2	0	0	0	0	down
TAG52:2-FA20:1	0	0	0	0	down
TAG52:3-FA14:0	0	0	0	0	down
TAG52:3-FA18:0	0	0	0	0	down
TAG52:3-FA18:3	0	0	0	0	down
TAG52:3-FA20:1	0	0	0	0	down
TAG52:3-FA20:2	0	0	0	0	down
TAG52:3-FA20:3	0	0	0	0	down
TAG52:3-FA22:1	0	0	0	0	down
TAG52:4-FA14:0	0	0	0	0	down
TAG52:4-FA18:0	0	0	0	0	down
TAG52:4-FA20:3	0	0	0	0	down
TAG52:4-FA20:4	0	0	0	0	down
TAG52:4-FA22:4	0	0	0	0	down
TAG52:5-FA14:0	0	0	0	0	down
TAG52:5-FA16:0	0	0	0	0	down
TAG52:5-FA18:3	0	0	0	0	down
TAG52:5-FA20:4	0	0	0	0	down
TAG52:5-FA22:5	0	0	0	0	down
TAG52:6-FA14:0	0	0	0	0	down
TAG52:6-FA18:1	0	0	0	0	down
TAG52:6-FA20:4	0	0	0	0	down
TAG52:7-FA16:0	0	0	0	0	down
TAG52:7-FA18:1	0	0	0	0	down
TAG52:8-FA18:2	0	0	0	0	down
TAG53:1-FA16:0	0	0	0	0	down
TAG53:1-FA17:0	0	0	0	0	down
TAG53:1-FA18:0	0	0	0	0	down
TAG53:1-FA18:1	0	0	0	0	down
TAG53:2-FA16:0	0	0	0	0	down
TAG53:2-FA18:2	0	0	0	0	down
TAG53:4-FA18:3	0	0	0	0	down
TAG53:4-FA20:4	0	0	0	0	down
TAG54:1-FA16:0	0	0	0	0	down
TAG54:1-FA18:0	0	0	0	0	down
TAG54:1-FA18:1	0	0	0	0	down
TAG54:1-FA20:1	0	0	0	0	down
TAG54:2-FA16:0	0	0	0	0	down
TAG54:2-FA18:0	0	0	0	0	down
TAG54:2-FA18:1	0	0	0	0	down
TAG54:2-FA18:2	0	0	0	0	down
TAG54:2-FA20:1	0	0	0	0	down
TAG54:2-FA20:2	0	0	0	0	down
TAG54:3-FA18:0	0	0	0	0	down
TAG54:3-FA18:2	0	0	0	0	down
TAG54:3-FA18:3	0	0	0	0	down
TAG54:3-FA20:3	0	0	0	0	down
TAG54:4-FA18:0	0	0	0	0	down
TAG54:4-FA18:2	0	0	0	0	down
TAG54:4-FA18:3	0	0	0	0	down
TAG54:4-FA20:3	0	0	0	0	down
TAG54:4-FA20:4	0	0	0	0	down
TAG54:4-FA22:4	0	0	0	0	down
TAG54:5-FA18:0	0	0	0	0	down
TAG54:5-FA20:4	0	0	0	0	down
TAG54:5-FA22:1	0	0	0	0	down
TAG54:5-FA22:4	0	0	0	0	down
TAG54:5-FA22:5	0	0	0	0	down
TAG54:7-FA18:2	0	0	0	0	down
TAG54:7-FA18:3	0	0	0	0	down
TAG54:8-FA18:3	0	0	0	0	down
TAG54:8-FA20:4	0	0	0	0	down
TAG55:2-FA18:1	0	0	0	0	down
TAG55:3-FA18:1	0	0	0	0	down
TAG55:3-FA18:2	0	0	0	0	down
TAG56:10-FA18:2	0	0	0	0	down
TAG56:1-FA18:1	0	0	0	0	down
TAG56:2-FA16:0	0	0	0	0	down
TAG56:2-FA18:0	0	0	0	0	down
TAG56:2-FA20:1	0	0	0	0	down
TAG56:3-FA18:0	0	0	0	0	down
TAG56:3-FA18:1	0	0	0	0	down
TAG56:3-FA18:2	0	0	0	0	down
TAG56:3-FA20:0	0	0	0	0	down
TAG56:3-FA20:1	0	0	0	0	down
TAG56:3-FA20:2	0	0	0	0	down
TAG56:4-FA16:0	0	0	0	0	down
TAG56:4-FA20:4	0	0	0	0	down
TAG56:4-FA22:4	0	0	0	0	down
TAG56:5-FA16:0	0	0	0	0	down
TAG56:7-FA18:0	0	0	0	0	down
TAG56:7-FA22:4	0	0	0	0	down
TAG56:8-FA20:4	0	0	0	0	down
TAG56:9-FA20:4	0	0	0	0	down
TAG58:3-FA18:1	0	0	0	0	down
TAG58:5-FA18:1	0	0	0	0	down
TAG58:6-FA18:0	0	0	0	0	down
TAG58:7-FA16:0	0	0	0	0	down
TAG58:8-FA20:3	0	0	0	0	down
TAG58:8-FA20:4	0	0	0	0	down
TAG58:9-FA20:4	0	0	0	0	down
TAG42:1-FA18:1	0	0	0	0	down
CE(12:0)	1	0	1	1	up
CE(14:0)	1	0	1	1	up
CE(14:1)	1	0	1	1	up
CE(15:0)	1	0	1	1	up
CE(16:0)	1	0	1	1	up
CE(16:1)	1	0	1	1	up
CE(17:0)	1	0	1	1	up
CE(18:0)	1	0	1	1	up
CE(18:1)	1	0	1	1	up
CE(18:2)	1	0	1	1	up
CE(18:3)	1	0	1	0	up
CE(18:4)	1	0	1	1	up
CE(20:0)	1	1	1	1	up
CE(20:1)	1	1	1	1	up
CE(20:2)	1	0	1	1	up
CE(20:3)	1	0	1	1	up
CE(20:4)	1	0	1	0	up
CE(20:5)	1	0	1	1	up
CE(22:2)	1	1	1	1	up
CE(22:4)	1	0	1	1	up
CE(22:5)	1	0	1	1	up
CE(22:6)	1	1	1	1	up
CER(16:0)	0	1	1	1	up
CER(18:0)	1	1	1	1	up
CER(20:0)	1	1	1	1	up
CER(22:0)	1	0	1	1	up
CER(24:0)	1	0	1	1	up
CER(24:1)	1	1	1	1	up
DAG(14:0/18:1)	1	0	1	1	up
DAG(16:0/16:1)	1	0	1	1	up
DAG(16:0/18:1)	1	0	1	1	up
DAG(16:0/18:2)	1	1	1	1	up
DAG(16:1/18:1)	1	0	1	1	up
DAG(16:1/18:2)	1	0	1	1	up
DAG(18:0/18:1)	1	0	1	1	up
DAG(18:1/18:1)	1	0	1	1	up
DAG(18:1/18:2)	1	1	1	1	up
DAG(20:0/20:0)	1	1	1	1	up
FFA(14:0)	1	1	1	1	up
FFA(14:1)	1	0	1	1	up
FFA(15:0)	1	0	1	1	up
FFA(16:0)	1	1	1	1	up
FFA(16:1)	1	1	1	1	up
FFA(17:0)	1	1	1	1	up
FFA(18:0)	1	0	1	1	up
FFA(18:1)	1	1	1	1	up
FFA(18:2)	1	1	1	1	up
FFA(18:3)	1	1	1	1	up
FFA(18:4)	1	1	1	1	up
FFA(20:3)	1	1	1	1	up
FFA(20:4)	1	1	1	1	up
FFA(20:5)	1	1	1	1	up
FFA(22:0)	1	1	1	1	up
FFA(22:1)	1	1	1	1	up
FFA(22:2)	1	0	1	1	up
FFA(22:4)	1	1	1	1	up
FFA(22:5)	1	1	1	1	up
FFA(22:6)	1	1	1	1	up
HCER(16:0)	1	0	1	1	up
HCER(22:0)	1	0	0	0	up
HCER(24:0)	1	0	0	0	up
HCER(24:1)	1	0	0	0	up
LCER(16:0)	1	0	0	0	up
LPC(15:0)	1	1	1	1	up
LPC(16:0)	1	0	1	1	up
LPC(16:1)	1	0	1	0	up
LPC(17:0)	1	1	1	1	up
LPC(18:0)	1	0	1	1	up
LPC(18:1)	1	0	1	1	up
LPC(18:2)	0	0	0	0	up
LPE(16:0)	1	0	1	1	up
LPE(18:2)	0	0	0	0	up
LPE(20:4)	0	0	0	0	up
PC(16:0/18:1)	1	0	1	0	up
PC(16:0/18:2)	1	0	1	0	up
PC(16:0/20:2)	1	0	1	1	up
PC(16:0/20:3)	1	0	1	0	up
PC(16:0/22:5)	1	0	1	1	up
PC(16:0/22:6)	1	0	1	1	up
PC(18:0/18:1)	1	0	1	1	up
PC(18:0/18:2)	1	0	1	0	up
PC(18:0/20:3)	1	0	1	1	up
PC(18:0/20:4)	1	0	1	0	up
PC(18:1/16:1)	1	0	0	0	up
PC(18:1/18:1)	1	0	0	0	up
PC(18:1/20:3)	1	0	1	0	up
PC(18:1/20:4)	1	0	1	0	up
PE(18:0/18:0)	1	0	1	0	up
PE(18:0/20:4)	1	0	1	1	up
PE(18:1/18:2)	0	0	0	0	up
PE(O-18:0/20:4)	1	0	1	0	up
PE(P-16:0/20:4)	1	0	1	0	up
PE(P-18:0/18:1)	1	0	1	0	up
PE(P-18:0/20:4)	1	0	1	0	up
PE(P-18:1/18:1)	1	0	1	0	up
PE(P-18:1/18:2)	1	0	1	0	up
SM(14:0)	1	1	1	1	up
SM(16:0)	1	0	1	0	up
SM(18:0)	1	0	1	1	up
SM(18:1)	1	1	1	1	up
SM(20:0)	1	0	1	1	up
SM(20:1)	1	0	1	1	up
SM(22:0)	1	0	1	0	up
SM(22:1)	1	0	1	1	up
SM(24:0)	1	0	1	0	up
SM(24:1)	1	0	1	0	up
SM(26:0)	1	0	0	0	up
SM(26:1)	1	0	1	0	up
TAG48:3-FA16:1	1	0	1	1	up
TAG49:2-FA16:1	1	0	1	1	up
TAG49:2-FA18:1	1	0	1	1	up
TAG49:3-FA15:0	1	0	1	1	up
TAG49:3-FA16:1	1	0	1	1	up
TAG49:3-FA18:2	1	0	1	1	up
TAG50:2-FA16:1	1	0	1	1	up
TAG50:2-FA18:1	1	0	1	1	up
TAG50:3-FA16:1	1	0	1	1	up
TAG50:3-FA18:1	1	0	1	1	up
TAG50:3-FA18:2	1	0	1	1	up
TAG50:4-FA16:1	1	0	1	1	up
TAG50:4-FA18:2	1	0	1	1	up
TAG50:4-FA18:3	1	0	1	1	up
TAG50:5-FA16:1	1	0	1	1	up
TAG50:5-FA18:3	1	0	1	1	up
TAG51:2-FA15:0	1	1	1	1	up
TAG51:2-FA16:1	1	0	1	1	up
TAG51:2-FA18:1	1	0	1	1	up
TAG51:3-FA15:0	1	1	1	1	up
TAG51:3-FA16:1	1	0	1	1	up
TAG51:3-FA18:2	1	1	1	1	up
TAG51:4-FA15:0	1	1	1	1	up
TAG51:4-FA16:1	1	0	1	1	up
TAG51:4-FA18:2	1	1	1	1	up
TAG51:5-FA18:3	1	0	1	1	up
TAG52:1-FA20:0	1	0	1	1	up
TAG52:2-FA16:0	1	0	1	1	up
TAG52:2-FA18:1	1	0	1	1	up
TAG52:2-FA20:0	1	0	1	1	up
TAG52:3-FA16:0	1	1	1	1	up
TAG52:3-FA16:1	1	0	1	1	up
TAG52:3-FA18:1	1	0	1	1	up
TAG52:3-FA18:2	1	0	1	1	up
TAG52:3-FA20:0	1	0	1	1	up
TAG52:4-FA16:1	1	0	1	1	up
TAG52:4-FA18:1	1	0	1	1	up
TAG52:4-FA18:3	1	0	1	1	up
TAG52:4-FA20:0	1	0	1	1	up
TAG52:4-FA20:2	1	0	1	1	up
TAG52:4-FA22:1	1	0	1	1	up
TAG52:5-FA16:1	1	0	1	1	up
TAG52:5-FA18:1	1	0	1	1	up
TAG52:5-FA18:2	1	0	1	1	up
TAG52:5-FA20:3	1	0	1	1	up
TAG52:5-FA20:5	1	0	1	1	up
TAG52:6-FA16:0	1	0	1	1	up
TAG52:6-FA16:1	1	0	1	1	up
TAG52:6-FA18:2	1	0	1	1	up
TAG52:6-FA18:3	1	0	1	1	up
TAG52:6-FA20:5	1	0	1	1	up
TAG52:6-FA22:6	1	0	1	1	up
TAG53:0-FA16:0	1	0	1	1	up
TAG53:2-FA17:0	1	0	1	1	up
TAG53:2-FA18:1	1	0	1	1	up
TAG53:3-FA16:0	1	1	1	1	up
TAG53:3-FA17:0	1	1	1	1	up
TAG53:3-FA18:2	1	1	1	1	up
TAG53:4-FA16:0	1	0	1	1	up
TAG53:4-FA17:0	1	1	1	1	up
TAG53:4-FA18:2	1	1	1	1	up
TAG53:5-FA20:4	1	1	1	1	up
TAG54:0-FA18:0	0	0	1	1	up
TAG54:1-FA20:0	1	0	1	1	up
TAG54:2-FA20:0	1	0	1	1	up
TAG54:3-FA16:1	1	0	1	1	up
TAG54:3-FA18:1	1	0	1	1	up
TAG54:3-FA20:1	1	0	1	1	up
TAG54:3-FA20:2	1	1	1	1	up
TAG54:4-FA16:0	1	1	1	1	up
TAG54:4-FA16:1	1	0	1	1	up
TAG54:4-FA20:1	1	0	1	1	up
TAG54:4-FA20:2	1	1	1	1	up
TAG54:5-FA16:0	1	0	1	1	up
TAG54:5-FA16:1	1	0	1	1	up
TAG54:5-FA18:3	1	1	1	1	up
TAG54:5-FA20:2	1	1	1	1	up
TAG54:5-FA20:3	1	0	1	1	up
TAG54:5-FA20:5	1	0	1	1	up
TAG54:6-FA16:0	1	1	1	1	up
TAG54:6-FA16:1	1	0	1	1	up
TAG54:6-FA18:1	1	1	1	1	up
TAG54:6-FA20:3	1	1	1	1	up
TAG54:6-FA20:5	1	0	1	1	up
TAG54:6-FA22:5	1	0	1	1	up
TAG54:6-FA22:6	1	0	1	1	up
TAG54:7-FA16:1	1	0	1	1	up
TAG54:7-FA18:1	1	0	1	1	up
TAG54:7-FA20:4	1	0	1	1	up
TAG54:7-FA20:5	1	0	1	1	up
TAG54:7-FA22:5	1	0	1	1	up
TAG54:7-FA22:6	1	0	1	1	up
TAG54:8-FA18:2	1	0	1	1	up
TAG54:8-FA20:5	1	0	1	1	up
TAG54:8-FA22:6	1	1	1	1	up
TAG55:1-FA16:0	1	1	1	1	up
TAG55:1-FA18:1	1	0	1	1	up
TAG55:2-FA18:2	1	0	1	1	up
TAG55:4-FA18:1	1	1	1	1	up
TAG55:5-FA18:1	1	1	1	1	up
TAG55:5-FA18:2	1	1	1	1	up
TAG56:2-FA20:0	1	0	1	1	up
TAG56:4-FA18:0	1	0	1	1	up
TAG56:4-FA18:1	1	1	1	1	up
TAG56:4-FA20:1	1	1	1	1	up
TAG56:4-FA20:2	1	1	1	1	up
TAG56:4-FA20:3	1	0	1	1	up
TAG56:5-FA18:0	1	0	1	1	up
TAG56:5-FA18:1	1	1	1	1	up
TAG56:5-FA20:2	1	1	1	1	up
TAG56:5-FA20:3	1	1	1	1	up
TAG56:5-FA20:4	1	1	1	1	up
TAG56:5-FA22:5	1	0	1	1	up
TAG56:6-FA16:0	1	0	1	1	up
TAG56:6-FA18:0	1	0	1	1	up
TAG56:6-FA18:1	1	1	1	1	up
TAG56:6-FA18:2	1	1	1	1	up
TAG56:6-FA20:2	1	1	1	1	up
TAG56:6-FA20:4	1	1	1	1	up
TAG56:6-FA20:5	1	0	1	1	up
TAG56:6-FA22:5	1	1	1	1	up
TAG56:6-FA22:6	1	0	1	1	up
TAG56:7-FA16:0	1	1	1	1	up
TAG56:7-FA16:1	1	0	1	1	up
TAG56:7-FA18:1	1	1	1	1	up
TAG56:7-FA18:2	1	1	1	1	up
TAG56:7-FA18:3	1	1	1	1	up
TAG56:7-FA20:5	1	0	1	1	up
TAG56:7-FA22:5	1	1	1	1	up
TAG56:7-FA22:6	1	1	1	1	up
TAG56:8-FA16:0	1	0	1	1	up
TAG56:8-FA16:1	1	0	1	1	up
TAG56:8-FA18:1	1	0	1	1	up
TAG56:8-FA18:2	1	1	1	1	up
TAG56:8-FA18:3	1	0	1	1	up
TAG56:8-FA20:5	1	0	1	1	up
TAG56:8-FA22:5	1	0	1	1	up
TAG56:8-FA22:6	1	1	1	1	up
TAG56:9-FA18:3	1	0	1	1	up
TAG56:9-FA20:5	1	1	1	1	up
TAG56:9-FA22:6	1	1	1	1	up
TAG57:2-FA18:1	1	1	1	1	up
TAG57:3-FA18:2	1	1	1	1	up
TAG58:10-FA18:2	1	1	1	1	up
TAG58:10-FA22:6	1	1	1	1	up
TAG58:6-FA18:1	1	1	1	1	up
TAG58:6-FA22:5	1	1	1	1	up
TAG58:7-FA18:0	1	0	1	1	up
TAG58:7-FA18:1	1	0	1	1	up
TAG58:7-FA18:2	1	1	1	1	up
TAG58:7-FA22:5	1	1	1	1	up
TAG58:7-FA22:6	1	1	1	1	up
TAG58:8-FA18:1	1	1	1	1	up
TAG58:8-FA18:2	1	1	1	1	up
TAG58:8-FA22:5	1	1	1	1	up
TAG58:8-FA22:6	1	1	1	1	up
TAG58:9-FA18:1	1	1	1	1	up
TAG58:9-FA18:2	1	1	1	1	up
TAG58:9-FA22:5	1	1	1	1	up
DAG(16:0/20:4)	0	1	0	0	up
DAG(18:1/20:4)	0	1	0	0	up
DAG(18:2/20:4)	0	1	0	0	up
LPC(20:4)	0	0	0	0	up
PC(16:0/18:3)	0	0	0	0	up
PC(18:2/16:1)	0	0	0	0	up
PC(18:2/18:2)	0	0	0	0	up
PC(18:2/20:4)	0	0	0	0	up
PE(P-16:0/22:4)	0	0	0	0	up
TAG48:1-FA14:1	0	0	1	1	up
TAG50:2-FA14:1	0	0	1	1	up
TAG52:4-FA16:0	0	1	1	1	up
TAG52:4-FA18:2	0	1	1	1	up
TAG53:6-FA20:4	0	1	1	1	up
TAG54:3-FA16:0	0	1	1	1	up
TAG54:4-FA18:1	0	1	1	1	up
TAG54:4-FA22:1	0	1	1	1	up
TAG54:5-FA18:1	0	1	1	1	up
TAG54:5-FA18:2	0	1	1	1	up
TAG54:6-FA18:2	0	1	1	1	up
TAG54:6-FA18:3	0	1	1	1	up
TAG54:6-FA20:4	0	1	1	1	up
TAG55:4-FA18:2	0	1	1	1	up
TAG55:5-FA20:4	0	1	1	1	up
TAG56:4-FA18:2	0	1	1	1	up
TAG56:5-FA18:2	0	1	1	1	up
TAG56:5-FA20:1	0	1	1	1	up
TAG56:5-FA22:4	0	1	1	1	up
TAG56:6-FA18:3	0	1	1	1	up
TAG56:6-FA20:3	0	1	1	1	up
TAG56:6-FA22:4	0	1	1	1	up
TAG56:7-FA20:3	0	1	1	1	up
TAG56:7-FA20:4	0	1	1	1	up
TAG58:6-FA22:4	0	1	1	1	up
TAG58:7-FA20:4	0	1	1	1	up
TAG58:7-FA22:4	0	1	1	1	up
DAG(14:0/16:0)	0	0	1	1	up
DAG(16:0/16:0)	0	0	1	1	up
DAG(16:0/18:0)	0	0	1	0	up
DAG(18:0/18:2)	0	0	1	1	up
FFA(20:0)	0	0	1	1	up
FFA(24:0)	0	0	1	1	up
FFA(24:1)	0	0	1	1	up
LPC(20:3)	0	0	1	0	up
PC(16:0/20:4)	0	0	1	0	up
PE(16:0/18:1)	0	0	1	0	up
PE(18:0/18:1)	0	0	1	0	up
PE(18:0/18:2)	0	0	1	0	up
PE(18:1/20:4)	0	0	1	1	up
PE(P-16:0/18:1)	0	0	1	0	up
PE(P-18:1/20:4)	0	0	1	0	up
TAG42:0-FA14:0	0	0	1	0	up
TAG42:0-FA16:0	0	0	1	1	up
TAG42:1-FA16:0	0	0	1	1	up
TAG44:0-FA12:0	0	0	1	0	up
TAG44:0-FA14:0	0	0	1	1	up
TAG44:0-FA16:0	0	0	1	1	up
TAG44:1-FA12:0	0	0	1	1	up
TAG44:1-FA14:0	0	0	1	1	up
TAG44:1-FA16:0	0	0	1	1	up
TAG44:1-FA16:1	0	0	1	1	up
TAG44:1-FA18:1	0	0	1	1	up
TAG44:2-FA16:0	0	0	1	1	up
TAG44:2-FA18:1	0	0	1	1	up
TAG44:2-FA18:2	0	0	1	1	up
TAG45:0-FA16:0	0	0	1	1	up
TAG45:1-FA16:0	0	0	1	1	up
TAG46:0-FA12:0	0	0	1	1	up
TAG46:0-FA14:0	0	0	1	1	up
TAG46:0-FA16:0	0	0	1	1	up
TAG46:0-FA18:0	0	0	1	1	up
TAG46:1-FA12:0	0	0	1	1	up
TAG46:1-FA14:0	0	0	1	1	up
TAG46:1-FA14:1	0	0	1	1	up
TAG46:1-FA16:0	0	0	1	1	up
TAG46:1-FA16:1	0	0	1	1	up
TAG46:1-FA18:1	0	0	1	1	up
TAG46:2-FA12:0	0	0	1	1	up
TAG46:2-FA14:0	0	0	1	1	up
TAG46:2-FA14:1	0	0	1	1	up
TAG46:2-FA16:0	0	0	1	1	up
TAG46:2-FA16:1	0	0	1	1	up
TAG46:2-FA18:1	0	0	1	1	up
TAG46:2-FA18:2	0	0	1	1	up
TAG46:3-FA12:0	0	0	1	1	up
TAG46:3-FA14:0	0	0	1	1	up
TAG46:3-FA16:0	0	0	1	1	up
TAG46:3-FA16:1	0	0	1	1	up
TAG46:3-FA18:1	0	0	1	1	up
TAG46:3-FA18:2	0	0	1	1	up
TAG46:4-FA18:2	0	0	1	1	up
TAG47:0-FA15:0	0	0	1	1	up
TAG47:0-FA16:0	0	0	1	1	up
TAG47:0-FA17:0	0	0	1	1	up
TAG47:1-FA14:0	0	0	1	1	up
TAG47:1-FA15:0	0	0	1	1	up
TAG47:1-FA16:0	0	0	1	1	up
TAG47:1-FA16:1	0	0	1	1	up
TAG47:1-FA18:1	0	0	1	1	up
TAG47:2-FA15:0	0	0	1	1	up
TAG47:2-FA18:1	0	0	1	1	up
TAG47:2-FA18:2	0	0	1	1	up
TAG48:0-FA14:0	0	0	1	1	up
TAG48:0-FA16:0	0	0	1	1	up
TAG48:0-FA18:0	0	0	1	1	up
TAG48:1-FA12:0	0	0	1	1	up
TAG48:1-FA14:0	0	0	1	1	up
TAG48:1-FA16:0	0	0	1	1	up
TAG48:1-FA16:1	0	0	1	1	up
TAG48:1-FA18:0	0	0	1	1	up
TAG48:1-FA18:1	0	0	1	1	up
TAG48:2-FA12:0	0	0	1	1	up
TAG48:2-FA14:0	0	0	1	1	up
TAG48:2-FA14:1	0	0	1	1	up
TAG48:2-FA16:0	0	0	1	1	up
TAG48:2-FA16:1	0	0	1	1	up
TAG48:2-FA18:0	0	0	1	1	up
TAG48:2-FA18:1	0	0	1	1	up
TAG48:2-FA18:2	0	0	1	1	up
TAG48:3-FA12:0	0	0	1	1	up
TAG48:3-FA14:0	0	0	1	1	up
TAG48:3-FA14:1	0	0	1	1	up
TAG48:3-FA16:0	0	0	1	1	up
TAG48:3-FA18:1	0	0	1	1	up
TAG48:3-FA18:2	0	0	1	1	up
TAG48:3-FA18:3	0	0	1	1	up
TAG48:4-FA12:0	0	0	1	1	up
TAG48:4-FA14:0	0	0	1	1	up
TAG48:4-FA14:1	0	0	1	1	up
TAG48:4-FA16:0	0	0	1	1	up
TAG48:4-FA16:1	0	0	1	1	up
TAG48:4-FA18:1	0	0	1	1	up
TAG48:4-FA18:2	0	0	1	1	up
TAG48:4-FA18:3	0	0	1	1	up
TAG49:0-FA15:0	0	0	1	1	up
TAG49:0-FA16:0	0	0	1	1	up
TAG49:0-FA17:0	0	0	1	1	up
TAG49:0-FA18:0	0	0	1	1	up
TAG49:1-FA14:0	0	0	1	1	up
TAG49:1-FA15:0	0	0	1	1	up
TAG49:1-FA16:0	0	0	1	1	up
TAG49:1-FA16:1	0	0	1	1	up
TAG49:1-FA17:0	0	0	1	1	up
TAG49:1-FA18:1	0	0	1	1	up
TAG49:2-FA14:0	0	0	1	1	up
TAG49:2-FA15:0	0	0	1	1	up
TAG49:2-FA16:0	0	0	1	1	up
TAG49:2-FA17:0	0	0	1	1	up
TAG49:2-FA18:2	0	0	1	1	up
TAG49:3-FA16:0	0	0	1	1	up
TAG50:0-FA14:0	0	0	1	1	up
TAG50:0-FA16:0	0	0	1	1	up
TAG50:0-FA18:0	0	0	1	1	up
TAG50:1-FA14:0	0	0	1	1	up
TAG50:1-FA16:0	0	0	1	1	up
TAG50:1-FA16:1	0	0	1	1	up
TAG50:1-FA18:0	0	0	1	1	up
TAG50:1-FA18:1	0	0	1	1	up
TAG50:1-FA20:1	0	0	1	1	up
TAG50:2-FA14:0	0	0	1	1	up
TAG50:2-FA16:0	0	0	1	1	up
TAG50:2-FA18:0	0	0	1	1	up
TAG50:2-FA18:2	0	0	1	1	up
TAG50:2-FA20:2	0	0	1	1	up
TAG50:3-FA14:0	0	0	1	1	up
TAG50:3-FA14:1	0	0	1	1	up
TAG50:3-FA16:0	0	0	1	1	up
TAG50:3-FA18:0	0	0	1	1	up
TAG50:3-FA18:3	0	0	1	1	up
TAG50:3-FA20:3	0	0	1	1	up
TAG50:4-FA14:0	0	0	1	1	up
TAG50:4-FA14:1	0	0	1	1	up
TAG50:4-FA16:0	0	0	1	1	up
TAG50:4-FA18:1	0	0	1	1	up
TAG50:4-FA20:4	0	0	1	1	up
TAG50:5-FA14:0	0	0	1	1	up
TAG50:5-FA16:0	0	0	1	1	up
TAG50:5-FA18:1	0	0	1	1	up
TAG50:5-FA18:2	0	0	1	1	up
TAG50:5-FA20:4	0	0	1	1	up
TAG51:0-FA16:0	0	0	1	1	up
TAG51:0-FA17:0	0	0	1	1	up
TAG51:0-FA18:0	0	0	1	1	up
TAG51:1-FA15:0	0	0	1	1	up
TAG51:1-FA16:0	0	0	1	1	up
TAG51:1-FA17:0	0	0	1	1	up
TAG51:1-FA18:0	0	0	1	1	up
TAG51:1-FA18:1	0	0	1	1	up
TAG51:2-FA16:0	0	0	1	1	up
TAG51:2-FA17:0	0	0	1	1	up
TAG51:2-FA18:2	0	0	1	1	up
TAG51:3-FA17:0	0	0	1	1	up
TAG51:3-FA18:3	0	0	1	1	up
TAG51:4-FA18:3	0	0	1	1	up
TAG51:5-FA18:2	0	0	1	1	up
TAG52:0-FA16:0	0	0	1	1	up
TAG52:0-FA18:0	0	0	1	1	up
TAG52:0-FA20:0	0	0	1	1	up
TAG52:1-FA16:0	0	0	1	1	up
TAG52:1-FA16:1	0	0	1	1	up
TAG52:1-FA18:0	0	0	1	1	up
TAG52:1-FA18:1	0	0	1	1	up
TAG52:1-FA20:1	0	0	1	1	up
TAG52:2-FA14:0	0	0	1	1	up
TAG52:2-FA16:1	0	0	1	1	up
TAG52:2-FA18:0	0	0	1	1	up
TAG52:2-FA18:2	0	0	1	1	up
TAG52:2-FA20:1	0	0	1	1	up
TAG52:3-FA14:0	0	0	1	1	up
TAG52:3-FA18:0	0	0	1	1	up
TAG52:3-FA18:3	0	0	1	1	up
TAG52:3-FA20:1	0	0	1	1	up
TAG52:3-FA20:2	0	0	1	1	up
TAG52:3-FA20:3	0	0	1	1	up
TAG52:3-FA22:1	0	0	1	1	up
TAG52:4-FA14:0	0	0	1	1	up
TAG52:4-FA18:0	0	0	1	1	up
TAG52:4-FA20:3	0	0	1	1	up
TAG52:4-FA20:4	0	0	1	1	up
TAG52:4-FA22:4	0	0	1	1	up
TAG52:5-FA14:0	0	0	1	1	up
TAG52:5-FA16:0	0	0	1	1	up
TAG52:5-FA18:3	0	0	1	1	up
TAG52:5-FA20:4	0	0	1	1	up
TAG52:5-FA22:5	0	0	1	1	up
TAG52:6-FA14:0	0	0	1	1	up
TAG52:6-FA18:1	0	0	1	1	up
TAG52:6-FA20:4	0	0	1	1	up
TAG52:7-FA16:0	0	0	1	1	up
TAG52:7-FA18:1	0	0	1	1	up
TAG52:8-FA18:2	0	0	1	1	up
TAG53:1-FA16:0	0	0	1	1	up
TAG53:1-FA17:0	0	0	1	1	up
TAG53:1-FA18:0	0	0	1	1	up
TAG53:1-FA18:1	0	0	1	1	up
TAG53:2-FA16:0	0	0	1	1	up
TAG53:2-FA18:2	0	0	1	1	up
TAG53:4-FA18:3	0	0	1	1	up
TAG53:4-FA20:4	0	0	1	1	up
TAG54:1-FA16:0	0	0	1	1	up
TAG54:1-FA18:0	0	0	1	1	up
TAG54:1-FA18:1	0	0	1	1	up
TAG54:1-FA20:1	0	0	1	1	up
TAG54:2-FA16:0	0	0	1	1	up
TAG54:2-FA18:0	0	0	1	1	up
TAG54:2-FA18:1	0	0	1	1	up
TAG54:2-FA18:2	0	0	1	1	up
TAG54:2-FA20:1	0	0	1	1	up
TAG54:2-FA20:2	0	0	1	1	up
TAG54:3-FA18:0	0	0	1	1	up
TAG54:3-FA18:2	0	0	1	1	up
TAG54:3-FA18:3	0	0	1	1	up
TAG54:3-FA20:3	0	0	1	1	up
TAG54:4-FA18:0	0	0	1	1	up
TAG54:4-FA18:2	0	0	1	1	up
TAG54:4-FA18:3	0	0	1	1	up
TAG54:4-FA20:3	0	0	1	1	up
TAG54:4-FA20:4	0	0	1	1	up
TAG54:4-FA22:4	0	0	1	1	up
TAG54:5-FA18:0	0	0	1	1	up
TAG54:5-FA20:4	0	0	1	1	up
TAG54:5-FA22:1	0	0	1	1	up
TAG54:5-FA22:4	0	0	1	1	up
TAG54:5-FA22:5	0	0	1	1	up
TAG54:7-FA18:2	0	0	1	1	up
TAG54:7-FA18:3	0	0	1	1	up
TAG54:8-FA18:3	0	0	1	1	up
TAG54:8-FA20:4	0	0	1	1	up
TAG55:2-FA18:1	0	0	1	1	up
TAG55:3-FA18:1	0	0	1	1	up
TAG55:3-FA18:2	0	0	1	1	up
TAG56:10-FA18:2	0	0	1	1	up
TAG56:1-FA18:1	0	0	1	1	up
TAG56:2-FA16:0	0	0	1	1	up
TAG56:2-FA18:0	0	0	1	1	up
TAG56:2-FA20:1	0	0	1	1	up
TAG56:3-FA18:0	0	0	1	1	up
TAG56:3-FA18:1	0	0	1	1	up
TAG56:3-FA18:2	0	0	1	1	up
TAG56:3-FA20:0	0	0	1	1	up
TAG56:3-FA20:1	0	0	1	1	up
TAG56:3-FA20:2	0	0	1	1	up
TAG56:4-FA16:0	0	0	1	1	up
TAG56:4-FA20:4	0	0	1	1	up
TAG56:4-FA22:4	0	0	1	1	up
TAG56:5-FA16:0	0	0	1	1	up
TAG56:7-FA18:0	0	0	1	1	up
TAG56:7-FA22:4	0	0	1	1	up
TAG56:8-FA20:4	0	0	1	1	up
TAG56:9-FA20:4	0	0	1	1	up
TAG58:3-FA18:1	0	0	1	1	up
TAG58:5-FA18:1	0	0	1	1	up
TAG58:6-FA18:0	0	0	1	1	up
TAG58:7-FA16:0	0	0	1	1	up
TAG58:8-FA20:3	0	0	1	0	up
TAG58:8-FA20:4	0	0	1	1	up
TAG58:9-FA20:4	0	0	1	0	up
TAG42:1-FA18:1	0	0	0	1	up
apoA1	0	1	0	0	down
apoC1	0	1	0	0	down
apoM	0	1	0	0	down
apo(a)	0	0	1	0	down
apoA2	0	1	0	1	down
apoD	0	0	1	1	down
apoA2	0	0	0	0	up
apoM	0	0	0	0	up
apoD	0	0	0	0	up
apo(a)	0	0	0	0	up
apoA1	1	0	0	0	up
PLTP	0	1	0	0	up
AACT	1	1	0	0	up
SAA1	1	0	1	0	up
SAA4	0	1	1	0	up
apoB	1	0	1	1	up
apoC1	1	0	1	1	up
apoC2	1	0	1	1	up
apoC3	1	0	1	1	up
LCAT	1	0	1	1	up
apoA4	1	1	1	1	up
apoE	1	1	1	1	up
HP	1	1	1	1	up

## Sheet: Supplemental Table S6
Supplemental Table S6. Lipid-protein correlation analysis.
group	protein	lipid	correlation	p-value
Hypercholesterolemia	APOA1	CE(12:0)	0.0745789	0.665535
Hypercholesterolemia	APOA1	CE(14:0)	0.257408	0.129618
Hypercholesterolemia	APOA1	CE(14:1)	0.154701	0.367647
Hypercholesterolemia	APOA1	CE(15:0)	-0.0704144	0.683213
Hypercholesterolemia	APOA1	CE(16:0)	0.126713	0.461475
Hypercholesterolemia	APOA1	CE(16:1)	0.425195	0.00973464
Hypercholesterolemia	APOA1	CE(17:0)	-0.0871985	0.613073
Hypercholesterolemia	APOA1	CE(18:0)	0.185982	0.27747
Hypercholesterolemia	APOA1	CE(18:1)	0.397358	0.0164064
Hypercholesterolemia	APOA1	CE(18:2)	-0.0397377	0.818012
Hypercholesterolemia	APOA1	CE(18:3)	0.240225	0.158172
Hypercholesterolemia	APOA1	CE(18:4)	0.430984	0.00868612
Hypercholesterolemia	APOA1	CE(20:0)	-0.265021	0.118268
Hypercholesterolemia	APOA1	CE(20:1)	-0.13263	0.440639
Hypercholesterolemia	APOA1	CE(20:2)	0.00848207	0.960842
Hypercholesterolemia	APOA1	CE(20:3)	-0.0395945	0.818657
Hypercholesterolemia	APOA1	CE(20:4)	0.0405277	0.814457
Hypercholesterolemia	APOA1	CE(20:5)	0.434514	0.00809525
Hypercholesterolemia	APOA1	CE(22:2)	-0.25124	0.13939
Hypercholesterolemia	APOA1	CE(22:4)	0.00889438	0.95894
Hypercholesterolemia	APOA1	CE(22:5)	0.0802458	0.641764
Hypercholesterolemia	APOA1	CE(22:6)	0.0640637	0.71049
Hypercholesterolemia	APOA1	CER(16:0)	-0.061647	0.720966
Hypercholesterolemia	APOA1	CER(18:0)	-0.380566	0.0220371
Hypercholesterolemia	APOA1	CER(20:0)	-0.0942477	0.584552
Hypercholesterolemia	APOA1	CER(22:0)	-0.286273	0.0905223
Hypercholesterolemia	APOA1	CER(24:0)	-0.121084	0.481769
Hypercholesterolemia	APOA1	CER(24:1)	-0.487281	0.00257692
Hypercholesterolemia	APOA1	DAG(14:0/18:1)	-0.11672	0.497819
Hypercholesterolemia	APOA1	DAG(16:0/16:1)	0.0273167	0.874342
Hypercholesterolemia	APOA1	DAG(16:0/18:1)	-0.0587548	0.733569
Hypercholesterolemia	APOA1	DAG(16:0/18:2)	-0.315726	0.060683
Hypercholesterolemia	APOA1	DAG(16:1/18:1)	-0.0277718	0.872266
Hypercholesterolemia	APOA1	DAG(16:1/18:2)	-0.246519	0.147228
Hypercholesterolemia	APOA1	DAG(18:0/18:1)	-0.000455247	0.997898
Hypercholesterolemia	APOA1	DAG(18:1/18:1)	-0.0895996	0.603292
Hypercholesterolemia	APOA1	DAG(18:1/18:2)	-0.326045	0.0523035
Hypercholesterolemia	APOA1	DAG(20:0/20:0)	-0.132251	0.44196
Hypercholesterolemia	APOA1	FFA(14:0)	0.226305	0.184441
Hypercholesterolemia	APOA1	FFA(14:1)	0.278481	0.100045
Hypercholesterolemia	APOA1	FFA(15:0)	0.132285	0.441841
Hypercholesterolemia	APOA1	FFA(16:0)	0.352678	0.0348836
Hypercholesterolemia	APOA1	FFA(16:1)	0.431112	0.00866402
Hypercholesterolemia	APOA1	FFA(17:0)	0.217148	0.203319
Hypercholesterolemia	APOA1	FFA(18:0)	0.385471	0.0202471
Hypercholesterolemia	APOA1	FFA(18:1)	0.405567	0.0141272
Hypercholesterolemia	APOA1	FFA(18:2)	0.124741	0.468533
Hypercholesterolemia	APOA1	FFA(18:3)	0.111772	0.516338
Hypercholesterolemia	APOA1	FFA(18:4)	0.232052	0.173245
Hypercholesterolemia	APOA1	FFA(20:3)	0.252655	0.137103
Hypercholesterolemia	APOA1	FFA(20:4)	0.214511	0.208997
Hypercholesterolemia	APOA1	FFA(20:5)	0.386384	0.0199279
Hypercholesterolemia	APOA1	FFA(22:0)	-0.326774	0.0517482
Hypercholesterolemia	APOA1	FFA(22:1)	0.203865	0.233028
Hypercholesterolemia	APOA1	FFA(22:2)	0.262689	0.121662
Hypercholesterolemia	APOA1	FFA(22:4)	0.358523	0.0317792
Hypercholesterolemia	APOA1	FFA(22:5)	0.184453	0.281509
Hypercholesterolemia	APOA1	FFA(22:6)	0.20779	0.223959
Hypercholesterolemia	APOA1	HCER(16:0)	-0.0157528	0.927344
Hypercholesterolemia	APOA1	HCER(22:0)	-0.00175942	0.991875
Hypercholesterolemia	APOA1	HCER(24:0)	0.177054	0.301593
Hypercholesterolemia	APOA1	HCER(24:1)	-0.0666046	0.699532
Hypercholesterolemia	APOA1	LCER(16:0)	0.121806	0.479141
Hypercholesterolemia	APOA1	LPC(15:0)	-0.128172	0.456287
Hypercholesterolemia	APOA1	LPC(16:0)	0.167025	0.330232
Hypercholesterolemia	APOA1	LPC(16:1)	-0.0474173	0.78361
Hypercholesterolemia	APOA1	LPC(17:0)	-0.225913	0.185223
Hypercholesterolemia	APOA1	LPC(18:0)	0.168982	0.324516
Hypercholesterolemia	APOA1	LPC(18:1)	0.131206	0.445605
Hypercholesterolemia	APOA1	LPC(18:2)	-0.0352572	0.838244
Hypercholesterolemia	APOA1	LPE(16:0)	-0.0820218	0.634384
Hypercholesterolemia	APOA1	LPE(18:2)	-0.0505228	0.769808
Hypercholesterolemia	APOA1	LPE(20:4)	0.0244181	0.887586
Hypercholesterolemia	APOA1	PC(16:0/18:1)	0.504009	0.00172408
Hypercholesterolemia	APOA1	PC(16:0/18:2)	0.138315	0.42112
Hypercholesterolemia	APOA1	PC(16:0/20:2)	0.188265	0.27151
Hypercholesterolemia	APOA1	PC(16:0/20:3)	0.0422083	0.806905
Hypercholesterolemia	APOA1	PC(16:0/22:5)	0.197871	0.247351
Hypercholesterolemia	APOA1	PC(16:0/22:6)	0.187796	0.272726
Hypercholesterolemia	APOA1	PC(18:0/18:1)	0.420781	0.0106048
Hypercholesterolemia	APOA1	PC(18:0/18:2)	0.0286216	0.868391
Hypercholesterolemia	APOA1	PC(18:0/20:3)	0.230305	0.176597
Hypercholesterolemia	APOA1	PC(18:0/20:4)	0.252324	0.137635
Hypercholesterolemia	APOA1	PC(18:1/16:1)	0.398038	0.0162064
Hypercholesterolemia	APOA1	PC(18:1/18:1)	0.213239	0.211774
Hypercholesterolemia	APOA1	PC(18:1/20:3)	0.0262903	0.879029
Hypercholesterolemia	APOA1	PC(18:1/20:4)	0.126108	0.463634
Hypercholesterolemia	APOA1	PE(18:0/18:0)	0.282434	0.0951224
Hypercholesterolemia	APOA1	PE(18:0/20:4)	-0.256408	0.131167
Hypercholesterolemia	APOA1	PE(18:1/18:2)	-0.120827	0.482705
Hypercholesterolemia	APOA1	PE(O-18:0/20:4)	-0.0567298	0.742434
Hypercholesterolemia	APOA1	PE(P-16:0/20:4)	-0.135578	0.430457
Hypercholesterolemia	APOA1	PE(P-18:0/18:1)	0.321746	0.0556738
Hypercholesterolemia	APOA1	PE(P-18:0/20:4)	0.0715782	0.678255
Hypercholesterolemia	APOA1	PE(P-18:1/18:1)	0.277722	0.101012
Hypercholesterolemia	APOA1	PE(P-18:1/18:2)	0.123331	0.473612
Hypercholesterolemia	APOA1	SM(14:0)	0.153968	0.369949
Hypercholesterolemia	APOA1	SM(16:0)	0.0418581	0.808477
Hypercholesterolemia	APOA1	SM(18:0)	-0.0745197	0.665785
Hypercholesterolemia	APOA1	SM(18:1)	-0.222979	0.191149
Hypercholesterolemia	APOA1	SM(20:0)	0.177929	0.299171
Hypercholesterolemia	APOA1	SM(20:1)	-0.119103	0.489021
Hypercholesterolemia	APOA1	SM(22:0)	0.151803	0.376799
Hypercholesterolemia	APOA1	SM(22:1)	0.0155378	0.928333
Hypercholesterolemia	APOA1	SM(24:0)	0.232693	0.172028
Hypercholesterolemia	APOA1	SM(24:1)	0.10341	0.548391
Hypercholesterolemia	APOA1	SM(26:0)	-0.0784931	0.64908
Hypercholesterolemia	APOA1	SM(26:1)	0.0458147	0.790758
Hypercholesterolemia	APOA1	TAG48:3-FA16:1	-0.249414	0.142385
Hypercholesterolemia	APOA1	TAG49:2-FA16:1	-0.272001	0.108531
Hypercholesterolemia	APOA1	TAG49:2-FA18:1	-0.404641	0.01437
Hypercholesterolemia	APOA1	TAG49:3-FA15:0	-0.511639	0.00142556
Hypercholesterolemia	APOA1	TAG49:3-FA16:1	-0.416139	0.0115902
Hypercholesterolemia	APOA1	TAG49:3-FA18:2	-0.506013	0.0016408
Hypercholesterolemia	APOA1	TAG50:2-FA16:1	-0.162318	0.344235
Hypercholesterolemia	APOA1	TAG50:2-FA18:1	-0.234552	0.16853
Hypercholesterolemia	APOA1	TAG50:3-FA16:1	-0.313647	0.0624932
Hypercholesterolemia	APOA1	TAG50:3-FA18:1	-0.439403	0.00733408
Hypercholesterolemia	APOA1	TAG50:3-FA18:2	-0.426641	0.00946312
Hypercholesterolemia	APOA1	TAG50:4-FA16:1	-0.365607	0.0283242
Hypercholesterolemia	APOA1	TAG50:4-FA18:2	-0.546207	0.000568643
Hypercholesterolemia	APOA1	TAG50:4-FA18:3	-0.405933	0.0140321
Hypercholesterolemia	APOA1	TAG50:5-FA16:1	-0.310857	0.0649891
Hypercholesterolemia	APOA1	TAG50:5-FA18:3	-0.554937	0.000443714
Hypercholesterolemia	APOA1	TAG51:2-FA15:0	-0.524361	0.001028
Hypercholesterolemia	APOA1	TAG51:2-FA16:1	-0.276101	0.103101
Hypercholesterolemia	APOA1	TAG51:2-FA18:1	-0.441784	0.00698602
Hypercholesterolemia	APOA1	TAG51:3-FA15:0	-0.587881	0.000163108
Hypercholesterolemia	APOA1	TAG51:3-FA16:1	-0.367555	0.0274304
Hypercholesterolemia	APOA1	TAG51:3-FA18:2	-0.553641	0.000460552
Hypercholesterolemia	APOA1	TAG51:4-FA15:0	-0.581079	0.00020232
Hypercholesterolemia	APOA1	TAG51:4-FA16:1	-0.41197	0.0125402
Hypercholesterolemia	APOA1	TAG51:4-FA18:2	-0.604153	9.55e-05
Hypercholesterolemia	APOA1	TAG51:5-FA18:3	-0.597129	0.000120751
Hypercholesterolemia	APOA1	TAG52:1-FA20:0	-0.212547	0.213295
Hypercholesterolemia	APOA1	TAG52:2-FA16:0	-0.319188	0.0577606
Hypercholesterolemia	APOA1	TAG52:2-FA18:1	-0.309782	0.0659717
Hypercholesterolemia	APOA1	TAG52:2-FA20:0	-0.356832	0.032653
Hypercholesterolemia	APOA1	TAG52:3-FA16:0	-0.461387	0.00462068
Hypercholesterolemia	APOA1	TAG52:3-FA16:1	-0.275868	0.103403
Hypercholesterolemia	APOA1	TAG52:3-FA18:1	-0.439422	0.00733115
Hypercholesterolemia	APOA1	TAG52:3-FA18:2	-0.459025	0.0048628
Hypercholesterolemia	APOA1	TAG52:3-FA20:0	-0.447412	0.00621925
Hypercholesterolemia	APOA1	TAG52:4-FA16:1	-0.430867	0.00870637
Hypercholesterolemia	APOA1	TAG52:4-FA18:1	-0.448651	0.00606052
Hypercholesterolemia	APOA1	TAG52:4-FA18:3	-0.443676	0.00671963
Hypercholesterolemia	APOA1	TAG52:4-FA20:0	-0.49414	0.00219073
Hypercholesterolemia	APOA1	TAG52:4-FA20:2	-0.446289	0.00636614
Hypercholesterolemia	APOA1	TAG52:4-FA22:1	-0.43515	0.00799269
Hypercholesterolemia	APOA1	TAG52:5-FA16:1	-0.47153	0.00369549
Hypercholesterolemia	APOA1	TAG52:5-FA18:1	-0.441227	0.00706613
Hypercholesterolemia	APOA1	TAG52:5-FA18:2	-0.487945	0.00253706
Hypercholesterolemia	APOA1	TAG52:5-FA20:3	-0.433122	0.0083241
Hypercholesterolemia	APOA1	TAG52:5-FA20:5	-0.0678286	0.694273
Hypercholesterolemia	APOA1	TAG52:6-FA16:0	-0.365365	0.0284369
Hypercholesterolemia	APOA1	TAG52:6-FA16:1	-0.435592	0.00792197
Hypercholesterolemia	APOA1	TAG52:6-FA18:2	-0.479516	0.00308463
Hypercholesterolemia	APOA1	TAG52:6-FA18:3	-0.476849	0.00327802
Hypercholesterolemia	APOA1	TAG52:6-FA20:5	0.045326	0.792941
Hypercholesterolemia	APOA1	TAG52:6-FA22:6	-0.0331134	0.847961
Hypercholesterolemia	APOA1	TAG53:0-FA16:0	-0.264108	0.119588
Hypercholesterolemia	APOA1	TAG53:2-FA17:0	-0.454371	0.00537208
Hypercholesterolemia	APOA1	TAG53:2-FA18:1	-0.406304	0.0139363
Hypercholesterolemia	APOA1	TAG53:3-FA16:0	-0.430667	0.00874089
Hypercholesterolemia	APOA1	TAG53:3-FA17:0	-0.560155	0.000381305
Hypercholesterolemia	APOA1	TAG53:3-FA18:2	-0.551916	0.000483865
Hypercholesterolemia	APOA1	TAG53:4-FA16:0	-0.442191	0.00692799
Hypercholesterolemia	APOA1	TAG53:4-FA17:0	-0.602752	0.000100117
Hypercholesterolemia	APOA1	TAG53:4-FA18:2	-0.557229	0.000415256
Hypercholesterolemia	APOA1	TAG53:5-FA20:4	-0.401845	0.0151251
Hypercholesterolemia	APOA1	TAG54:0-FA18:0	-0.240044	0.158496
Hypercholesterolemia	APOA1	TAG54:1-FA20:0	-0.319645	0.0573832
Hypercholesterolemia	APOA1	TAG54:2-FA20:0	-0.346888	0.038198
Hypercholesterolemia	APOA1	TAG54:3-FA16:1	-0.202832	0.235455
Hypercholesterolemia	APOA1	TAG54:3-FA18:1	-0.240333	0.15798
Hypercholesterolemia	APOA1	TAG54:3-FA20:1	-0.418591	0.0110604
Hypercholesterolemia	APOA1	TAG54:3-FA20:2	-0.364546	0.0288213
Hypercholesterolemia	APOA1	TAG54:4-FA16:0	-0.448045	0.00613768
Hypercholesterolemia	APOA1	TAG54:4-FA16:1	-0.368293	0.0270975
Hypercholesterolemia	APOA1	TAG54:4-FA20:1	-0.423784	0.0100058
Hypercholesterolemia	APOA1	TAG54:4-FA20:2	-0.526785	0.000964514
Hypercholesterolemia	APOA1	TAG54:5-FA16:0	-0.42315	0.0101299
Hypercholesterolemia	APOA1	TAG54:5-FA16:1	-0.347622	0.0377643
Hypercholesterolemia	APOA1	TAG54:5-FA18:3	-0.450344	0.00584932
Hypercholesterolemia	APOA1	TAG54:5-FA20:2	-0.541079	0.000655809
Hypercholesterolemia	APOA1	TAG54:5-FA20:3	-0.469462	0.00386983
Hypercholesterolemia	APOA1	TAG54:5-FA20:5	0.0278474	0.871921
Hypercholesterolemia	APOA1	TAG54:6-FA16:0	-0.387662	0.0194877
Hypercholesterolemia	APOA1	TAG54:6-FA16:1	-0.265455	0.117643
Hypercholesterolemia	APOA1	TAG54:6-FA18:1	-0.45964	0.0047987
Hypercholesterolemia	APOA1	TAG54:6-FA20:3	-0.481459	0.00295003
Hypercholesterolemia	APOA1	TAG54:6-FA20:5	-0.0383366	0.824327
Hypercholesterolemia	APOA1	TAG54:6-FA22:5	-0.242277	0.154541
Hypercholesterolemia	APOA1	TAG54:6-FA22:6	-0.0191261	0.911841
Hypercholesterolemia	APOA1	TAG54:7-FA16:1	-0.141696	0.409745
Hypercholesterolemia	APOA1	TAG54:7-FA18:1	-0.378543	0.0228125
Hypercholesterolemia	APOA1	TAG54:7-FA20:4	-0.465162	0.00425526
Hypercholesterolemia	APOA1	TAG54:7-FA20:5	-0.2229	0.191311
Hypercholesterolemia	APOA1	TAG54:7-FA22:5	-0.5286	0.000919275
Hypercholesterolemia	APOA1	TAG54:7-FA22:6	0.0114899	0.946973
Hypercholesterolemia	APOA1	TAG54:8-FA18:2	-0.484783	0.00273164
Hypercholesterolemia	APOA1	TAG54:8-FA20:5	-0.196182	0.251491
Hypercholesterolemia	APOA1	TAG54:8-FA22:6	-0.203338	0.234263
Hypercholesterolemia	APOA1	TAG55:1-FA16:0	-0.268751	0.112986
Hypercholesterolemia	APOA1	TAG55:1-FA18:1	-0.167368	0.329226
Hypercholesterolemia	APOA1	TAG55:2-FA18:2	-0.349572	0.0366308
Hypercholesterolemia	APOA1	TAG55:4-FA18:1	-0.345204	0.0392081
Hypercholesterolemia	APOA1	TAG55:5-FA18:1	-0.323419	0.0543426
Hypercholesterolemia	APOA1	TAG55:5-FA18:2	-0.411482	0.0126556
Hypercholesterolemia	APOA1	TAG56:2-FA20:0	-0.24048	0.157717
Hypercholesterolemia	APOA1	TAG56:4-FA18:0	-0.414185	0.0120275
Hypercholesterolemia	APOA1	TAG56:4-FA18:1	-0.309812	0.0659434
Hypercholesterolemia	APOA1	TAG56:4-FA20:1	-0.370581	0.0260876
Hypercholesterolemia	APOA1	TAG56:4-FA20:2	-0.223482	0.190123
Hypercholesterolemia	APOA1	TAG56:4-FA20:3	-0.2254	0.186249
Hypercholesterolemia	APOA1	TAG56:5-FA18:0	-0.426772	0.00943882
Hypercholesterolemia	APOA1	TAG56:5-FA18:1	-0.36545	0.0283974
Hypercholesterolemia	APOA1	TAG56:5-FA20:2	-0.407294	0.0136833
Hypercholesterolemia	APOA1	TAG56:5-FA20:3	-0.173539	0.311446
Hypercholesterolemia	APOA1	TAG56:5-FA20:4	-0.351768	0.0353884
Hypercholesterolemia	APOA1	TAG56:5-FA22:5	-0.298619	0.076878
Hypercholesterolemia	APOA1	TAG56:6-FA16:0	-0.403815	0.0145898
Hypercholesterolemia	APOA1	TAG56:6-FA18:0	-0.489216	0.00246238
Hypercholesterolemia	APOA1	TAG56:6-FA18:1	-0.36523	0.0284999
Hypercholesterolemia	APOA1	TAG56:6-FA18:2	-0.566372	0.000317259
Hypercholesterolemia	APOA1	TAG56:6-FA20:2	-0.423906	0.00998213
Hypercholesterolemia	APOA1	TAG56:6-FA20:4	-0.373334	0.0249138
Hypercholesterolemia	APOA1	TAG56:6-FA20:5	0.075808	0.660351
Hypercholesterolemia	APOA1	TAG56:6-FA22:5	-0.355063	0.0335884
Hypercholesterolemia	APOA1	TAG56:6-FA22:6	-0.00673297	0.968912
Hypercholesterolemia	APOA1	TAG56:7-FA16:0	-0.316049	0.0604048
Hypercholesterolemia	APOA1	TAG56:7-FA16:1	-0.269104	0.112495
Hypercholesterolemia	APOA1	TAG56:7-FA18:1	-0.257246	0.129867
Hypercholesterolemia	APOA1	TAG56:7-FA18:2	-0.540966	0.000657862
Hypercholesterolemia	APOA1	TAG56:7-FA18:3	-0.553573	0.000461449
Hypercholesterolemia	APOA1	TAG56:7-FA20:5	0.0870768	0.613571
Hypercholesterolemia	APOA1	TAG56:7-FA22:5	-0.486078	0.00265043
Hypercholesterolemia	APOA1	TAG56:7-FA22:6	-0.0563501	0.7441
Hypercholesterolemia	APOA1	TAG56:8-FA16:0	-0.256012	0.131783
Hypercholesterolemia	APOA1	TAG56:8-FA16:1	-0.122886	0.475222
Hypercholesterolemia	APOA1	TAG56:8-FA18:1	-0.120868	0.482557
Hypercholesterolemia	APOA1	TAG56:8-FA18:2	-0.427455	0.00931323
Hypercholesterolemia	APOA1	TAG56:8-FA18:3	-0.458456	0.0049227
Hypercholesterolemia	APOA1	TAG56:8-FA20:5	-0.151606	0.377424
Hypercholesterolemia	APOA1	TAG56:8-FA22:5	-0.520262	0.0011438
Hypercholesterolemia	APOA1	TAG56:8-FA22:6	-0.191831	0.262367
Hypercholesterolemia	APOA1	TAG56:9-FA18:3	-0.35889	0.0315923
Hypercholesterolemia	APOA1	TAG56:9-FA20:5	-0.198485	0.245856
Hypercholesterolemia	APOA1	TAG56:9-FA22:6	-0.178382	0.297925
Hypercholesterolemia	APOA1	TAG57:2-FA18:1	-0.095074	0.581247
Hypercholesterolemia	APOA1	TAG57:3-FA18:2	-0.320318	0.0568316
Hypercholesterolemia	APOA1	TAG58:10-FA18:2	-0.300106	0.0753495
Hypercholesterolemia	APOA1	TAG58:10-FA22:6	-0.185382	0.27905
Hypercholesterolemia	APOA1	TAG58:6-FA18:1	-0.24457	0.150557
Hypercholesterolemia	APOA1	TAG58:6-FA22:5	-0.191934	0.262107
Hypercholesterolemia	APOA1	TAG58:7-FA18:0	-0.0654406	0.704544
Hypercholesterolemia	APOA1	TAG58:7-FA18:1	-0.215427	0.207012
Hypercholesterolemia	APOA1	TAG58:7-FA18:2	-0.564004	0.000340419
Hypercholesterolemia	APOA1	TAG58:7-FA22:5	-0.296237	0.0793768
Hypercholesterolemia	APOA1	TAG58:7-FA22:6	0.0388351	0.822079
Hypercholesterolemia	APOA1	TAG58:8-FA18:1	-0.0772594	0.654249
Hypercholesterolemia	APOA1	TAG58:8-FA18:2	-0.453239	0.00550271
Hypercholesterolemia	APOA1	TAG58:8-FA22:5	-0.350154	0.0362985
Hypercholesterolemia	APOA1	TAG58:8-FA22:6	-0.00213572	0.990137
Hypercholesterolemia	APOA1	TAG58:9-FA18:1	-0.0783265	0.649777
Hypercholesterolemia	APOA1	TAG58:9-FA18:2	-0.255559	0.132491
Hypercholesterolemia	APOA1	TAG58:9-FA22:5	-0.472641	0.00360468
Hypercholesterolemia	AACT	CE(12:0)	-0.0479383	0.78129
Hypercholesterolemia	AACT	CE(14:0)	0.141371	0.410831
Hypercholesterolemia	AACT	CE(14:1)	0.121646	0.479724
Hypercholesterolemia	AACT	CE(15:0)	0.0408086	0.813193
Hypercholesterolemia	AACT	CE(16:0)	0.0382379	0.824772
Hypercholesterolemia	AACT	CE(16:1)	0.161353	0.34715
Hypercholesterolemia	AACT	CE(17:0)	0.0300767	0.861763
Hypercholesterolemia	AACT	CE(18:0)	0.127355	0.459187
Hypercholesterolemia	AACT	CE(18:1)	0.124596	0.469054
Hypercholesterolemia	AACT	CE(18:2)	-0.000241344	0.998885
Hypercholesterolemia	AACT	CE(18:3)	0.132609	0.440714
Hypercholesterolemia	AACT	CE(18:4)	0.0799283	0.643086
Hypercholesterolemia	AACT	CE(20:0)	0.00363668	0.983206
Hypercholesterolemia	AACT	CE(20:1)	0.280123	0.0979779
Hypercholesterolemia	AACT	CE(20:2)	0.180252	0.292803
Hypercholesterolemia	AACT	CE(20:3)	0.187451	0.273624
Hypercholesterolemia	AACT	CE(20:4)	0.0715353	0.678438
Hypercholesterolemia	AACT	CE(20:5)	-0.00240621	0.988888
Hypercholesterolemia	AACT	CE(22:2)	-0.101217	0.556947
Hypercholesterolemia	AACT	CE(22:4)	0.044931	0.794707
Hypercholesterolemia	AACT	CE(22:5)	-0.110799	0.520019
Hypercholesterolemia	AACT	CE(22:6)	-0.154953	0.366858
Hypercholesterolemia	AACT	CER(16:0)	-0.000176617	0.999184
Hypercholesterolemia	AACT	CER(18:0)	0.0569912	0.741288
Hypercholesterolemia	AACT	CER(20:0)	0.105197	0.541461
Hypercholesterolemia	AACT	CER(22:0)	0.0632499	0.714012
Hypercholesterolemia	AACT	CER(24:0)	0.0411392	0.811707
Hypercholesterolemia	AACT	CER(24:1)	-0.16606	0.333074
Hypercholesterolemia	AACT	DAG(14:0/18:1)	-0.104421	0.544463
Hypercholesterolemia	AACT	DAG(16:0/16:1)	-0.0100867	0.953441
Hypercholesterolemia	AACT	DAG(16:0/18:1)	0.0326969	0.849851
Hypercholesterolemia	AACT	DAG(16:0/18:2)	0.0870237	0.613788
Hypercholesterolemia	AACT	DAG(16:1/18:1)	-0.00303128	0.986001
Hypercholesterolemia	AACT	DAG(16:1/18:2)	0.0616544	0.720934
Hypercholesterolemia	AACT	DAG(18:0/18:1)	0.0870674	0.613609
Hypercholesterolemia	AACT	DAG(18:1/18:1)	0.110259	0.522066
Hypercholesterolemia	AACT	DAG(18:1/18:2)	0.117114	0.496358
Hypercholesterolemia	AACT	DAG(20:0/20:0)	0.0712278	0.679746
Hypercholesterolemia	AACT	FFA(14:0)	-0.0443962	0.797099
Hypercholesterolemia	AACT	FFA(14:1)	0.192482	0.260721
Hypercholesterolemia	AACT	FFA(15:0)	-0.0631857	0.71429
Hypercholesterolemia	AACT	FFA(16:0)	0.142571	0.406828
Hypercholesterolemia	AACT	FFA(16:1)	0.184628	0.281045
Hypercholesterolemia	AACT	FFA(17:0)	-0.0427042	0.80468
Hypercholesterolemia	AACT	FFA(18:0)	0.0904081	0.600014
Hypercholesterolemia	AACT	FFA(18:1)	0.266558	0.116069
Hypercholesterolemia	AACT	FFA(18:2)	0.133576	0.437358
Hypercholesterolemia	AACT	FFA(18:3)	0.129231	0.452544
Hypercholesterolemia	AACT	FFA(18:4)	0.0105982	0.951083
Hypercholesterolemia	AACT	FFA(20:3)	0.174372	0.309093
Hypercholesterolemia	AACT	FFA(20:4)	0.194865	0.254751
Hypercholesterolemia	AACT	FFA(20:5)	0.0814642	0.636697
Hypercholesterolemia	AACT	FFA(22:0)	-0.23846	0.161344
Hypercholesterolemia	AACT	FFA(22:1)	0.082804	0.631145
Hypercholesterolemia	AACT	FFA(22:2)	0.0315871	0.854893
Hypercholesterolemia	AACT	FFA(22:4)	0.220153	0.196983
Hypercholesterolemia	AACT	FFA(22:5)	0.0557703	0.746647
Hypercholesterolemia	AACT	FFA(22:6)	0.0251314	0.884325
Hypercholesterolemia	AACT	HCER(16:0)	0.0942562	0.584517
Hypercholesterolemia	AACT	HCER(22:0)	0.278032	0.100617
Hypercholesterolemia	AACT	HCER(24:0)	0.274039	0.105805
Hypercholesterolemia	AACT	HCER(24:1)	0.0387926	0.82227
Hypercholesterolemia	AACT	LCER(16:0)	0.121134	0.481587
Hypercholesterolemia	AACT	LPC(15:0)	-0.116428	0.498902
Hypercholesterolemia	AACT	LPC(16:0)	-0.16128	0.34737
Hypercholesterolemia	AACT	LPC(16:1)	-0.181396	0.289699
Hypercholesterolemia	AACT	LPC(17:0)	-0.346873	0.0382065
Hypercholesterolemia	AACT	LPC(18:0)	-0.0993623	0.564234
Hypercholesterolemia	AACT	LPC(18:1)	-0.101401	0.556226
Hypercholesterolemia	AACT	LPC(18:2)	-0.27234	0.108074
Hypercholesterolemia	AACT	LPE(16:0)	0.0465599	0.787432
Hypercholesterolemia	AACT	LPE(18:2)	-0.0250564	0.884667
Hypercholesterolemia	AACT	LPE(20:4)	0.146013	0.395478
Hypercholesterolemia	AACT	PC(16:0/18:1)	0.0785812	0.648711
Hypercholesterolemia	AACT	PC(16:0/18:2)	0.0632228	0.714129
Hypercholesterolemia	AACT	PC(16:0/20:2)	0.125093	0.467266
Hypercholesterolemia	AACT	PC(16:0/20:3)	0.0946178	0.583071
Hypercholesterolemia	AACT	PC(16:0/22:5)	0.200114	0.241925
Hypercholesterolemia	AACT	PC(16:0/22:6)	0.0347686	0.840456
Hypercholesterolemia	AACT	PC(18:0/18:1)	0.122282	0.477413
Hypercholesterolemia	AACT	PC(18:0/18:2)	0.157802	0.358005
Hypercholesterolemia	AACT	PC(18:0/20:3)	0.32152	0.0558557
Hypercholesterolemia	AACT	PC(18:0/20:4)	0.171915	0.316064
Hypercholesterolemia	AACT	PC(18:1/16:1)	0.0166865	0.92305
Hypercholesterolemia	AACT	PC(18:1/18:1)	0.098794	0.566476
Hypercholesterolemia	AACT	PC(18:1/20:3)	0.15929	0.353431
Hypercholesterolemia	AACT	PC(18:1/20:4)	0.0995405	0.563532
Hypercholesterolemia	AACT	PE(18:0/18:0)	0.0501381	0.771514
Hypercholesterolemia	AACT	PE(18:0/20:4)	0.278613	0.0998773
Hypercholesterolemia	AACT	PE(18:1/18:2)	0.0485942	0.778372
Hypercholesterolemia	AACT	PE(O-18:0/20:4)	-0.0639379	0.711034
Hypercholesterolemia	AACT	PE(P-16:0/20:4)	-0.0779768	0.651241
Hypercholesterolemia	AACT	PE(P-18:0/18:1)	0.0812147	0.637734
Hypercholesterolemia	AACT	PE(P-18:0/20:4)	0.0142632	0.934199
Hypercholesterolemia	AACT	PE(P-18:1/18:1)	0.0385767	0.823244
Hypercholesterolemia	AACT	PE(P-18:1/18:2)	0.0323423	0.851461
Hypercholesterolemia	AACT	SM(14:0)	-0.0165526	0.923666
Hypercholesterolemia	AACT	SM(16:0)	0.0208017	0.904152
Hypercholesterolemia	AACT	SM(18:0)	-0.00106421	0.995085
Hypercholesterolemia	AACT	SM(18:1)	-0.194859	0.254765
Hypercholesterolemia	AACT	SM(20:0)	0.141434	0.41062
Hypercholesterolemia	AACT	SM(20:1)	-0.169265	0.323694
Hypercholesterolemia	AACT	SM(22:0)	0.21	0.218961
Hypercholesterolemia	AACT	SM(22:1)	-0.0576255	0.738509
Hypercholesterolemia	AACT	SM(24:0)	0.251607	0.138794
Hypercholesterolemia	AACT	SM(24:1)	0.0281335	0.870616
Hypercholesterolemia	AACT	SM(26:0)	-0.149587	0.383885
Hypercholesterolemia	AACT	SM(26:1)	0.0367003	0.831715
Hypercholesterolemia	AACT	TAG48:3-FA16:1	0.000259717	0.998801
Hypercholesterolemia	AACT	TAG49:2-FA16:1	0.00104927	0.995154
Hypercholesterolemia	AACT	TAG49:2-FA18:1	-0.00473125	0.978152
Hypercholesterolemia	AACT	TAG49:3-FA15:0	0.0216408	0.900305
Hypercholesterolemia	AACT	TAG49:3-FA16:1	-0.0531047	0.758387
Hypercholesterolemia	AACT	TAG49:3-FA18:2	0.0085807	0.960387
Hypercholesterolemia	AACT	TAG50:2-FA16:1	0.0650987	0.706019
Hypercholesterolemia	AACT	TAG50:2-FA18:1	0.0902301	0.600735
Hypercholesterolemia	AACT	TAG50:3-FA16:1	0.00918334	0.957607
Hypercholesterolemia	AACT	TAG50:3-FA18:1	0.0152387	0.92971
Hypercholesterolemia	AACT	TAG50:3-FA18:2	0.0129784	0.940115
Hypercholesterolemia	AACT	TAG50:4-FA16:1	-0.0532357	0.757808
Hypercholesterolemia	AACT	TAG50:4-FA18:2	-0.0513354	0.766208
Hypercholesterolemia	AACT	TAG50:4-FA18:3	0.00859509	0.960321
Hypercholesterolemia	AACT	TAG50:5-FA16:1	0.0713072	0.679408
Hypercholesterolemia	AACT	TAG50:5-FA18:3	-0.0375278	0.827977
Hypercholesterolemia	AACT	TAG51:2-FA15:0	0.0982955	0.568445
Hypercholesterolemia	AACT	TAG51:2-FA16:1	0.095626	0.579044
Hypercholesterolemia	AACT	TAG51:2-FA18:1	0.0852785	0.620942
Hypercholesterolemia	AACT	TAG51:3-FA15:0	0.0307254	0.858811
Hypercholesterolemia	AACT	TAG51:3-FA16:1	0.00905602	0.958194
Hypercholesterolemia	AACT	TAG51:3-FA18:2	0.0303454	0.86054
Hypercholesterolemia	AACT	TAG51:4-FA15:0	0.0409864	0.812394
Hypercholesterolemia	AACT	TAG51:4-FA16:1	-0.0600457	0.727935
Hypercholesterolemia	AACT	TAG51:4-FA18:2	-0.0471688	0.784717
Hypercholesterolemia	AACT	TAG51:5-FA18:3	-0.019257	0.91124
Hypercholesterolemia	AACT	TAG52:1-FA20:0	0.077025	0.655233
Hypercholesterolemia	AACT	TAG52:2-FA16:0	0.185958	0.277534
Hypercholesterolemia	AACT	TAG52:2-FA18:1	0.189451	0.268447
Hypercholesterolemia	AACT	TAG52:2-FA20:0	0.018394	0.915203
Hypercholesterolemia	AACT	TAG52:3-FA16:0	0.0999807	0.5618
Hypercholesterolemia	AACT	TAG52:3-FA16:1	0.0972912	0.572422
Hypercholesterolemia	AACT	TAG52:3-FA18:1	0.0802044	0.641936
Hypercholesterolemia	AACT	TAG52:3-FA18:2	0.1012	0.557015
Hypercholesterolemia	AACT	TAG52:3-FA20:0	0.104913	0.54256
Hypercholesterolemia	AACT	TAG52:4-FA16:1	-0.00219688	0.989854
Hypercholesterolemia	AACT	TAG52:4-FA18:1	0.0661389	0.701536
Hypercholesterolemia	AACT	TAG52:4-FA18:3	0.119191	0.488697
Hypercholesterolemia	AACT	TAG52:4-FA20:0	0.0139001	0.935871
Hypercholesterolemia	AACT	TAG52:4-FA20:2	0.0588607	0.733106
Hypercholesterolemia	AACT	TAG52:4-FA22:1	0.0805615	0.640449
Hypercholesterolemia	AACT	TAG52:5-FA16:1	-0.0449606	0.794575
Hypercholesterolemia	AACT	TAG52:5-FA18:1	0.0338744	0.844509
Hypercholesterolemia	AACT	TAG52:5-FA18:2	0.00984694	0.954547
Hypercholesterolemia	AACT	TAG52:5-FA20:3	-0.0724516	0.674543
Hypercholesterolemia	AACT	TAG52:5-FA20:5	-0.038069	0.825534
Hypercholesterolemia	AACT	TAG52:6-FA16:0	0.0591265	0.731946
Hypercholesterolemia	AACT	TAG52:6-FA16:1	-0.0213157	0.901795
Hypercholesterolemia	AACT	TAG52:6-FA18:2	0.00558378	0.974216
Hypercholesterolemia	AACT	TAG52:6-FA18:3	0.0384927	0.823623
Hypercholesterolemia	AACT	TAG52:6-FA20:5	-0.0628081	0.715926
Hypercholesterolemia	AACT	TAG52:6-FA22:6	-0.207199	0.225308
Hypercholesterolemia	AACT	TAG53:0-FA16:0	-0.0663496	0.700629
Hypercholesterolemia	AACT	TAG53:2-FA17:0	0.142324	0.407651
Hypercholesterolemia	AACT	TAG53:2-FA18:1	0.157645	0.35849
Hypercholesterolemia	AACT	TAG53:3-FA16:0	0.146158	0.395003
Hypercholesterolemia	AACT	TAG53:3-FA17:0	0.0821338	0.63392
Hypercholesterolemia	AACT	TAG53:3-FA18:2	0.0672786	0.696634
Hypercholesterolemia	AACT	TAG53:4-FA16:0	0.0842058	0.625357
Hypercholesterolemia	AACT	TAG53:4-FA17:0	0.0129654	0.940175
Hypercholesterolemia	AACT	TAG53:4-FA18:2	-0.00283767	0.986895
Hypercholesterolemia	AACT	TAG53:5-FA20:4	0.00201227	0.990707
Hypercholesterolemia	AACT	TAG54:0-FA18:0	0.122886	0.475222
Hypercholesterolemia	AACT	TAG54:1-FA20:0	0.00280458	0.987048
Hypercholesterolemia	AACT	TAG54:2-FA20:0	-0.0348671	0.84001
Hypercholesterolemia	AACT	TAG54:3-FA16:1	0.120006	0.48571
Hypercholesterolemia	AACT	TAG54:3-FA18:1	0.213624	0.21093
Hypercholesterolemia	AACT	TAG54:3-FA20:1	0.133196	0.438677
Hypercholesterolemia	AACT	TAG54:3-FA20:2	0.118975	0.489492
Hypercholesterolemia	AACT	TAG54:4-FA16:0	0.0802869	0.641592
Hypercholesterolemia	AACT	TAG54:4-FA16:1	0.0117622	0.945718
Hypercholesterolemia	AACT	TAG54:4-FA20:1	0.0665205	0.699893
Hypercholesterolemia	AACT	TAG54:4-FA20:2	0.0416057	0.809611
Hypercholesterolemia	AACT	TAG54:5-FA16:0	0.0773789	0.653748
Hypercholesterolemia	AACT	TAG54:5-FA16:1	0.0320999	0.852562
Hypercholesterolemia	AACT	TAG54:5-FA18:3	0.121688	0.47957
Hypercholesterolemia	AACT	TAG54:5-FA20:2	-0.00915901	0.957719
Hypercholesterolemia	AACT	TAG54:5-FA20:3	0.0555779	0.747492
Hypercholesterolemia	AACT	TAG54:5-FA20:5	0.165011	0.336181
Hypercholesterolemia	AACT	TAG54:6-FA16:0	0.00364388	0.983172
Hypercholesterolemia	AACT	TAG54:6-FA16:1	-0.027334	0.874263
Hypercholesterolemia	AACT	TAG54:6-FA18:1	0.0533692	0.757219
Hypercholesterolemia	AACT	TAG54:6-FA20:3	-0.0131843	0.939166
Hypercholesterolemia	AACT	TAG54:6-FA20:5	0.0225845	0.89598
Hypercholesterolemia	AACT	TAG54:6-FA22:5	-0.0613972	0.722052
Hypercholesterolemia	AACT	TAG54:6-FA22:6	-0.156458	0.362166
Hypercholesterolemia	AACT	TAG54:7-FA16:1	-0.166824	0.330823
Hypercholesterolemia	AACT	TAG54:7-FA18:1	0.0906455	0.599053
Hypercholesterolemia	AACT	TAG54:7-FA20:4	-0.0273125	0.874362
Hypercholesterolemia	AACT	TAG54:7-FA20:5	-0.0315493	0.855064
Hypercholesterolemia	AACT	TAG54:7-FA22:5	-0.108976	0.526951
Hypercholesterolemia	AACT	TAG54:7-FA22:6	-0.186624	0.275786
Hypercholesterolemia	AACT	TAG54:8-FA18:2	-0.0216384	0.900315
Hypercholesterolemia	AACT	TAG54:8-FA20:5	-0.00664264	0.969329
Hypercholesterolemia	AACT	TAG54:8-FA22:6	-0.194204	0.256397
Hypercholesterolemia	AACT	TAG55:1-FA16:0	-0.072404	0.674746
Hypercholesterolemia	AACT	TAG55:1-FA18:1	-0.0821677	0.633779
Hypercholesterolemia	AACT	TAG55:2-FA18:2	-0.114217	0.507142
Hypercholesterolemia	AACT	TAG55:4-FA18:1	0.176675	0.302646
Hypercholesterolemia	AACT	TAG55:5-FA18:1	0.169084	0.324221
Hypercholesterolemia	AACT	TAG55:5-FA18:2	0.0994049	0.564066
Hypercholesterolemia	AACT	TAG56:2-FA20:0	0.0777518	0.652184
Hypercholesterolemia	AACT	TAG56:4-FA18:0	0.0804784	0.640795
Hypercholesterolemia	AACT	TAG56:4-FA18:1	0.143535	0.403632
Hypercholesterolemia	AACT	TAG56:4-FA20:1	0.0820566	0.63424
Hypercholesterolemia	AACT	TAG56:4-FA20:2	0.190662	0.265341
Hypercholesterolemia	AACT	TAG56:4-FA20:3	0.137732	0.423099
Hypercholesterolemia	AACT	TAG56:5-FA18:0	0.131602	0.444222
Hypercholesterolemia	AACT	TAG56:5-FA18:1	0.108881	0.527311
Hypercholesterolemia	AACT	TAG56:5-FA20:2	-0.00197586	0.990875
Hypercholesterolemia	AACT	TAG56:5-FA20:3	0.144627	0.400025
Hypercholesterolemia	AACT	TAG56:5-FA20:4	0.105925	0.538652
Hypercholesterolemia	AACT	TAG56:5-FA22:5	0.0381679	0.825088
Hypercholesterolemia	AACT	TAG56:6-FA16:0	-0.000676327	0.996876
Hypercholesterolemia	AACT	TAG56:6-FA18:0	0.0377371	0.827032
Hypercholesterolemia	AACT	TAG56:6-FA18:1	0.053765	0.755473
Hypercholesterolemia	AACT	TAG56:6-FA18:2	-0.0126235	0.94175
Hypercholesterolemia	AACT	TAG56:6-FA20:2	-0.0733043	0.670927
Hypercholesterolemia	AACT	TAG56:6-FA20:4	0.0937474	0.586556
Hypercholesterolemia	AACT	TAG56:6-FA20:5	0.120391	0.484302
Hypercholesterolemia	AACT	TAG56:6-FA22:5	0.0713203	0.679353
Hypercholesterolemia	AACT	TAG56:6-FA22:6	-0.115378	0.502808
Hypercholesterolemia	AACT	TAG56:7-FA16:0	-0.0728858	0.672701
Hypercholesterolemia	AACT	TAG56:7-FA16:1	-0.0953155	0.580283
Hypercholesterolemia	AACT	TAG56:7-FA18:1	-0.101798	0.554675
Hypercholesterolemia	AACT	TAG56:7-FA18:2	-0.0224966	0.896383
Hypercholesterolemia	AACT	TAG56:7-FA18:3	-0.0137936	0.936361
Hypercholesterolemia	AACT	TAG56:7-FA20:5	-0.0107461	0.950401
Hypercholesterolemia	AACT	TAG56:7-FA22:5	-0.0122482	0.943479
Hypercholesterolemia	AACT	TAG56:7-FA22:6	-0.10367	0.547378
Hypercholesterolemia	AACT	TAG56:8-FA16:0	-0.0907386	0.598676
Hypercholesterolemia	AACT	TAG56:8-FA16:1	-0.11626	0.499525
Hypercholesterolemia	AACT	TAG56:8-FA18:1	0.00105377	0.995133
Hypercholesterolemia	AACT	TAG56:8-FA18:2	-0.105688	0.539564
Hypercholesterolemia	AACT	TAG56:8-FA18:3	-0.043957	0.799065
Hypercholesterolemia	AACT	TAG56:8-FA20:5	-0.0937674	0.586476
Hypercholesterolemia	AACT	TAG56:8-FA22:5	-0.0828433	0.630982
Hypercholesterolemia	AACT	TAG56:8-FA22:6	-0.110517	0.521087
Hypercholesterolemia	AACT	TAG56:9-FA18:3	-0.0973047	0.572369
Hypercholesterolemia	AACT	TAG56:9-FA20:5	-0.0265581	0.877805
Hypercholesterolemia	AACT	TAG56:9-FA22:6	-0.188079	0.271992
Hypercholesterolemia	AACT	TAG57:2-FA18:1	-0.087411	0.612205
Hypercholesterolemia	AACT	TAG57:3-FA18:2	-0.12122	0.481273
Hypercholesterolemia	AACT	TAG58:10-FA18:2	-0.174002	0.310138
Hypercholesterolemia	AACT	TAG58:10-FA22:6	-0.161464	0.346816
Hypercholesterolemia	AACT	TAG58:6-FA18:1	0.0437967	0.799783
Hypercholesterolemia	AACT	TAG58:6-FA22:5	-0.0436927	0.800249
Hypercholesterolemia	AACT	TAG58:7-FA18:0	0.0615298	0.721475
Hypercholesterolemia	AACT	TAG58:7-FA18:1	0.0600929	0.727729
Hypercholesterolemia	AACT	TAG58:7-FA18:2	-0.0703625	0.683434
Hypercholesterolemia	AACT	TAG58:7-FA22:5	0.0566427	0.742817
Hypercholesterolemia	AACT	TAG58:7-FA22:6	-0.00987259	0.954429
Hypercholesterolemia	AACT	TAG58:8-FA18:1	-0.0886489	0.607157
Hypercholesterolemia	AACT	TAG58:8-FA18:2	-0.0747675	0.664738
Hypercholesterolemia	AACT	TAG58:8-FA22:5	-0.00658123	0.969613
Hypercholesterolemia	AACT	TAG58:8-FA22:6	-0.0646646	0.707893
Hypercholesterolemia	AACT	TAG58:9-FA18:1	-0.082918	0.630673
Hypercholesterolemia	AACT	TAG58:9-FA18:2	-0.131845	0.443374
Hypercholesterolemia	AACT	TAG58:9-FA22:5	-0.125458	0.465958
Hypercholesterolemia	APOA4	CE(12:0)	0.00234505	0.98917
Hypercholesterolemia	APOA4	CE(14:0)	-0.0695115	0.687068
Hypercholesterolemia	APOA4	CE(14:1)	-0.0936334	0.587013
Hypercholesterolemia	APOA4	CE(15:0)	-0.494362	0.00217912
Hypercholesterolemia	APOA4	CE(16:0)	-0.363118	0.0295013
Hypercholesterolemia	APOA4	CE(16:1)	-0.131564	0.444356
Hypercholesterolemia	APOA4	CE(17:0)	-0.115815	0.501179
Hypercholesterolemia	APOA4	CE(18:0)	-0.229551	0.178056
Hypercholesterolemia	APOA4	CE(18:1)	-0.189156	0.269205
Hypercholesterolemia	APOA4	CE(18:2)	-0.0532156	0.757897
Hypercholesterolemia	APOA4	CE(18:3)	-0.0889304	0.606012
Hypercholesterolemia	APOA4	CE(18:4)	-0.0513636	0.766083
Hypercholesterolemia	APOA4	CE(20:0)	-0.259761	0.126027
Hypercholesterolemia	APOA4	CE(20:1)	-0.080556	0.640472
Hypercholesterolemia	APOA4	CE(20:2)	-0.248634	0.143679
Hypercholesterolemia	APOA4	CE(20:3)	-0.338403	0.0435124
Hypercholesterolemia	APOA4	CE(20:4)	-0.427571	0.00929191
Hypercholesterolemia	APOA4	CE(20:5)	-0.0273413	0.87423
Hypercholesterolemia	APOA4	CE(22:2)	-0.324365	0.0536005
Hypercholesterolemia	APOA4	CE(22:4)	-0.397288	0.016427
Hypercholesterolemia	APOA4	CE(22:5)	-0.331228	0.0484579
Hypercholesterolemia	APOA4	CE(22:6)	-0.148972	0.385865
Hypercholesterolemia	APOA4	CER(16:0)	-0.0692892	0.688018
Hypercholesterolemia	APOA4	CER(18:0)	-0.159277	0.35347
Hypercholesterolemia	APOA4	CER(20:0)	0.0859703	0.618102
Hypercholesterolemia	APOA4	CER(22:0)	0.0529324	0.759147
Hypercholesterolemia	APOA4	CER(24:0)	0.0318603	0.853651
Hypercholesterolemia	APOA4	CER(24:1)	-0.187403	0.27375
Hypercholesterolemia	APOA4	DAG(14:0/18:1)	0.0381094	0.825352
Hypercholesterolemia	APOA4	DAG(16:0/16:1)	-0.0390271	0.821213
Hypercholesterolemia	APOA4	DAG(16:0/18:1)	-0.052788	0.759785
Hypercholesterolemia	APOA4	DAG(16:0/18:2)	-0.091964	0.593727
Hypercholesterolemia	APOA4	DAG(16:1/18:1)	-0.042686	0.804761
Hypercholesterolemia	APOA4	DAG(16:1/18:2)	-0.0289305	0.866983
Hypercholesterolemia	APOA4	DAG(18:0/18:1)	0.0145005	0.933107
Hypercholesterolemia	APOA4	DAG(18:1/18:1)	-0.00573958	0.973497
Hypercholesterolemia	APOA4	DAG(18:1/18:2)	0.0217952	0.899597
Hypercholesterolemia	APOA4	DAG(20:0/20:0)	-0.0845893	0.623777
Hypercholesterolemia	APOA4	FFA(14:0)	-0.0787469	0.648018
Hypercholesterolemia	APOA4	FFA(14:1)	-0.0438294	0.799637
Hypercholesterolemia	APOA4	FFA(15:0)	-0.181397	0.289696
Hypercholesterolemia	APOA4	FFA(16:0)	-0.133325	0.438229
Hypercholesterolemia	APOA4	FFA(16:1)	-0.0600381	0.727968
Hypercholesterolemia	APOA4	FFA(17:0)	-0.17149	0.317281
Hypercholesterolemia	APOA4	FFA(18:0)	-0.0838092	0.626992
Hypercholesterolemia	APOA4	FFA(18:1)	-0.110565	0.520906
Hypercholesterolemia	APOA4	FFA(18:2)	-0.0389043	0.821767
Hypercholesterolemia	APOA4	FFA(18:3)	-0.0609938	0.723806
Hypercholesterolemia	APOA4	FFA(18:4)	-0.0660844	0.70177
Hypercholesterolemia	APOA4	FFA(20:3)	-0.17915	0.295813
Hypercholesterolemia	APOA4	FFA(20:4)	-0.155015	0.366663
Hypercholesterolemia	APOA4	FFA(20:5)	-0.0577911	0.737784
Hypercholesterolemia	APOA4	FFA(22:0)	-0.367455	0.0274754
Hypercholesterolemia	APOA4	FFA(22:1)	-0.0372034	0.829442
Hypercholesterolemia	APOA4	FFA(22:2)	-0.0249301	0.885245
Hypercholesterolemia	APOA4	FFA(22:4)	-0.218167	0.201156
Hypercholesterolemia	APOA4	FFA(22:5)	-0.171188	0.318147
Hypercholesterolemia	APOA4	FFA(22:6)	-0.149676	0.383597
Hypercholesterolemia	APOA4	HCER(16:0)	-0.118321	0.491897
Hypercholesterolemia	APOA4	HCER(22:0)	0.0522018	0.762375
Hypercholesterolemia	APOA4	HCER(24:0)	-0.0128514	0.9407
Hypercholesterolemia	APOA4	HCER(24:1)	-0.0972812	0.572462
Hypercholesterolemia	APOA4	LCER(16:0)	-0.0750679	0.663471
Hypercholesterolemia	APOA4	LPC(15:0)	-0.0771963	0.654514
Hypercholesterolemia	APOA4	LPC(16:0)	-0.221106	0.195
Hypercholesterolemia	APOA4	LPC(16:1)	-0.124856	0.468117
Hypercholesterolemia	APOA4	LPC(17:0)	-0.168696	0.325348
Hypercholesterolemia	APOA4	LPC(18:0)	-0.0697751	0.685941
Hypercholesterolemia	APOA4	LPC(18:1)	-0.0800148	0.642726
Hypercholesterolemia	APOA4	LPC(18:2)	-0.0394451	0.81933
Hypercholesterolemia	APOA4	LPE(16:0)	-0.0875023	0.611832
Hypercholesterolemia	APOA4	LPE(18:2)	0.210399	0.218067
Hypercholesterolemia	APOA4	LPE(20:4)	-0.0480604	0.780746
Hypercholesterolemia	APOA4	PC(16:0/18:1)	-0.124749	0.468502
Hypercholesterolemia	APOA4	PC(16:0/18:2)	0.0394227	0.819431
Hypercholesterolemia	APOA4	PC(16:0/20:2)	-0.30915	0.0665543
Hypercholesterolemia	APOA4	PC(16:0/20:3)	-0.21796	0.201594
Hypercholesterolemia	APOA4	PC(16:0/22:5)	-0.117811	0.493779
Hypercholesterolemia	APOA4	PC(16:0/22:6)	-0.0909132	0.59797
Hypercholesterolemia	APOA4	PC(18:0/18:1)	-0.00930459	0.957048
Hypercholesterolemia	APOA4	PC(18:0/18:2)	0.111336	0.517983
Hypercholesterolemia	APOA4	PC(18:0/20:3)	0.0114126	0.947329
Hypercholesterolemia	APOA4	PC(18:0/20:4)	-0.34844	0.0372851
Hypercholesterolemia	APOA4	PC(18:1/16:1)	0.0393903	0.819577
Hypercholesterolemia	APOA4	PC(18:1/18:1)	0.0417251	0.809074
Hypercholesterolemia	APOA4	PC(18:1/20:3)	0.0772684	0.654211
Hypercholesterolemia	APOA4	PC(18:1/20:4)	-0.207994	0.223495
Hypercholesterolemia	APOA4	PE(18:0/18:0)	0.0477438	0.782156
Hypercholesterolemia	APOA4	PE(18:0/20:4)	0.138264	0.421292
Hypercholesterolemia	APOA4	PE(18:1/18:2)	0.202116	0.237148
Hypercholesterolemia	APOA4	PE(O-18:0/20:4)	0.128539	0.454988
Hypercholesterolemia	APOA4	PE(P-16:0/20:4)	-0.0296538	0.863688
Hypercholesterolemia	APOA4	PE(P-18:0/18:1)	0.194613	0.255377
Hypercholesterolemia	APOA4	PE(P-18:0/20:4)	-0.0133819	0.938257
Hypercholesterolemia	APOA4	PE(P-18:1/18:1)	0.278518	0.0999988
Hypercholesterolemia	APOA4	PE(P-18:1/18:2)	0.361386	0.0303435
Hypercholesterolemia	APOA4	SM(14:0)	0.0931883	0.5888
Hypercholesterolemia	APOA4	SM(16:0)	-0.123608	0.472612
Hypercholesterolemia	APOA4	SM(18:0)	-0.212134	0.214207
Hypercholesterolemia	APOA4	SM(18:1)	-0.179725	0.294241
Hypercholesterolemia	APOA4	SM(20:0)	0.133103	0.438999
Hypercholesterolemia	APOA4	SM(20:1)	-0.0181798	0.916187
Hypercholesterolemia	APOA4	SM(22:0)	0.0505828	0.769543
Hypercholesterolemia	APOA4	SM(22:1)	0.0336084	0.845715
Hypercholesterolemia	APOA4	SM(24:0)	-0.107735	0.531696
Hypercholesterolemia	APOA4	SM(24:1)	-0.210662	0.217479
Hypercholesterolemia	APOA4	SM(26:0)	-0.287758	0.0887881
Hypercholesterolemia	APOA4	SM(26:1)	-0.289453	0.0868412
Hypercholesterolemia	APOA4	TAG48:3-FA16:1	0.0427743	0.804365
Hypercholesterolemia	APOA4	TAG49:2-FA16:1	0.0230148	0.894009
Hypercholesterolemia	APOA4	TAG49:2-FA18:1	0.0670332	0.697689
Hypercholesterolemia	APOA4	TAG49:3-FA15:0	0.0785671	0.64877
Hypercholesterolemia	APOA4	TAG49:3-FA16:1	0.0718507	0.677096
Hypercholesterolemia	APOA4	TAG49:3-FA18:2	0.0945401	0.583381
Hypercholesterolemia	APOA4	TAG50:2-FA16:1	-0.0171008	0.921146
Hypercholesterolemia	APOA4	TAG50:2-FA18:1	0.00760808	0.964874
Hypercholesterolemia	APOA4	TAG50:3-FA16:1	0.0247996	0.885841
Hypercholesterolemia	APOA4	TAG50:3-FA18:1	0.0955099	0.579507
Hypercholesterolemia	APOA4	TAG50:3-FA18:2	0.06836	0.691995
Hypercholesterolemia	APOA4	TAG50:4-FA16:1	0.0592896	0.731233
Hypercholesterolemia	APOA4	TAG50:4-FA18:2	0.0914994	0.595601
Hypercholesterolemia	APOA4	TAG50:4-FA18:3	0.104285	0.544993
Hypercholesterolemia	APOA4	TAG50:5-FA16:1	0.0221287	0.898068
Hypercholesterolemia	APOA4	TAG50:5-FA18:3	0.102384	0.552385
Hypercholesterolemia	APOA4	TAG51:2-FA15:0	0.0732945	0.670969
Hypercholesterolemia	APOA4	TAG51:2-FA16:1	0.00955318	0.955902
Hypercholesterolemia	APOA4	TAG51:2-FA18:1	0.0692738	0.688084
Hypercholesterolemia	APOA4	TAG51:3-FA15:0	0.0657785	0.703088
Hypercholesterolemia	APOA4	TAG51:3-FA16:1	0.0326389	0.850114
Hypercholesterolemia	APOA4	TAG51:3-FA18:2	0.0746518	0.665227
Hypercholesterolemia	APOA4	TAG51:4-FA15:0	0.0690193	0.689172
Hypercholesterolemia	APOA4	TAG51:4-FA16:1	0.11322	0.510884
Hypercholesterolemia	APOA4	TAG51:4-FA18:2	0.0737623	0.668988
Hypercholesterolemia	APOA4	TAG51:5-FA18:3	0.152747	0.373802
Hypercholesterolemia	APOA4	TAG52:1-FA20:0	-0.129461	0.451735
Hypercholesterolemia	APOA4	TAG52:2-FA16:0	0.0132263	0.938973
Hypercholesterolemia	APOA4	TAG52:2-FA18:1	-0.0091435	0.957791
Hypercholesterolemia	APOA4	TAG52:2-FA20:0	-0.108229	0.529803
Hypercholesterolemia	APOA4	TAG52:3-FA16:0	0.0382411	0.824758
Hypercholesterolemia	APOA4	TAG52:3-FA16:1	0.0147424	0.931993
Hypercholesterolemia	APOA4	TAG52:3-FA18:1	0.0437953	0.79979
Hypercholesterolemia	APOA4	TAG52:3-FA18:2	0.0403724	0.815155
Hypercholesterolemia	APOA4	TAG52:3-FA20:0	0.00827741	0.961786
Hypercholesterolemia	APOA4	TAG52:4-FA16:1	0.0685634	0.691124
Hypercholesterolemia	APOA4	TAG52:4-FA18:1	0.064131	0.710199
Hypercholesterolemia	APOA4	TAG52:4-FA18:3	0.0737573	0.669009
Hypercholesterolemia	APOA4	TAG52:4-FA20:0	0.0598828	0.728645
Hypercholesterolemia	APOA4	TAG52:4-FA20:2	-0.0623692	0.71783
Hypercholesterolemia	APOA4	TAG52:4-FA22:1	0.00532237	0.975423
Hypercholesterolemia	APOA4	TAG52:5-FA16:1	0.110564	0.520909
Hypercholesterolemia	APOA4	TAG52:5-FA18:1	0.101023	0.557708
Hypercholesterolemia	APOA4	TAG52:5-FA18:2	0.109346	0.52554
Hypercholesterolemia	APOA4	TAG52:5-FA20:3	0.0201535	0.907126
Hypercholesterolemia	APOA4	TAG52:5-FA20:5	-0.00585535	0.972963
Hypercholesterolemia	APOA4	TAG52:6-FA16:0	0.136121	0.428594
Hypercholesterolemia	APOA4	TAG52:6-FA16:1	0.128733	0.454302
Hypercholesterolemia	APOA4	TAG52:6-FA18:2	0.119364	0.488063
Hypercholesterolemia	APOA4	TAG52:6-FA18:3	0.141956	0.408877
Hypercholesterolemia	APOA4	TAG52:6-FA20:5	0.0829921	0.630367
Hypercholesterolemia	APOA4	TAG52:6-FA22:6	0.108437	0.529009
Hypercholesterolemia	APOA4	TAG53:0-FA16:0	0.083556	0.628037
Hypercholesterolemia	APOA4	TAG53:2-FA17:0	0.0330424	0.848283
Hypercholesterolemia	APOA4	TAG53:2-FA18:1	0.0121784	0.9438
Hypercholesterolemia	APOA4	TAG53:3-FA16:0	0.0254883	0.882693
Hypercholesterolemia	APOA4	TAG53:3-FA17:0	0.0598849	0.728636
Hypercholesterolemia	APOA4	TAG53:3-FA18:2	0.0561075	0.745166
Hypercholesterolemia	APOA4	TAG53:4-FA16:0	-0.0323545	0.851406
Hypercholesterolemia	APOA4	TAG53:4-FA17:0	0.0522295	0.762253
Hypercholesterolemia	APOA4	TAG53:4-FA18:2	0.0529656	0.759001
Hypercholesterolemia	APOA4	TAG53:5-FA20:4	-0.125492	0.465839
Hypercholesterolemia	APOA4	TAG54:0-FA18:0	0.167667	0.328351
Hypercholesterolemia	APOA4	TAG54:1-FA20:0	-0.0923752	0.59207
Hypercholesterolemia	APOA4	TAG54:2-FA20:0	-0.0820959	0.634077
Hypercholesterolemia	APOA4	TAG54:3-FA16:1	0.033954	0.844148
Hypercholesterolemia	APOA4	TAG54:3-FA18:1	0.0180132	0.916953
Hypercholesterolemia	APOA4	TAG54:3-FA20:1	-0.0110805	0.94886
Hypercholesterolemia	APOA4	TAG54:3-FA20:2	0.00821809	0.96206
Hypercholesterolemia	APOA4	TAG54:4-FA16:0	0.0173647	0.919933
Hypercholesterolemia	APOA4	TAG54:4-FA16:1	0.00752019	0.96528
Hypercholesterolemia	APOA4	TAG54:4-FA20:1	0.0593572	0.730938
Hypercholesterolemia	APOA4	TAG54:4-FA20:2	0.00858585	0.960363
Hypercholesterolemia	APOA4	TAG54:5-FA16:0	-0.0211786	0.902423
Hypercholesterolemia	APOA4	TAG54:5-FA16:1	-0.00331989	0.984668
Hypercholesterolemia	APOA4	TAG54:5-FA18:3	0.117198	0.496047
Hypercholesterolemia	APOA4	TAG54:5-FA20:2	0.0309546	0.857769
Hypercholesterolemia	APOA4	TAG54:5-FA20:3	-0.00112881	0.994787
Hypercholesterolemia	APOA4	TAG54:5-FA20:5	0.000221117	0.998979
Hypercholesterolemia	APOA4	TAG54:6-FA16:0	-0.0519904	0.76331
Hypercholesterolemia	APOA4	TAG54:6-FA16:1	-0.0389622	0.821506
Hypercholesterolemia	APOA4	TAG54:6-FA18:1	0.131592	0.444259
Hypercholesterolemia	APOA4	TAG54:6-FA20:3	-0.0047502	0.978065
Hypercholesterolemia	APOA4	TAG54:6-FA20:5	0.102014	0.553831
Hypercholesterolemia	APOA4	TAG54:6-FA22:5	-0.00302779	0.986017
Hypercholesterolemia	APOA4	TAG54:6-FA22:6	-0.0195985	0.909672
Hypercholesterolemia	APOA4	TAG54:7-FA16:1	-0.0268751	0.876358
Hypercholesterolemia	APOA4	TAG54:7-FA18:1	0.211416	0.215798
Hypercholesterolemia	APOA4	TAG54:7-FA20:4	-0.11537	0.502838
Hypercholesterolemia	APOA4	TAG54:7-FA20:5	0.165183	0.335669
Hypercholesterolemia	APOA4	TAG54:7-FA22:5	0.0191007	0.911958
Hypercholesterolemia	APOA4	TAG54:7-FA22:6	0.0409236	0.812676
Hypercholesterolemia	APOA4	TAG54:8-FA18:2	0.177944	0.29913
Hypercholesterolemia	APOA4	TAG54:8-FA20:5	0.0456369	0.791552
Hypercholesterolemia	APOA4	TAG54:8-FA22:6	0.15576	0.364336
Hypercholesterolemia	APOA4	TAG55:1-FA16:0	0.0716324	0.678025
Hypercholesterolemia	APOA4	TAG55:1-FA18:1	0.0760393	0.659377
Hypercholesterolemia	APOA4	TAG55:2-FA18:2	0.0363957	0.833093
Hypercholesterolemia	APOA4	TAG55:4-FA18:1	-0.00751906	0.965285
Hypercholesterolemia	APOA4	TAG55:5-FA18:1	-0.098343	0.568257
Hypercholesterolemia	APOA4	TAG55:5-FA18:2	0.000692709	0.996801
Hypercholesterolemia	APOA4	TAG56:2-FA20:0	-0.0460443	0.789733
Hypercholesterolemia	APOA4	TAG56:4-FA18:0	-0.018787	0.913398
Hypercholesterolemia	APOA4	TAG56:4-FA18:1	-0.0218186	0.899489
Hypercholesterolemia	APOA4	TAG56:4-FA20:1	-0.0350116	0.839355
Hypercholesterolemia	APOA4	TAG56:4-FA20:2	-0.0558693	0.746212
Hypercholesterolemia	APOA4	TAG56:4-FA20:3	-0.0393183	0.819901
Hypercholesterolemia	APOA4	TAG56:5-FA18:0	-0.101828	0.554558
Hypercholesterolemia	APOA4	TAG56:5-FA18:1	-0.0561943	0.744785
Hypercholesterolemia	APOA4	TAG56:5-FA20:2	0.0359005	0.835332
Hypercholesterolemia	APOA4	TAG56:5-FA20:3	-0.0356847	0.836308
Hypercholesterolemia	APOA4	TAG56:5-FA20:4	-0.190964	0.26457
Hypercholesterolemia	APOA4	TAG56:5-FA22:5	-0.0350521	0.839172
Hypercholesterolemia	APOA4	TAG56:6-FA16:0	-0.0385351	0.823432
Hypercholesterolemia	APOA4	TAG56:6-FA18:0	-0.14161	0.410032
Hypercholesterolemia	APOA4	TAG56:6-FA18:1	-0.0434568	0.801306
Hypercholesterolemia	APOA4	TAG56:6-FA18:2	-0.0230802	0.89371
Hypercholesterolemia	APOA4	TAG56:6-FA20:2	0.0791317	0.64641
Hypercholesterolemia	APOA4	TAG56:6-FA20:4	-0.192432	0.260847
Hypercholesterolemia	APOA4	TAG56:6-FA20:5	0.0477619	0.782075
Hypercholesterolemia	APOA4	TAG56:6-FA22:5	-0.0352843	0.838121
Hypercholesterolemia	APOA4	TAG56:6-FA22:6	0.0122276	0.943574
Hypercholesterolemia	APOA4	TAG56:7-FA16:0	0.0258178	0.881187
Hypercholesterolemia	APOA4	TAG56:7-FA16:1	-0.0182855	0.915701
Hypercholesterolemia	APOA4	TAG56:7-FA18:1	-0.017215	0.920621
Hypercholesterolemia	APOA4	TAG56:7-FA18:2	-0.0201943	0.906938
Hypercholesterolemia	APOA4	TAG56:7-FA18:3	-0.0456219	0.791619
Hypercholesterolemia	APOA4	TAG56:7-FA20:5	0.127731	0.457852
Hypercholesterolemia	APOA4	TAG56:7-FA22:5	-0.0228743	0.894653
Hypercholesterolemia	APOA4	TAG56:7-FA22:6	0.00584256	0.973022
Hypercholesterolemia	APOA4	TAG56:8-FA16:0	0.028914	0.867058
Hypercholesterolemia	APOA4	TAG56:8-FA16:1	-0.0258816	0.880896
Hypercholesterolemia	APOA4	TAG56:8-FA18:1	-0.0211696	0.902465
Hypercholesterolemia	APOA4	TAG56:8-FA18:2	0.0533408	0.757344
Hypercholesterolemia	APOA4	TAG56:8-FA18:3	0.0517016	0.764588
Hypercholesterolemia	APOA4	TAG56:8-FA20:5	0.115155	0.503639
Hypercholesterolemia	APOA4	TAG56:8-FA22:5	0.109782	0.523878
Hypercholesterolemia	APOA4	TAG56:8-FA22:6	0.0483776	0.779335
Hypercholesterolemia	APOA4	TAG56:9-FA18:3	0.0594643	0.730471
Hypercholesterolemia	APOA4	TAG56:9-FA20:5	0.0367959	0.831283
Hypercholesterolemia	APOA4	TAG56:9-FA22:6	0.0714912	0.678625
Hypercholesterolemia	APOA4	TAG57:2-FA18:1	-0.0873502	0.612453
Hypercholesterolemia	APOA4	TAG57:3-FA18:2	-0.147281	0.391342
Hypercholesterolemia	APOA4	TAG58:10-FA18:2	0.0175664	0.919006
Hypercholesterolemia	APOA4	TAG58:10-FA22:6	0.013003	0.940002
Hypercholesterolemia	APOA4	TAG58:6-FA18:1	-0.148241	0.388225
Hypercholesterolemia	APOA4	TAG58:6-FA22:5	-0.0780262	0.651034
Hypercholesterolemia	APOA4	TAG58:7-FA18:0	-0.00856121	0.960477
Hypercholesterolemia	APOA4	TAG58:7-FA18:1	-0.101345	0.556445
Hypercholesterolemia	APOA4	TAG58:7-FA18:2	-0.147342	0.391142
Hypercholesterolemia	APOA4	TAG58:7-FA22:5	-0.0868904	0.614333
Hypercholesterolemia	APOA4	TAG58:7-FA22:6	-0.045672	0.791396
Hypercholesterolemia	APOA4	TAG58:8-FA18:1	0.028382	0.869483
Hypercholesterolemia	APOA4	TAG58:8-FA18:2	0.0396437	0.818435
Hypercholesterolemia	APOA4	TAG58:8-FA22:5	-0.100701	0.55897
Hypercholesterolemia	APOA4	TAG58:8-FA22:6	-0.0360369	0.834715
Hypercholesterolemia	APOA4	TAG58:9-FA18:1	-0.0537206	0.755669
Hypercholesterolemia	APOA4	TAG58:9-FA18:2	-0.0343474	0.842364
Hypercholesterolemia	APOA4	TAG58:9-FA22:5	-0.0324629	0.850914
Hypercholesterolemia	APOB	CE(12:0)	0.193814	0.257373
Hypercholesterolemia	APOB	CE(14:0)	0.227157	0.182749
Hypercholesterolemia	APOB	CE(14:1)	0.213887	0.210356
Hypercholesterolemia	APOB	CE(15:0)	-0.156933	0.360691
Hypercholesterolemia	APOB	CE(16:0)	0.104404	0.544529
Hypercholesterolemia	APOB	CE(16:1)	0.103878	0.546571
Hypercholesterolemia	APOB	CE(17:0)	0.21128	0.216101
Hypercholesterolemia	APOB	CE(18:0)	0.190813	0.264955
Hypercholesterolemia	APOB	CE(18:1)	0.0997476	0.562717
Hypercholesterolemia	APOB	CE(18:2)	0.240899	0.156973
Hypercholesterolemia	APOB	CE(18:3)	0.326722	0.0517872
Hypercholesterolemia	APOB	CE(18:4)	0.110139	0.522521
Hypercholesterolemia	APOB	CE(20:0)	0.020489	0.905586
Hypercholesterolemia	APOB	CE(20:1)	0.147632	0.390201
Hypercholesterolemia	APOB	CE(20:2)	0.230798	0.175646
Hypercholesterolemia	APOB	CE(20:3)	0.262631	0.121748
Hypercholesterolemia	APOB	CE(20:4)	-0.233831	0.16988
Hypercholesterolemia	APOB	CE(20:5)	-0.000431576	0.998007
Hypercholesterolemia	APOB	CE(22:2)	-0.0906467	0.599048
Hypercholesterolemia	APOB	CE(22:4)	-0.162069	0.344986
Hypercholesterolemia	APOB	CE(22:5)	-0.0441656	0.798132
Hypercholesterolemia	APOB	CE(22:6)	-0.0126979	0.941407
Hypercholesterolemia	APOB	CER(16:0)	0.0692924	0.688004
Hypercholesterolemia	APOB	CER(18:0)	0.230478	0.176262
Hypercholesterolemia	APOB	CER(20:0)	0.108096	0.530311
Hypercholesterolemia	APOB	CER(22:0)	0.199565	0.243245
Hypercholesterolemia	APOB	CER(24:0)	0.184587	0.281155
Hypercholesterolemia	APOB	CER(24:1)	0.0906037	0.599222
Hypercholesterolemia	APOB	DAG(14:0/18:1)	0.325375	0.0528178
Hypercholesterolemia	APOB	DAG(16:0/16:1)	0.308801	0.0668783
Hypercholesterolemia	APOB	DAG(16:0/18:1)	0.420743	0.0106125
Hypercholesterolemia	APOB	DAG(16:0/18:2)	0.414212	0.0120215
Hypercholesterolemia	APOB	DAG(16:1/18:1)	0.311485	0.0644206
Hypercholesterolemia	APOB	DAG(16:1/18:2)	0.377424	0.023251
Hypercholesterolemia	APOB	DAG(18:0/18:1)	0.389986	0.0187085
Hypercholesterolemia	APOB	DAG(18:1/18:1)	0.435666	0.00791018
Hypercholesterolemia	APOB	DAG(18:1/18:2)	0.402492	0.0149475
Hypercholesterolemia	APOB	DAG(20:0/20:0)	0.186389	0.276402
Hypercholesterolemia	APOB	FFA(14:0)	0.0802078	0.641922
Hypercholesterolemia	APOB	FFA(14:1)	0.0744506	0.666077
Hypercholesterolemia	APOB	FFA(15:0)	-0.04206	0.807571
Hypercholesterolemia	APOB	FFA(16:0)	0.121378	0.480697
Hypercholesterolemia	APOB	FFA(16:1)	0.141738	0.409603
Hypercholesterolemia	APOB	FFA(17:0)	-0.0380009	0.825842
Hypercholesterolemia	APOB	FFA(18:0)	-0.0235128	0.891729
Hypercholesterolemia	APOB	FFA(18:1)	0.123968	0.471313
Hypercholesterolemia	APOB	FFA(18:2)	0.154358	0.368724
Hypercholesterolemia	APOB	FFA(18:3)	0.174183	0.309626
Hypercholesterolemia	APOB	FFA(18:4)	0.0984463	0.567849
Hypercholesterolemia	APOB	FFA(20:3)	0.0207237	0.904509
Hypercholesterolemia	APOB	FFA(20:4)	-0.0200368	0.907661
Hypercholesterolemia	APOB	FFA(20:5)	-0.0143125	0.933972
Hypercholesterolemia	APOB	FFA(22:0)	-0.355096	0.0335704
Hypercholesterolemia	APOB	FFA(22:1)	0.159744	0.352043
Hypercholesterolemia	APOB	FFA(22:2)	0.0323129	0.851595
Hypercholesterolemia	APOB	FFA(22:4)	-0.036245	0.833774
Hypercholesterolemia	APOB	FFA(22:5)	0.0527748	0.759843
Hypercholesterolemia	APOB	FFA(22:6)	0.013967	0.935563
Hypercholesterolemia	APOB	HCER(16:0)	0.0352739	0.838168
Hypercholesterolemia	APOB	HCER(22:0)	0.0943087	0.584307
Hypercholesterolemia	APOB	HCER(24:0)	0.0336454	0.845547
Hypercholesterolemia	APOB	HCER(24:1)	-0.120871	0.482546
Hypercholesterolemia	APOB	LCER(16:0)	-0.0197506	0.908974
Hypercholesterolemia	APOB	LPC(15:0)	0.054406	0.752649
Hypercholesterolemia	APOB	LPC(16:0)	0.0756028	0.661215
Hypercholesterolemia	APOB	LPC(16:1)	0.0383325	0.824345
Hypercholesterolemia	APOB	LPC(17:0)	-0.283184	0.0942097
Hypercholesterolemia	APOB	LPC(18:0)	0.154947	0.366876
Hypercholesterolemia	APOB	LPC(18:1)	0.048709	0.777861
Hypercholesterolemia	APOB	LPC(18:2)	0.00572873	0.973547
Hypercholesterolemia	APOB	LPE(16:0)	0.291233	0.0848333
Hypercholesterolemia	APOB	LPE(18:2)	0.259345	0.126657
Hypercholesterolemia	APOB	LPE(20:4)	0.231168	0.174935
Hypercholesterolemia	APOB	PC(16:0/18:1)	0.0767621	0.656337
Hypercholesterolemia	APOB	PC(16:0/18:2)	0.26094	0.124256
Hypercholesterolemia	APOB	PC(16:0/20:2)	0.169273	0.323672
Hypercholesterolemia	APOB	PC(16:0/20:3)	0.291814	0.0841847
Hypercholesterolemia	APOB	PC(16:0/22:5)	0.132703	0.440387
Hypercholesterolemia	APOB	PC(16:0/22:6)	0.0724237	0.674662
Hypercholesterolemia	APOB	PC(18:0/18:1)	0.131815	0.443478
Hypercholesterolemia	APOB	PC(18:0/18:2)	0.337929	0.0438258
Hypercholesterolemia	APOB	PC(18:0/20:3)	0.444548	0.00659989
Hypercholesterolemia	APOB	PC(18:0/20:4)	-0.188988	0.269639
Hypercholesterolemia	APOB	PC(18:1/16:1)	0.037749	0.826978
Hypercholesterolemia	APOB	PC(18:1/18:1)	0.0863742	0.616446
Hypercholesterolemia	APOB	PC(18:1/20:3)	0.3319	0.0479765
Hypercholesterolemia	APOB	PC(18:1/20:4)	-0.0830646	0.630067
Hypercholesterolemia	APOB	PE(18:0/18:0)	-0.00125497	0.994204
Hypercholesterolemia	APOB	PE(18:0/20:4)	0.470718	0.00376313
Hypercholesterolemia	APOB	PE(18:1/18:2)	0.371895	0.025522
Hypercholesterolemia	APOB	PE(O-18:0/20:4)	-0.0521595	0.762562
Hypercholesterolemia	APOB	PE(P-16:0/20:4)	-0.165323	0.335254
Hypercholesterolemia	APOB	PE(P-18:0/18:1)	-0.0207123	0.904562
Hypercholesterolemia	APOB	PE(P-18:0/20:4)	-0.129048	0.453189
Hypercholesterolemia	APOB	PE(P-18:1/18:1)	-0.07268	0.673574
Hypercholesterolemia	APOB	PE(P-18:1/18:2)	0.284301	0.0928629
Hypercholesterolemia	APOB	SM(14:0)	0.0716414	0.677986
Hypercholesterolemia	APOB	SM(16:0)	-0.0550878	0.749647
Hypercholesterolemia	APOB	SM(18:0)	0.125704	0.465078
Hypercholesterolemia	APOB	SM(18:1)	0.0146928	0.932221
Hypercholesterolemia	APOB	SM(20:0)	0.141912	0.409022
Hypercholesterolemia	APOB	SM(20:1)	-0.0397491	0.817961
Hypercholesterolemia	APOB	SM(22:0)	0.103905	0.546466
Hypercholesterolemia	APOB	SM(22:1)	-0.00295222	0.986366
Hypercholesterolemia	APOB	SM(24:0)	0.02974	0.863296
Hypercholesterolemia	APOB	SM(24:1)	-0.191603	0.262945
Hypercholesterolemia	APOB	SM(26:0)	0.0273402	0.874235
Hypercholesterolemia	APOB	SM(26:1)	-0.0296234	0.863827
Hypercholesterolemia	APOB	TAG48:3-FA16:1	0.378666	0.0227647
Hypercholesterolemia	APOB	TAG49:2-FA16:1	0.380394	0.0221019
Hypercholesterolemia	APOB	TAG49:2-FA18:1	0.361213	0.0304286
Hypercholesterolemia	APOB	TAG49:3-FA15:0	0.387229	0.019636
Hypercholesterolemia	APOB	TAG49:3-FA16:1	0.35584	0.0331748
Hypercholesterolemia	APOB	TAG49:3-FA18:2	0.352449	0.0350097
Hypercholesterolemia	APOB	TAG50:2-FA16:1	0.410872	0.0128012
Hypercholesterolemia	APOB	TAG50:2-FA18:1	0.435385	0.0079549
Hypercholesterolemia	APOB	TAG50:3-FA16:1	0.408557	0.0133661
Hypercholesterolemia	APOB	TAG50:3-FA18:1	0.408085	0.013484
Hypercholesterolemia	APOB	TAG50:3-FA18:2	0.419865	0.0107932
Hypercholesterolemia	APOB	TAG50:4-FA16:1	0.332894	0.047271
Hypercholesterolemia	APOB	TAG50:4-FA18:2	0.318721	0.0581477
Hypercholesterolemia	APOB	TAG50:4-FA18:3	0.405002	0.014275
Hypercholesterolemia	APOB	TAG50:5-FA16:1	0.328782	0.050243
Hypercholesterolemia	APOB	TAG50:5-FA18:3	0.323461	0.0543092
Hypercholesterolemia	APOB	TAG51:2-FA15:0	0.404985	0.0142795
Hypercholesterolemia	APOB	TAG51:2-FA16:1	0.410408	0.0129127
Hypercholesterolemia	APOB	TAG51:2-FA18:1	0.435073	0.008005
Hypercholesterolemia	APOB	TAG51:3-FA15:0	0.360613	0.030726
Hypercholesterolemia	APOB	TAG51:3-FA16:1	0.380231	0.0221638
Hypercholesterolemia	APOB	TAG51:3-FA18:2	0.392175	0.0179981
Hypercholesterolemia	APOB	TAG51:4-FA15:0	0.344859	0.0394182
Hypercholesterolemia	APOB	TAG51:4-FA16:1	0.307138	0.0684372
Hypercholesterolemia	APOB	TAG51:4-FA18:2	0.309953	0.0658144
Hypercholesterolemia	APOB	TAG51:5-FA18:3	0.292633	0.0832784
Hypercholesterolemia	APOB	TAG52:1-FA20:0	0.268209	0.113743
Hypercholesterolemia	APOB	TAG52:2-FA16:0	0.513949	0.00134468
Hypercholesterolemia	APOB	TAG52:2-FA18:1	0.496518	0.00206919
Hypercholesterolemia	APOB	TAG52:2-FA20:0	0.28978	0.0864701
Hypercholesterolemia	APOB	TAG52:3-FA16:0	0.464875	0.00428212
Hypercholesterolemia	APOB	TAG52:3-FA16:1	0.355284	0.0334704
Hypercholesterolemia	APOB	TAG52:3-FA18:1	0.449579	0.00594395
Hypercholesterolemia	APOB	TAG52:3-FA18:2	0.463005	0.00446084
Hypercholesterolemia	APOB	TAG52:3-FA20:0	0.449676	0.00593181
Hypercholesterolemia	APOB	TAG52:4-FA16:1	0.319956	0.0571277
Hypercholesterolemia	APOB	TAG52:4-FA18:1	0.389545	0.0188541
Hypercholesterolemia	APOB	TAG52:4-FA18:3	0.445138	0.00651993
Hypercholesterolemia	APOB	TAG52:4-FA20:0	0.40201	0.0150797
Hypercholesterolemia	APOB	TAG52:4-FA20:2	0.33194	0.0479479
Hypercholesterolemia	APOB	TAG52:4-FA22:1	0.419845	0.0107974
Hypercholesterolemia	APOB	TAG52:5-FA16:1	0.313911	0.0622605
Hypercholesterolemia	APOB	TAG52:5-FA18:1	0.379502	0.0224422
Hypercholesterolemia	APOB	TAG52:5-FA18:2	0.345336	0.0391281
Hypercholesterolemia	APOB	TAG52:5-FA20:3	0.228201	0.180693
Hypercholesterolemia	APOB	TAG52:5-FA20:5	0.311306	0.0645822
Hypercholesterolemia	APOB	TAG52:6-FA16:0	0.393569	0.0175579
Hypercholesterolemia	APOB	TAG52:6-FA16:1	0.34109	0.0417681
Hypercholesterolemia	APOB	TAG52:6-FA18:2	0.335703	0.0453233
Hypercholesterolemia	APOB	TAG52:6-FA18:3	0.369359	0.0266233
Hypercholesterolemia	APOB	TAG52:6-FA20:5	0.273382	0.106678
Hypercholesterolemia	APOB	TAG52:6-FA22:6	0.233385	0.170721
Hypercholesterolemia	APOB	TAG53:0-FA16:0	0.376967	0.0234322
Hypercholesterolemia	APOB	TAG53:2-FA17:0	0.408566	0.0133641
Hypercholesterolemia	APOB	TAG53:2-FA18:1	0.437504	0.0076221
Hypercholesterolemia	APOB	TAG53:3-FA16:0	0.424662	0.00983629
Hypercholesterolemia	APOB	TAG53:3-FA17:0	0.401151	0.0153175
Hypercholesterolemia	APOB	TAG53:3-FA18:2	0.40823	0.0134476
Hypercholesterolemia	APOB	TAG53:4-FA16:0	0.338278	0.0435948
Hypercholesterolemia	APOB	TAG53:4-FA17:0	0.346698	0.0383108
Hypercholesterolemia	APOB	TAG53:4-FA18:2	0.351426	0.0355792
Hypercholesterolemia	APOB	TAG53:5-FA20:4	0.218037	0.20143
Hypercholesterolemia	APOB	TAG54:0-FA18:0	0.333382	0.0469276
Hypercholesterolemia	APOB	TAG54:1-FA20:0	0.286852	0.0898433
Hypercholesterolemia	APOB	TAG54:2-FA20:0	0.232064	0.173223
Hypercholesterolemia	APOB	TAG54:3-FA16:1	0.303592	0.071858
Hypercholesterolemia	APOB	TAG54:3-FA18:1	0.360659	0.0307029
Hypercholesterolemia	APOB	TAG54:3-FA20:1	0.416976	0.0114068
Hypercholesterolemia	APOB	TAG54:3-FA20:2	0.430343	0.00879726
Hypercholesterolemia	APOB	TAG54:4-FA16:0	0.440786	0.0071301
Hypercholesterolemia	APOB	TAG54:4-FA16:1	0.310161	0.0656235
Hypercholesterolemia	APOB	TAG54:4-FA20:1	0.305604	0.0699007
Hypercholesterolemia	APOB	TAG54:4-FA20:2	0.363115	0.0295023
Hypercholesterolemia	APOB	TAG54:5-FA16:0	0.419955	0.0107746
Hypercholesterolemia	APOB	TAG54:5-FA16:1	0.307734	0.0678757
Hypercholesterolemia	APOB	TAG54:5-FA18:3	0.393406	0.0176088
Hypercholesterolemia	APOB	TAG54:5-FA20:2	0.328854	0.0501896
Hypercholesterolemia	APOB	TAG54:5-FA20:3	0.359761	0.0311519
Hypercholesterolemia	APOB	TAG54:5-FA20:5	0.322793	0.054838
Hypercholesterolemia	APOB	TAG54:6-FA16:0	0.375694	0.0239428
Hypercholesterolemia	APOB	TAG54:6-FA16:1	0.254485	0.134183
Hypercholesterolemia	APOB	TAG54:6-FA18:1	0.37623	0.0237269
Hypercholesterolemia	APOB	TAG54:6-FA20:3	0.276825	0.102164
Hypercholesterolemia	APOB	TAG54:6-FA20:5	0.33225	0.0477273
Hypercholesterolemia	APOB	TAG54:6-FA22:5	0.314478	0.0617645
Hypercholesterolemia	APOB	TAG54:6-FA22:6	0.250769	0.140159
Hypercholesterolemia	APOB	TAG54:7-FA16:1	0.172371	0.314764
Hypercholesterolemia	APOB	TAG54:7-FA18:1	0.402894	0.0148381
Hypercholesterolemia	APOB	TAG54:7-FA20:4	0.215198	0.207507
Hypercholesterolemia	APOB	TAG54:7-FA20:5	0.354635	0.0338178
Hypercholesterolemia	APOB	TAG54:7-FA22:5	0.295369	0.0803032
Hypercholesterolemia	APOB	TAG54:7-FA22:6	0.18759	0.273262
Hypercholesterolemia	APOB	TAG54:8-FA18:2	0.388696	0.0191377
Hypercholesterolemia	APOB	TAG54:8-FA20:5	0.250524	0.140558
Hypercholesterolemia	APOB	TAG54:8-FA22:6	0.210838	0.217085
Hypercholesterolemia	APOB	TAG55:1-FA16:0	0.360558	0.0307533
Hypercholesterolemia	APOB	TAG55:1-FA18:1	0.308522	0.0671374
Hypercholesterolemia	APOB	TAG55:2-FA18:2	0.239336	0.159764
Hypercholesterolemia	APOB	TAG55:4-FA18:1	0.343667	0.0401495
Hypercholesterolemia	APOB	TAG55:5-FA18:1	0.28666	0.0900677
Hypercholesterolemia	APOB	TAG55:5-FA18:2	0.277213	0.101665
Hypercholesterolemia	APOB	TAG56:2-FA20:0	0.273928	0.105952
Hypercholesterolemia	APOB	TAG56:4-FA18:0	0.291549	0.0844798
Hypercholesterolemia	APOB	TAG56:4-FA18:1	0.280137	0.0979598
Hypercholesterolemia	APOB	TAG56:4-FA20:1	0.267666	0.114503
Hypercholesterolemia	APOB	TAG56:4-FA20:2	0.240967	0.156853
Hypercholesterolemia	APOB	TAG56:4-FA20:3	0.250404	0.140756
Hypercholesterolemia	APOB	TAG56:5-FA18:0	0.267607	0.114586
Hypercholesterolemia	APOB	TAG56:5-FA18:1	0.27044	0.110654
Hypercholesterolemia	APOB	TAG56:5-FA20:2	0.18865	0.270512
Hypercholesterolemia	APOB	TAG56:5-FA20:3	0.19664	0.250363
Hypercholesterolemia	APOB	TAG56:5-FA20:4	0.139708	0.416412
Hypercholesterolemia	APOB	TAG56:5-FA22:5	0.388827	0.0190937
Hypercholesterolemia	APOB	TAG56:6-FA16:0	0.338752	0.0432825
Hypercholesterolemia	APOB	TAG56:6-FA18:0	0.186175	0.276962
Hypercholesterolemia	APOB	TAG56:6-FA18:1	0.283871	0.0933797
Hypercholesterolemia	APOB	TAG56:6-FA18:2	0.248743	0.143497
Hypercholesterolemia	APOB	TAG56:6-FA20:2	0.183235	0.284755
Hypercholesterolemia	APOB	TAG56:6-FA20:4	0.165999	0.333256
Hypercholesterolemia	APOB	TAG56:6-FA20:5	0.196717	0.250174
Hypercholesterolemia	APOB	TAG56:6-FA22:5	0.363833	0.0291588
Hypercholesterolemia	APOB	TAG56:6-FA22:6	0.243221	0.152891
Hypercholesterolemia	APOB	TAG56:7-FA16:0	0.33292	0.0472524
Hypercholesterolemia	APOB	TAG56:7-FA16:1	0.13869	0.41985
Hypercholesterolemia	APOB	TAG56:7-FA18:1	0.273481	0.106547
Hypercholesterolemia	APOB	TAG56:7-FA18:2	0.282591	0.0949316
Hypercholesterolemia	APOB	TAG56:7-FA18:3	0.187822	0.272658
Hypercholesterolemia	APOB	TAG56:7-FA20:5	0.200341	0.241379
Hypercholesterolemia	APOB	TAG56:7-FA22:5	0.316265	0.0602206
Hypercholesterolemia	APOB	TAG56:7-FA22:6	0.248188	0.144421
Hypercholesterolemia	APOB	TAG56:8-FA16:0	0.318819	0.058067
Hypercholesterolemia	APOB	TAG56:8-FA16:1	0.136032	0.4289
Hypercholesterolemia	APOB	TAG56:8-FA18:1	0.292795	0.0830998
Hypercholesterolemia	APOB	TAG56:8-FA18:2	0.304395	0.0710719
Hypercholesterolemia	APOB	TAG56:8-FA18:3	0.265991	0.116877
Hypercholesterolemia	APOB	TAG56:8-FA20:5	0.257509	0.129461
Hypercholesterolemia	APOB	TAG56:8-FA22:5	0.316573	0.0599571
Hypercholesterolemia	APOB	TAG56:8-FA22:6	0.289186	0.0871457
Hypercholesterolemia	APOB	TAG56:9-FA18:3	0.157717	0.358268
Hypercholesterolemia	APOB	TAG56:9-FA20:5	0.250918	0.139915
Hypercholesterolemia	APOB	TAG56:9-FA22:6	0.219938	0.197431
Hypercholesterolemia	APOB	TAG57:2-FA18:1	0.183949	0.282848
Hypercholesterolemia	APOB	TAG57:3-FA18:2	0.143338	0.404282
Hypercholesterolemia	APOB	TAG58:10-FA18:2	0.209693	0.219651
Hypercholesterolemia	APOB	TAG58:10-FA22:6	0.222103	0.192943
Hypercholesterolemia	APOB	TAG58:6-FA18:1	0.134727	0.433383
Hypercholesterolemia	APOB	TAG58:6-FA22:5	0.161789	0.345832
Hypercholesterolemia	APOB	TAG58:7-FA18:0	0.128796	0.454079
Hypercholesterolemia	APOB	TAG58:7-FA18:1	0.18243	0.286913
Hypercholesterolemia	APOB	TAG58:7-FA18:2	0.142404	0.407386
Hypercholesterolemia	APOB	TAG58:7-FA22:5	0.148053	0.388835
Hypercholesterolemia	APOB	TAG58:7-FA22:6	0.164095	0.338907
Hypercholesterolemia	APOB	TAG58:8-FA18:1	0.232216	0.172933
Hypercholesterolemia	APOB	TAG58:8-FA18:2	0.289552	0.0867287
Hypercholesterolemia	APOB	TAG58:8-FA22:5	0.19001	0.26701
Hypercholesterolemia	APOB	TAG58:8-FA22:6	0.196966	0.249564
Hypercholesterolemia	APOB	TAG58:9-FA18:1	0.200594	0.240773
Hypercholesterolemia	APOB	TAG58:9-FA18:2	0.212117	0.214246
Hypercholesterolemia	APOB	TAG58:9-FA22:5	0.210089	0.218762
Hypercholesterolemia	APOC1	CE(12:0)	-0.130421	0.448359
Hypercholesterolemia	APOC1	CE(14:0)	0.1847	0.280856
Hypercholesterolemia	APOC1	CE(14:1)	0.19894	0.244755
Hypercholesterolemia	APOC1	CE(15:0)	-0.168936	0.324649
Hypercholesterolemia	APOC1	CE(16:0)	-0.00366759	0.983063
Hypercholesterolemia	APOC1	CE(16:1)	0.356685	0.0327303
Hypercholesterolemia	APOC1	CE(17:0)	-0.00358381	0.98345
Hypercholesterolemia	APOC1	CE(18:0)	0.00291794	0.986525
Hypercholesterolemia	APOC1	CE(18:1)	0.189934	0.267204
Hypercholesterolemia	APOC1	CE(18:2)	0.0041705	0.980741
Hypercholesterolemia	APOC1	CE(18:3)	0.388457	0.0192181
Hypercholesterolemia	APOC1	CE(18:4)	0.154222	0.36915
Hypercholesterolemia	APOC1	CE(20:0)	-0.22676	0.183537
Hypercholesterolemia	APOC1	CE(20:1)	-0.0915241	0.595501
Hypercholesterolemia	APOC1	CE(20:2)	0.0130844	0.939627
Hypercholesterolemia	APOC1	CE(20:3)	0.0516597	0.764773
Hypercholesterolemia	APOC1	CE(20:4)	-0.157405	0.359229
Hypercholesterolemia	APOC1	CE(20:5)	0.0288739	0.867241
Hypercholesterolemia	APOC1	CE(22:2)	-0.233492	0.170518
Hypercholesterolemia	APOC1	CE(22:4)	-0.0614383	0.721873
Hypercholesterolemia	APOC1	CE(22:5)	-0.0562666	0.744467
Hypercholesterolemia	APOC1	CE(22:6)	-0.125887	0.464422
Hypercholesterolemia	APOC1	CER(16:0)	-0.0676012	0.695249
Hypercholesterolemia	APOC1	CER(18:0)	-0.017877	0.917578
Hypercholesterolemia	APOC1	CER(20:0)	-0.108919	0.527166
Hypercholesterolemia	APOC1	CER(22:0)	-0.0605037	0.725939
Hypercholesterolemia	APOC1	CER(24:0)	-0.0356293	0.836559
Hypercholesterolemia	APOC1	CER(24:1)	-0.120062	0.485503
Hypercholesterolemia	APOC1	DAG(14:0/18:1)	0.192153	0.261551
Hypercholesterolemia	APOC1	DAG(16:0/16:1)	0.332796	0.0473401
Hypercholesterolemia	APOC1	DAG(16:0/18:1)	0.278177	0.100431
Hypercholesterolemia	APOC1	DAG(16:0/18:2)	0.114081	0.507653
Hypercholesterolemia	APOC1	DAG(16:1/18:1)	0.239587	0.159314
Hypercholesterolemia	APOC1	DAG(16:1/18:2)	0.175945	0.304679
Hypercholesterolemia	APOC1	DAG(18:0/18:1)	0.33572	0.0453116
Hypercholesterolemia	APOC1	DAG(18:1/18:1)	0.170231	0.3209
Hypercholesterolemia	APOC1	DAG(18:1/18:2)	0.0517324	0.764451
Hypercholesterolemia	APOC1	DAG(20:0/20:0)	-0.0833924	0.628712
Hypercholesterolemia	APOC1	FFA(14:0)	0.260769	0.124511
Hypercholesterolemia	APOC1	FFA(14:1)	0.197871	0.24735
Hypercholesterolemia	APOC1	FFA(15:0)	-0.00167844	0.992248
Hypercholesterolemia	APOC1	FFA(16:0)	0.24407	0.151419
Hypercholesterolemia	APOC1	FFA(16:1)	0.310022	0.065751
Hypercholesterolemia	APOC1	FFA(17:0)	0.0416372	0.809469
Hypercholesterolemia	APOC1	FFA(18:0)	0.118843	0.489977
Hypercholesterolemia	APOC1	FFA(18:1)	0.128691	0.454452
Hypercholesterolemia	APOC1	FFA(18:2)	0.0230183	0.893993
Hypercholesterolemia	APOC1	FFA(18:3)	0.0412805	0.811072
Hypercholesterolemia	APOC1	FFA(18:4)	-0.0436163	0.800591
Hypercholesterolemia	APOC1	FFA(20:3)	0.0204456	0.905785
Hypercholesterolemia	APOC1	FFA(20:4)	-0.0909163	0.597957
Hypercholesterolemia	APOC1	FFA(20:5)	-0.0199691	0.907971
Hypercholesterolemia	APOC1	FFA(22:0)	-0.176373	0.303488
Hypercholesterolemia	APOC1	FFA(22:1)	0.270103	0.111116
Hypercholesterolemia	APOC1	FFA(22:2)	0.287372	0.0892373
Hypercholesterolemia	APOC1	FFA(22:4)	0.170057	0.321402
Hypercholesterolemia	APOC1	FFA(22:5)	-0.0433437	0.801813
Hypercholesterolemia	APOC1	FFA(22:6)	-0.0584374	0.734956
Hypercholesterolemia	APOC1	HCER(16:0)	-0.125283	0.466587
Hypercholesterolemia	APOC1	HCER(22:0)	-0.186474	0.276179
Hypercholesterolemia	APOC1	HCER(24:0)	-0.112131	0.51498
Hypercholesterolemia	APOC1	HCER(24:1)	-0.175311	0.306453
Hypercholesterolemia	APOC1	LCER(16:0)	-0.168804	0.325035
Hypercholesterolemia	APOC1	LPC(15:0)	-0.0158696	0.926807
Hypercholesterolemia	APOC1	LPC(16:0)	0.154421	0.368527
Hypercholesterolemia	APOC1	LPC(16:1)	0.0726833	0.67356
Hypercholesterolemia	APOC1	LPC(17:0)	-0.118605	0.490853
Hypercholesterolemia	APOC1	LPC(18:0)	0.159413	0.353056
Hypercholesterolemia	APOC1	LPC(18:1)	0.160358	0.35017
Hypercholesterolemia	APOC1	LPC(18:2)	0.00676275	0.968775
Hypercholesterolemia	APOC1	LPE(16:0)	0.177287	0.300948
Hypercholesterolemia	APOC1	LPE(18:2)	0.103051	0.549788
Hypercholesterolemia	APOC1	LPE(20:4)	0.0555532	0.747601
Hypercholesterolemia	APOC1	PC(16:0/18:1)	0.280756	0.0971885
Hypercholesterolemia	APOC1	PC(16:0/18:2)	0.166525	0.331704
Hypercholesterolemia	APOC1	PC(16:0/20:2)	0.146293	0.394561
Hypercholesterolemia	APOC1	PC(16:0/20:3)	0.218851	0.199712
Hypercholesterolemia	APOC1	PC(16:0/22:5)	0.0476861	0.782413
Hypercholesterolemia	APOC1	PC(16:0/22:6)	-0.128779	0.454139
Hypercholesterolemia	APOC1	PC(18:0/18:1)	0.252681	0.13706
Hypercholesterolemia	APOC1	PC(18:0/18:2)	0.151429	0.37799
Hypercholesterolemia	APOC1	PC(18:0/20:3)	0.316193	0.0602816
Hypercholesterolemia	APOC1	PC(18:0/20:4)	0.00926358	0.957237
Hypercholesterolemia	APOC1	PC(18:1/16:1)	0.250372	0.140808
Hypercholesterolemia	APOC1	PC(18:1/18:1)	0.222383	0.192368
Hypercholesterolemia	APOC1	PC(18:1/20:3)	0.260239	0.125307
Hypercholesterolemia	APOC1	PC(18:1/20:4)	0.124627	0.468943
Hypercholesterolemia	APOC1	PE(18:0/18:0)	0.0420498	0.807617
Hypercholesterolemia	APOC1	PE(18:0/20:4)	0.167318	0.329372
Hypercholesterolemia	APOC1	PE(18:1/18:2)	0.294679	0.0810458
Hypercholesterolemia	APOC1	PE(O-18:0/20:4)	0.054468	0.752376
Hypercholesterolemia	APOC1	PE(P-16:0/20:4)	-0.145626	0.396743
Hypercholesterolemia	APOC1	PE(P-18:0/18:1)	0.144643	0.399974
Hypercholesterolemia	APOC1	PE(P-18:0/20:4)	0.0252203	0.883918
Hypercholesterolemia	APOC1	PE(P-18:1/18:1)	0.144338	0.400978
Hypercholesterolemia	APOC1	PE(P-18:1/18:2)	0.288403	0.0880435
Hypercholesterolemia	APOC1	SM(14:0)	0.0551335	0.749446
Hypercholesterolemia	APOC1	SM(16:0)	-0.125924	0.464292
Hypercholesterolemia	APOC1	SM(18:0)	-0.172536	0.314294
Hypercholesterolemia	APOC1	SM(18:1)	-0.129389	0.451988
Hypercholesterolemia	APOC1	SM(20:0)	-0.137684	0.423263
Hypercholesterolemia	APOC1	SM(20:1)	-0.206797	0.226231
Hypercholesterolemia	APOC1	SM(22:0)	-0.0899542	0.601853
Hypercholesterolemia	APOC1	SM(22:1)	-0.109339	0.525566
Hypercholesterolemia	APOC1	SM(24:0)	-0.145078	0.398542
Hypercholesterolemia	APOC1	SM(24:1)	-0.168587	0.325664
Hypercholesterolemia	APOC1	SM(26:0)	-0.101953	0.55407
Hypercholesterolemia	APOC1	SM(26:1)	-0.156297	0.362665
Hypercholesterolemia	APOC1	TAG48:3-FA16:1	0.230822	0.175599
Hypercholesterolemia	APOC1	TAG49:2-FA16:1	0.243204	0.152921
Hypercholesterolemia	APOC1	TAG49:2-FA18:1	0.0908586	0.59819
Hypercholesterolemia	APOC1	TAG49:3-FA15:0	0.0236701	0.891009
Hypercholesterolemia	APOC1	TAG49:3-FA16:1	0.118701	0.490498
Hypercholesterolemia	APOC1	TAG49:3-FA18:2	0.0434549	0.801314
Hypercholesterolemia	APOC1	TAG50:2-FA16:1	0.293885	0.0819069
Hypercholesterolemia	APOC1	TAG50:2-FA18:1	0.246774	0.146797
Hypercholesterolemia	APOC1	TAG50:3-FA16:1	0.226487	0.184079
Hypercholesterolemia	APOC1	TAG50:3-FA18:1	0.100635	0.559231
Hypercholesterolemia	APOC1	TAG50:3-FA18:2	0.140475	0.413834
Hypercholesterolemia	APOC1	TAG50:4-FA16:1	0.138472	0.420589
Hypercholesterolemia	APOC1	TAG50:4-FA18:2	-0.0196462	0.909453
Hypercholesterolemia	APOC1	TAG50:4-FA18:3	0.149556	0.383985
Hypercholesterolemia	APOC1	TAG50:5-FA16:1	0.154789	0.367372
Hypercholesterolemia	APOC1	TAG50:5-FA18:3	-0.0104139	0.951933
Hypercholesterolemia	APOC1	TAG51:2-FA15:0	-0.0390644	0.821045
Hypercholesterolemia	APOC1	TAG51:2-FA16:1	0.249058	0.142974
Hypercholesterolemia	APOC1	TAG51:2-FA18:1	0.0908651	0.598164
Hypercholesterolemia	APOC1	TAG51:3-FA15:0	-0.115474	0.502449
Hypercholesterolemia	APOC1	TAG51:3-FA16:1	0.159916	0.351518
Hypercholesterolemia	APOC1	TAG51:3-FA18:2	-0.0133087	0.938594
Hypercholesterolemia	APOC1	TAG51:4-FA15:0	-0.118072	0.492817
Hypercholesterolemia	APOC1	TAG51:4-FA16:1	0.117664	0.494325
Hypercholesterolemia	APOC1	TAG51:4-FA18:2	-0.135423	0.43099
Hypercholesterolemia	APOC1	TAG51:5-FA18:3	-0.0959498	0.577754
Hypercholesterolemia	APOC1	TAG52:1-FA20:0	0.19822	0.246501
Hypercholesterolemia	APOC1	TAG52:2-FA16:0	0.176207	0.303949
Hypercholesterolemia	APOC1	TAG52:2-FA18:1	0.173056	0.312814
Hypercholesterolemia	APOC1	TAG52:2-FA20:0	0.0783451	0.649699
Hypercholesterolemia	APOC1	TAG52:3-FA16:0	0.0458607	0.790553
Hypercholesterolemia	APOC1	TAG52:3-FA16:1	0.154804	0.367326
Hypercholesterolemia	APOC1	TAG52:3-FA18:1	0.0695675	0.686828
Hypercholesterolemia	APOC1	TAG52:3-FA18:2	0.0526969	0.760187
Hypercholesterolemia	APOC1	TAG52:3-FA20:0	0.0460932	0.789515
Hypercholesterolemia	APOC1	TAG52:4-FA16:1	0.0398915	0.81732
Hypercholesterolemia	APOC1	TAG52:4-FA18:1	0.0649108	0.70683
Hypercholesterolemia	APOC1	TAG52:4-FA18:3	0.0854628	0.620185
Hypercholesterolemia	APOC1	TAG52:4-FA20:0	-0.0301566	0.861399
Hypercholesterolemia	APOC1	TAG52:4-FA20:2	0.08582	0.618719
Hypercholesterolemia	APOC1	TAG52:4-FA22:1	0.108166	0.530043
Hypercholesterolemia	APOC1	TAG52:5-FA16:1	-0.000990664	0.995425
Hypercholesterolemia	APOC1	TAG52:5-FA18:1	0.0713245	0.679335
Hypercholesterolemia	APOC1	TAG52:5-FA18:2	-0.0118204	0.94545
Hypercholesterolemia	APOC1	TAG52:5-FA20:3	0.0925053	0.591546
Hypercholesterolemia	APOC1	TAG52:5-FA20:5	0.273578	0.106417
Hypercholesterolemia	APOC1	TAG52:6-FA16:0	0.122703	0.475884
Hypercholesterolemia	APOC1	TAG52:6-FA16:1	0.0247873	0.885898
Hypercholesterolemia	APOC1	TAG52:6-FA18:2	0.0114017	0.94738
Hypercholesterolemia	APOC1	TAG52:6-FA18:3	0.0231045	0.893598
Hypercholesterolemia	APOC1	TAG52:6-FA20:5	0.232106	0.173143
Hypercholesterolemia	APOC1	TAG52:6-FA22:6	0.209402	0.220305
Hypercholesterolemia	APOC1	TAG53:0-FA16:0	0.128258	0.455983
Hypercholesterolemia	APOC1	TAG53:2-FA17:0	0.0651257	0.705903
Hypercholesterolemia	APOC1	TAG53:2-FA18:1	0.119614	0.487144
Hypercholesterolemia	APOC1	TAG53:3-FA16:0	0.111725	0.516514
Hypercholesterolemia	APOC1	TAG53:3-FA17:0	-0.0547128	0.751298
Hypercholesterolemia	APOC1	TAG53:3-FA18:2	-0.0141838	0.934564
Hypercholesterolemia	APOC1	TAG53:4-FA16:0	0.0594614	0.730484
Hypercholesterolemia	APOC1	TAG53:4-FA17:0	-0.113738	0.50894
Hypercholesterolemia	APOC1	TAG53:4-FA18:2	-0.0714892	0.678634
Hypercholesterolemia	APOC1	TAG53:5-FA20:4	0.127114	0.460045
Hypercholesterolemia	APOC1	TAG54:0-FA18:0	0.217109	0.203402
Hypercholesterolemia	APOC1	TAG54:1-FA20:0	0.0743412	0.666539
Hypercholesterolemia	APOC1	TAG54:2-FA20:0	0.0383798	0.824132
Hypercholesterolemia	APOC1	TAG54:3-FA16:1	0.207478	0.224672
Hypercholesterolemia	APOC1	TAG54:3-FA18:1	0.115639	0.501835
Hypercholesterolemia	APOC1	TAG54:3-FA20:1	0.143218	0.404683
Hypercholesterolemia	APOC1	TAG54:3-FA20:2	0.204963	0.230466
Hypercholesterolemia	APOC1	TAG54:4-FA16:0	0.158592	0.355571
Hypercholesterolemia	APOC1	TAG54:4-FA16:1	0.0843736	0.624665
Hypercholesterolemia	APOC1	TAG54:4-FA20:1	0.0875455	0.611656
Hypercholesterolemia	APOC1	TAG54:4-FA20:2	0.0507577	0.768767
Hypercholesterolemia	APOC1	TAG54:5-FA16:0	0.20111	0.23954
Hypercholesterolemia	APOC1	TAG54:5-FA16:1	0.168063	0.327192
Hypercholesterolemia	APOC1	TAG54:5-FA18:3	0.00262771	0.987865
Hypercholesterolemia	APOC1	TAG54:5-FA20:2	0.0323183	0.851571
Hypercholesterolemia	APOC1	TAG54:5-FA20:3	0.113147	0.511156
Hypercholesterolemia	APOC1	TAG54:5-FA20:5	0.18807	0.272014
Hypercholesterolemia	APOC1	TAG54:6-FA16:0	0.143636	0.403299
Hypercholesterolemia	APOC1	TAG54:6-FA16:1	0.190423	0.265952
Hypercholesterolemia	APOC1	TAG54:6-FA18:1	-0.0194207	0.910488
Hypercholesterolemia	APOC1	TAG54:6-FA20:3	0.0693244	0.687867
Hypercholesterolemia	APOC1	TAG54:6-FA20:5	0.159896	0.351578
Hypercholesterolemia	APOC1	TAG54:6-FA22:5	0.198587	0.245609
Hypercholesterolemia	APOC1	TAG54:6-FA22:6	0.1941	0.256657
Hypercholesterolemia	APOC1	TAG54:7-FA16:1	0.142342	0.407591
Hypercholesterolemia	APOC1	TAG54:7-FA18:1	0.0249757	0.885036
Hypercholesterolemia	APOC1	TAG54:7-FA20:4	0.0990839	0.565332
Hypercholesterolemia	APOC1	TAG54:7-FA20:5	0.0762903	0.658321
Hypercholesterolemia	APOC1	TAG54:7-FA22:5	-0.014932	0.931121
Hypercholesterolemia	APOC1	TAG54:7-FA22:6	0.14975	0.383361
Hypercholesterolemia	APOC1	TAG54:8-FA18:2	-0.00859978	0.960299
Hypercholesterolemia	APOC1	TAG54:8-FA20:5	0.0867472	0.614919
Hypercholesterolemia	APOC1	TAG54:8-FA22:6	0.0420137	0.807778
Hypercholesterolemia	APOC1	TAG55:1-FA16:0	0.0040495	0.9813
Hypercholesterolemia	APOC1	TAG55:1-FA18:1	0.0853514	0.620642
Hypercholesterolemia	APOC1	TAG55:2-FA18:2	-0.0400084	0.816794
Hypercholesterolemia	APOC1	TAG55:4-FA18:1	0.112068	0.515219
Hypercholesterolemia	APOC1	TAG55:5-FA18:1	0.0399655	0.816987
Hypercholesterolemia	APOC1	TAG55:5-FA18:2	0.0328879	0.848984
Hypercholesterolemia	APOC1	TAG56:2-FA20:0	0.1067	0.535667
Hypercholesterolemia	APOC1	TAG56:4-FA18:0	0.0820285	0.634356
Hypercholesterolemia	APOC1	TAG56:4-FA18:1	0.0859277	0.618277
Hypercholesterolemia	APOC1	TAG56:4-FA20:1	0.0319859	0.85308
Hypercholesterolemia	APOC1	TAG56:4-FA20:2	0.103497	0.548051
Hypercholesterolemia	APOC1	TAG56:4-FA20:3	0.0841123	0.625742
Hypercholesterolemia	APOC1	TAG56:5-FA18:0	-0.0337956	0.844866
Hypercholesterolemia	APOC1	TAG56:5-FA18:1	0.075858	0.66014
Hypercholesterolemia	APOC1	TAG56:5-FA20:2	-0.00634405	0.970707
Hypercholesterolemia	APOC1	TAG56:5-FA20:3	0.0716485	0.677956
Hypercholesterolemia	APOC1	TAG56:5-FA20:4	-0.0576879	0.738236
Hypercholesterolemia	APOC1	TAG56:5-FA22:5	0.160383	0.350094
Hypercholesterolemia	APOC1	TAG56:6-FA16:0	0.0554983	0.747842
Hypercholesterolemia	APOC1	TAG56:6-FA18:0	-0.116883	0.497212
Hypercholesterolemia	APOC1	TAG56:6-FA18:1	0.0604667	0.726101
Hypercholesterolemia	APOC1	TAG56:6-FA18:2	-0.0791901	0.646167
Hypercholesterolemia	APOC1	TAG56:6-FA20:2	-0.0372509	0.829228
Hypercholesterolemia	APOC1	TAG56:6-FA20:4	-0.0109121	0.949636
Hypercholesterolemia	APOC1	TAG56:6-FA20:5	0.0658482	0.702787
Hypercholesterolemia	APOC1	TAG56:6-FA22:5	0.0734598	0.670269
Hypercholesterolemia	APOC1	TAG56:6-FA22:6	0.104305	0.544916
Hypercholesterolemia	APOC1	TAG56:7-FA16:0	-0.0129163	0.940401
Hypercholesterolemia	APOC1	TAG56:7-FA16:1	0.0834108	0.628636
Hypercholesterolemia	APOC1	TAG56:7-FA18:1	0.0105258	0.951417
Hypercholesterolemia	APOC1	TAG56:7-FA18:2	-0.0640029	0.710753
Hypercholesterolemia	APOC1	TAG56:7-FA18:3	-0.070333	0.68356
Hypercholesterolemia	APOC1	TAG56:7-FA20:5	0.067061	0.697569
Hypercholesterolemia	APOC1	TAG56:7-FA22:5	-0.0493305	0.775099
Hypercholesterolemia	APOC1	TAG56:7-FA22:6	0.0504816	0.769991
Hypercholesterolemia	APOC1	TAG56:8-FA16:0	-0.0140993	0.934953
Hypercholesterolemia	APOC1	TAG56:8-FA16:1	0.00657135	0.969658
Hypercholesterolemia	APOC1	TAG56:8-FA18:1	0.139165	0.418245
Hypercholesterolemia	APOC1	TAG56:8-FA18:2	-0.0951623	0.580894
Hypercholesterolemia	APOC1	TAG56:8-FA18:3	-0.0615591	0.721348
Hypercholesterolemia	APOC1	TAG56:8-FA20:5	-0.00526723	0.975678
Hypercholesterolemia	APOC1	TAG56:8-FA22:5	-0.0225993	0.895912
Hypercholesterolemia	APOC1	TAG56:8-FA22:6	-0.000549378	0.997463
Hypercholesterolemia	APOC1	TAG56:9-FA18:3	-0.024951	0.885149
Hypercholesterolemia	APOC1	TAG56:9-FA20:5	-0.0647828	0.707383
Hypercholesterolemia	APOC1	TAG56:9-FA22:6	0.0374321	0.828409
Hypercholesterolemia	APOC1	TAG57:2-FA18:1	-0.0362696	0.833662
Hypercholesterolemia	APOC1	TAG57:3-FA18:2	-0.0761111	0.659075
Hypercholesterolemia	APOC1	TAG58:10-FA18:2	-0.0955082	0.579514
Hypercholesterolemia	APOC1	TAG58:10-FA22:6	-0.0706419	0.682242
Hypercholesterolemia	APOC1	TAG58:6-FA18:1	0.0380511	0.825615
Hypercholesterolemia	APOC1	TAG58:6-FA22:5	0.00181016	0.99164
Hypercholesterolemia	APOC1	TAG58:7-FA18:0	1.86e-05	0.999914
Hypercholesterolemia	APOC1	TAG58:7-FA18:1	0.0221035	0.898184
Hypercholesterolemia	APOC1	TAG58:7-FA18:2	-0.099307	0.564452
Hypercholesterolemia	APOC1	TAG58:7-FA22:5	-0.0617154	0.720669
Hypercholesterolemia	APOC1	TAG58:7-FA22:6	0.0671391	0.697234
Hypercholesterolemia	APOC1	TAG58:8-FA18:1	0.00785238	0.963747
Hypercholesterolemia	APOC1	TAG58:8-FA18:2	-0.0667884	0.698741
Hypercholesterolemia	APOC1	TAG58:8-FA22:5	-0.0614921	0.721639
Hypercholesterolemia	APOC1	TAG58:8-FA22:6	-0.0045152	0.979149
Hypercholesterolemia	APOC1	TAG58:9-FA18:1	-0.0550288	0.749907
Hypercholesterolemia	APOC1	TAG58:9-FA18:2	-0.114366	0.506584
Hypercholesterolemia	APOC1	TAG58:9-FA22:5	-0.0911021	0.597206
Hypercholesterolemia	APOC2	CE(12:0)	-0.1514	0.378081
Hypercholesterolemia	APOC2	CE(14:0)	0.0677787	0.694488
Hypercholesterolemia	APOC2	CE(14:1)	0.151647	0.377296
Hypercholesterolemia	APOC2	CE(15:0)	-0.265293	0.117876
Hypercholesterolemia	APOC2	CE(16:0)	-0.0247836	0.885915
Hypercholesterolemia	APOC2	CE(16:1)	0.277134	0.101767
Hypercholesterolemia	APOC2	CE(17:0)	-0.102286	0.552769
Hypercholesterolemia	APOC2	CE(18:0)	-0.0468054	0.786337
Hypercholesterolemia	APOC2	CE(18:1)	0.0605608	0.725691
Hypercholesterolemia	APOC2	CE(18:2)	0.180918	0.290994
Hypercholesterolemia	APOC2	CE(18:3)	0.344436	0.0396762
Hypercholesterolemia	APOC2	CE(18:4)	0.0642097	0.709858
Hypercholesterolemia	APOC2	CE(20:0)	-0.108924	0.52715
Hypercholesterolemia	APOC2	CE(20:1)	-0.0968593	0.574137
Hypercholesterolemia	APOC2	CE(20:2)	0.0779493	0.651356
Hypercholesterolemia	APOC2	CE(20:3)	0.126794	0.461184
Hypercholesterolemia	APOC2	CE(20:4)	-0.289328	0.0869843
Hypercholesterolemia	APOC2	CE(20:5)	-0.112959	0.511862
Hypercholesterolemia	APOC2	CE(22:2)	-0.142886	0.405784
Hypercholesterolemia	APOC2	CE(22:4)	-0.171911	0.316075
Hypercholesterolemia	APOC2	CE(22:5)	-0.167864	0.327775
Hypercholesterolemia	APOC2	CE(22:6)	-0.214818	0.20833
Hypercholesterolemia	APOC2	CER(16:0)	-0.052694	0.7602
Hypercholesterolemia	APOC2	CER(18:0)	0.227237	0.182592
Hypercholesterolemia	APOC2	CER(20:0)	0.163521	0.340622
Hypercholesterolemia	APOC2	CER(22:0)	0.304909	0.0705719
Hypercholesterolemia	APOC2	CER(24:0)	0.178746	0.296922
Hypercholesterolemia	APOC2	CER(24:1)	0.181999	0.288073
Hypercholesterolemia	APOC2	DAG(14:0/18:1)	0.240967	0.156853
Hypercholesterolemia	APOC2	DAG(16:0/16:1)	0.323698	0.0541227
Hypercholesterolemia	APOC2	DAG(16:0/18:1)	0.403534	0.0146651
Hypercholesterolemia	APOC2	DAG(16:0/18:2)	0.46281	0.00447981
Hypercholesterolemia	APOC2	DAG(16:1/18:1)	0.37385	0.0246989
Hypercholesterolemia	APOC2	DAG(16:1/18:2)	0.516701	0.00125356
Hypercholesterolemia	APOC2	DAG(18:0/18:1)	0.412383	0.0124432
Hypercholesterolemia	APOC2	DAG(18:1/18:1)	0.466877	0.0040977
Hypercholesterolemia	APOC2	DAG(18:1/18:2)	0.497379	0.00202671
Hypercholesterolemia	APOC2	DAG(20:0/20:0)	0.125542	0.465656
Hypercholesterolemia	APOC2	FFA(14:0)	0.183686	0.283551
Hypercholesterolemia	APOC2	FFA(14:1)	0.183491	0.284071
Hypercholesterolemia	APOC2	FFA(15:0)	-0.0216683	0.900178
Hypercholesterolemia	APOC2	FFA(16:0)	0.111633	0.516863
Hypercholesterolemia	APOC2	FFA(16:1)	0.289873	0.0863646
Hypercholesterolemia	APOC2	FFA(17:0)	-0.0821335	0.633921
Hypercholesterolemia	APOC2	FFA(18:0)	-0.0943515	0.584136
Hypercholesterolemia	APOC2	FFA(18:1)	0.155358	0.365592
Hypercholesterolemia	APOC2	FFA(18:2)	0.14366	0.403217
Hypercholesterolemia	APOC2	FFA(18:3)	0.188782	0.270171
Hypercholesterolemia	APOC2	FFA(18:4)	-0.0521524	0.762593
Hypercholesterolemia	APOC2	FFA(20:3)	-0.169635	0.322622
Hypercholesterolemia	APOC2	FFA(20:4)	-0.242818	0.153594
Hypercholesterolemia	APOC2	FFA(20:5)	-0.191716	0.262658
Hypercholesterolemia	APOC2	FFA(22:0)	0.122433	0.476863
Hypercholesterolemia	APOC2	FFA(22:1)	0.312166	0.0638087
Hypercholesterolemia	APOC2	FFA(22:2)	0.28632	0.0904668
Hypercholesterolemia	APOC2	FFA(22:4)	-0.0461601	0.789216
Hypercholesterolemia	APOC2	FFA(22:5)	-0.096211	0.576714
Hypercholesterolemia	APOC2	FFA(22:6)	-0.183436	0.284218
Hypercholesterolemia	APOC2	HCER(16:0)	-0.14771	0.389949
Hypercholesterolemia	APOC2	HCER(22:0)	-0.145436	0.397368
Hypercholesterolemia	APOC2	HCER(24:0)	-0.175742	0.305246
Hypercholesterolemia	APOC2	HCER(24:1)	-0.16752	0.328781
Hypercholesterolemia	APOC2	LCER(16:0)	-0.189369	0.268657
Hypercholesterolemia	APOC2	LPC(15:0)	0.141711	0.409696
Hypercholesterolemia	APOC2	LPC(16:0)	0.187026	0.274733
Hypercholesterolemia	APOC2	LPC(16:1)	0.302938	0.0725031
Hypercholesterolemia	APOC2	LPC(17:0)	-0.259484	0.126445
Hypercholesterolemia	APOC2	LPC(18:0)	0.125381	0.466234
Hypercholesterolemia	APOC2	LPC(18:1)	0.295684	0.0799668
Hypercholesterolemia	APOC2	LPC(18:2)	0.282393	0.095173
Hypercholesterolemia	APOC2	LPE(16:0)	0.358498	0.0317922
Hypercholesterolemia	APOC2	LPE(18:2)	0.480885	0.00298921
Hypercholesterolemia	APOC2	LPE(20:4)	0.296407	0.0791968
Hypercholesterolemia	APOC2	PC(16:0/18:1)	0.21157	0.215457
Hypercholesterolemia	APOC2	PC(16:0/18:2)	0.475443	0.00338418
Hypercholesterolemia	APOC2	PC(16:0/20:2)	0.320527	0.0566611
Hypercholesterolemia	APOC2	PC(16:0/20:3)	0.380963	0.0218874
Hypercholesterolemia	APOC2	PC(16:0/22:5)	0.142023	0.408654
Hypercholesterolemia	APOC2	PC(16:0/22:6)	-0.0205457	0.905326
Hypercholesterolemia	APOC2	PC(18:0/18:1)	0.315427	0.0609401
Hypercholesterolemia	APOC2	PC(18:0/18:2)	0.493056	0.00224816
Hypercholesterolemia	APOC2	PC(18:0/20:3)	0.492045	0.00230294
Hypercholesterolemia	APOC2	PC(18:0/20:4)	0.094756	0.582518
Hypercholesterolemia	APOC2	PC(18:1/16:1)	0.34572	0.0388962
Hypercholesterolemia	APOC2	PC(18:1/18:1)	0.390424	0.0185645
Hypercholesterolemia	APOC2	PC(18:1/20:3)	0.584579	0.000181198
Hypercholesterolemia	APOC2	PC(18:1/20:4)	0.345252	0.0391794
Hypercholesterolemia	APOC2	PE(18:0/18:0)	-0.0558454	0.746317
Hypercholesterolemia	APOC2	PE(18:0/20:4)	0.377309	0.0232965
Hypercholesterolemia	APOC2	PE(18:1/18:2)	0.6271	4.26e-05
Hypercholesterolemia	APOC2	PE(O-18:0/20:4)	-0.063093	0.714691
Hypercholesterolemia	APOC2	PE(P-16:0/20:4)	-0.22886	0.179403
Hypercholesterolemia	APOC2	PE(P-18:0/18:1)	-0.119673	0.48693
Hypercholesterolemia	APOC2	PE(P-18:0/20:4)	-0.19373	0.257583
Hypercholesterolemia	APOC2	PE(P-18:1/18:1)	-0.0616807	0.720819
Hypercholesterolemia	APOC2	PE(P-18:1/18:2)	0.340822	0.0419398
Hypercholesterolemia	APOC2	SM(14:0)	-0.0715083	0.678553
Hypercholesterolemia	APOC2	SM(16:0)	-0.196829	0.2499
Hypercholesterolemia	APOC2	SM(18:0)	-0.0764384	0.657698
Hypercholesterolemia	APOC2	SM(18:1)	0.0738276	0.668711
Hypercholesterolemia	APOC2	SM(20:0)	0.0471692	0.784716
Hypercholesterolemia	APOC2	SM(20:1)	-0.0271691	0.875016
Hypercholesterolemia	APOC2	SM(22:0)	0.0578439	0.737553
Hypercholesterolemia	APOC2	SM(22:1)	-0.0319253	0.853356
Hypercholesterolemia	APOC2	SM(24:0)	-0.135468	0.430835
Hypercholesterolemia	APOC2	SM(24:1)	-0.285442	0.0915025
Hypercholesterolemia	APOC2	SM(26:0)	-0.0633399	0.713622
Hypercholesterolemia	APOC2	SM(26:1)	-0.19779	0.247549
Hypercholesterolemia	APOC2	TAG48:3-FA16:1	0.461312	0.00462813
Hypercholesterolemia	APOC2	TAG49:2-FA16:1	0.433523	0.00825761
Hypercholesterolemia	APOC2	TAG49:2-FA18:1	0.395331	0.0170142
Hypercholesterolemia	APOC2	TAG49:3-FA15:0	0.383188	0.0210647
Hypercholesterolemia	APOC2	TAG49:3-FA16:1	0.406831	0.0138011
Hypercholesterolemia	APOC2	TAG49:3-FA18:2	0.395609	0.0169296
Hypercholesterolemia	APOC2	TAG50:2-FA16:1	0.515871	0.00128044
Hypercholesterolemia	APOC2	TAG50:2-FA18:1	0.523149	0.00106111
Hypercholesterolemia	APOC2	TAG50:3-FA16:1	0.588012	0.000162426
Hypercholesterolemia	APOC2	TAG50:3-FA18:1	0.535483	0.00076427
Hypercholesterolemia	APOC2	TAG50:3-FA18:2	0.55679	0.000420579
Hypercholesterolemia	APOC2	TAG50:4-FA16:1	0.549564	0.000517324
Hypercholesterolemia	APOC2	TAG50:4-FA18:2	0.436832	0.00772632
Hypercholesterolemia	APOC2	TAG50:4-FA18:3	0.493943	0.00220105
Hypercholesterolemia	APOC2	TAG50:5-FA16:1	0.467989	0.00399833
Hypercholesterolemia	APOC2	TAG50:5-FA18:3	0.382353	0.0213704
Hypercholesterolemia	APOC2	TAG51:2-FA15:0	0.353732	0.0343063
Hypercholesterolemia	APOC2	TAG51:2-FA16:1	0.507735	0.00157209
Hypercholesterolemia	APOC2	TAG51:2-FA18:1	0.450743	0.00580039
Hypercholesterolemia	APOC2	TAG51:3-FA15:0	0.337169	0.0443323
Hypercholesterolemia	APOC2	TAG51:3-FA16:1	0.492275	0.00229035
Hypercholesterolemia	APOC2	TAG51:3-FA18:2	0.402062	0.0150653
Hypercholesterolemia	APOC2	TAG51:4-FA15:0	0.317387	0.0592663
Hypercholesterolemia	APOC2	TAG51:4-FA16:1	0.477277	0.00324633
Hypercholesterolemia	APOC2	TAG51:4-FA18:2	0.326039	0.0523075
Hypercholesterolemia	APOC2	TAG51:5-FA18:3	0.281212	0.0966244
Hypercholesterolemia	APOC2	TAG52:1-FA20:0	0.37011	0.0262932
Hypercholesterolemia	APOC2	TAG52:2-FA16:0	0.578547	0.000218947
Hypercholesterolemia	APOC2	TAG52:2-FA18:1	0.584371	0.000182394
Hypercholesterolemia	APOC2	TAG52:2-FA20:0	0.44623	0.00637401
Hypercholesterolemia	APOC2	TAG52:3-FA16:0	0.536587	0.00074169
Hypercholesterolemia	APOC2	TAG52:3-FA16:1	0.605351	9.17e-05
Hypercholesterolemia	APOC2	TAG52:3-FA18:1	0.570297	0.000281946
Hypercholesterolemia	APOC2	TAG52:3-FA18:2	0.541823	0.000642476
Hypercholesterolemia	APOC2	TAG52:3-FA20:0	0.522965	0.00106622
Hypercholesterolemia	APOC2	TAG52:4-FA16:1	0.556288	0.000426743
Hypercholesterolemia	APOC2	TAG52:4-FA18:1	0.568816	0.000294838
Hypercholesterolemia	APOC2	TAG52:4-FA18:3	0.508309	0.00154974
Hypercholesterolemia	APOC2	TAG52:4-FA20:0	0.466875	0.00409789
Hypercholesterolemia	APOC2	TAG52:4-FA20:2	0.45504	0.00529621
Hypercholesterolemia	APOC2	TAG52:4-FA22:1	0.524494	0.00102443
Hypercholesterolemia	APOC2	TAG52:5-FA16:1	0.486804	0.00260585
Hypercholesterolemia	APOC2	TAG52:5-FA18:1	0.532684	0.00082426
Hypercholesterolemia	APOC2	TAG52:5-FA18:2	0.479761	0.00306732
Hypercholesterolemia	APOC2	TAG52:5-FA20:3	0.377255	0.023318
Hypercholesterolemia	APOC2	TAG52:5-FA20:5	0.338076	0.0437281
Hypercholesterolemia	APOC2	TAG52:6-FA16:0	0.384103	0.0207337
Hypercholesterolemia	APOC2	TAG52:6-FA16:1	0.471381	0.00370781
Hypercholesterolemia	APOC2	TAG52:6-FA18:2	0.456121	0.00517548
Hypercholesterolemia	APOC2	TAG52:6-FA18:3	0.459268	0.0048374
Hypercholesterolemia	APOC2	TAG52:6-FA20:5	0.277168	0.101722
Hypercholesterolemia	APOC2	TAG52:6-FA22:6	0.151594	0.377465
Hypercholesterolemia	APOC2	TAG53:0-FA16:0	0.258896	0.127339
Hypercholesterolemia	APOC2	TAG53:2-FA17:0	0.451893	0.00566157
Hypercholesterolemia	APOC2	TAG53:2-FA18:1	0.493354	0.00223224
Hypercholesterolemia	APOC2	TAG53:3-FA16:0	0.472795	0.00359219
Hypercholesterolemia	APOC2	TAG53:3-FA17:0	0.423464	0.0100682
Hypercholesterolemia	APOC2	TAG53:3-FA18:2	0.43859	0.00745625
Hypercholesterolemia	APOC2	TAG53:4-FA16:0	0.398731	0.016005
Hypercholesterolemia	APOC2	TAG53:4-FA17:0	0.344254	0.0397878
Hypercholesterolemia	APOC2	TAG53:4-FA18:2	0.41014	0.0129775
Hypercholesterolemia	APOC2	TAG53:5-FA20:4	0.206734	0.226376
Hypercholesterolemia	APOC2	TAG54:0-FA18:0	0.353768	0.0342867
Hypercholesterolemia	APOC2	TAG54:1-FA20:0	0.405576	0.0141249
Hypercholesterolemia	APOC2	TAG54:2-FA20:0	0.404096	0.0145146
Hypercholesterolemia	APOC2	TAG54:3-FA16:1	0.59646	0.000123443
Hypercholesterolemia	APOC2	TAG54:3-FA18:1	0.580279	0.000207443
Hypercholesterolemia	APOC2	TAG54:3-FA20:1	0.576216	0.000235321
Hypercholesterolemia	APOC2	TAG54:3-FA20:2	0.538442	0.000705084
Hypercholesterolemia	APOC2	TAG54:4-FA16:0	0.508096	0.00155799
Hypercholesterolemia	APOC2	TAG54:4-FA16:1	0.572449	0.000264117
Hypercholesterolemia	APOC2	TAG54:4-FA20:1	0.540515	0.000666089
Hypercholesterolemia	APOC2	TAG54:4-FA20:2	0.487563	0.00255991
Hypercholesterolemia	APOC2	TAG54:5-FA16:0	0.474026	0.00349416
Hypercholesterolemia	APOC2	TAG54:5-FA16:1	0.528068	0.000932336
Hypercholesterolemia	APOC2	TAG54:5-FA18:3	0.505567	0.00165904
Hypercholesterolemia	APOC2	TAG54:5-FA20:2	0.522004	0.00109326
Hypercholesterolemia	APOC2	TAG54:5-FA20:3	0.496633	0.00206347
Hypercholesterolemia	APOC2	TAG54:5-FA20:5	0.279588	0.098648
Hypercholesterolemia	APOC2	TAG54:6-FA16:0	0.347753	0.0376867
Hypercholesterolemia	APOC2	TAG54:6-FA16:1	0.492662	0.00226934
Hypercholesterolemia	APOC2	TAG54:6-FA18:1	0.46528	0.00424426
[truncated: 14,666 more rows]

[truncated: 2 more sheets: Supplemental Table S7, Supplemental Table S8]
